# Supplementary material for: miR-208b Reduces the Expression of Kcnj5 in a Cardiomyocyte Cell Line
Source: Biomedicines. 2021 Jun 23;9(7):719. doi: 10.3390/biomedicines9070719 (PMC8301481; doi:10.3390/biomedicines9070719)
Supplement: Supplementary file 1 [file biomedicines-09-00719-s001.zip]

Archive with 3 entries (3 files):
- Supplementary Data miR-208b/Massspec analysis paper 20210401.xlsx
- Supplementary Data miR-208b/Supplementary Data File 1.pdf
- Supplementary Data miR-208b/Supplementary file S1 (NGS & mirWalk).xlsx
