# Supplementary material for: miR-208b Reduces the Expression of Kcnj5 in a Cardiomyocyte Cell Line
Source: Biomedicines. 2021 Jun 23;9(7):719. doi: 10.3390/biomedicines9070719 (PMC8301481; doi:10.3390/biomedicines9070719)
Supplement: Supplementary file 1 [file biomedicines-09-00719-s001.zip › Supplementary Data miR-208b/Massspec analysis paper 20210401.xlsx]

## Sheet: ppm
	description	entry	MC_48-2_rpt_rep1	MC_48-2_rpt_rep2	MC_48-2_rpt_rep3	Mimic_48-2_rpt_rep1	Mimic_48-2_rpt_rep2	Mimic_48-2_rpt_rep3	MC_44-1_rep1	MC_44-1_rep2	MC_44-1_rep3	MC_44-2_rep1	MC_44-2_rep2	MC_44-2_rep3	MC_45-1_rep1	MC_45-1_rep2	MC_45-1_rep3	MC_45-2_rep2	MC_48-1_rep1	MC_48-1_rep2	MC_48-1_rep3	Mimic_44-1_rep2	Mimic_44-1_rep3	Mimic_44-2_rep1	Mimic_44-2_rep2	Mimic_44-2_rep3	Mimic_45-1_rep1	Mimic_45-1_rep2	Mimic_45-2_rep1	Mimic_45-2_rep2	Mimic_48-1_rep1	Mimic_48-1_rep2	Mimic_48-1_rep3
	2696	2696	1365	1353	1000	816	769	673	952	1034	971	1331	1387	1220	1220	1238	1329	1493	1239	1408	1414	1609	1536	1655	1709	1572	1108	1253	1213	1315	970	951	940
Eno1	B1ARR7_MOUSE Alpha-enolase (Fragment) OS=Mus musculus OX=10090 GN=Eno1 PE=1 SV=1	B1ARR7	1978.3	1934.78	2001.85	1939.62	2203.3	2238.5	67.6804	68.9949	141.942	506.042	513.718	487.273	55.2535	46.156	53.966	405.067	1638.87	1603.13	1544.37	263.799	287.571	649.025	669.158	614.116	187.406	191.957	236.651	234.23	1225.72	1195.91	1284.4
Eno2	ENOG_MOUSE Gamma-enolase OS=Mus musculus OX=10090 GN=Eno2 PE=1 SV=2	P17183	1204.13	1248.5	1300.77	1246.75	1335.61	1265.36	384.622	400.054	277.243	421.413	406.167	417.922	215.265	121.621	148.856	435.713	1174.43	1135.19	1116.15	419.186	446.575	588.429	608.372	563.179	296.748	302.509	513.318	442.014	948.876	1037.21	992.434
Myl4	A2A6Q8_MOUSE Myosin light chain 4 (Fragment) OS=Mus musculus OX=10090 GN=Myl4 PE=1 SV=8	A2A6Q8	2358.76	2186.39	2242.72	2867.47	2749.85	2686.29	6035.02	6054.13	6435.31	5951.81	6377.39	5855.42	10094.9	9430	9487.79	5391.49	2712.87	2743.81	2336.41	7502.31	7391.14	5418.01	5576.1	5075.36	7132.47	7210.55	6371.8	7095.71	1709.95	1626.21	1584.54
Eno3	ENOB_MOUSE Beta-enolase OS=Mus musculus OX=10090 GN=Eno3 PE=1 SV=3	P21550	900.302	1000.42	1054.77	1107.79	1281.07	1285.79	135.227	124.724	55.5869	232.233	215.623	205.371	77.1767	74.0901	38.0425	259.928	1195.33	1047.83	1102.74	185.378	218.002	359.957	285.888	306.892	77.7924	114.91	168.01	184.602	741.751	839.644	843.431
Calu	Q6XLQ8_MOUSE Calumenin OS=Mus musculus OX=10090 GN=Calu PE=1 SV=1	Q6XLQ8	376.597	396.635	397.911	481.791	467.889	593.251	1644.06	1870.42	1818.59	1601.4	1622.9	1504.19	2471.24	2303.24	2925.65	1074.58	509.883	595.174	475.411	1448.38	1843.59	1472.29	1346.15	1236.91	2342.71	2405.09	1799.7	1723.07	439.647	383.145	399.112
Hist2h2ab	H2A2B_MOUSE Histone H2A type 2-B OS=Mus musculus OX=10090 GN=Hist2h2ab PE=1 SV=3	Q64522	5122.29	4999.92	5273.12	6448.33	6284.94	7055.41	7464.04	6871.81	6500.93	8356.53	8478.89	8020.09	1739.49	1580.47	1442.05	7577.93	3523.01	3622.08	3737.08	7970.88	9306.68	6983.92	6962.53	6584.67	7647.52	7835.26	7580.84	8073.9	6696.06	6260.92	6179.22
Mdh2	MDHM_MOUSE Malate dehydrogenase, mitochondrial OS=Mus musculus OX=10090 GN=Mdh2 PE=1 SV=3	P08249	12987.8	13448.7	13338	16122.7	15303.5	17221.8				1101.38	1212.56	1119.18	509.902	534.571	540.71	1521.81	13067.3	11519.3	12639.6	789.995	729.099	1963.69	1989.62	1811.65	427.974	446.615	647.587	594.835	14741.1	13903	13986.9
Rplp2	RLA2_MOUSE 60S acidic ribosomal protein P2 OS=Mus musculus OX=10090 GN=Rplp2 PE=1 SV=3	P99027	668.022	643.566	759.181	995.374	1149.57	1156.97	2876.22	2558.15	2643.17	1595.79	1489.98	1350.24	2216.98	2488.7	2278.05	2194.41	895.288	906.763	897.206	1331.2	1499.52	1313.65	1265.64	1127.03	2072.88	2275.31	2103.32	1939.17	205.724	186.147	217.48
Uba52	E9Q9J0_MOUSE Ubiquitin-60S ribosomal protein L40 (Fragment) OS=Mus musculus OX=10090 GN=Uba52 PE=4 SV=1	E9Q9J0	61.3634	62.3226	135.374	83.0879	98.4749	954.907	128.267	167.498	300.157	108.795	98.5103	178.601	83.8577	64.7752	81.2457	39.0104	182.211	284.112	357.629	74.7949	86.5145	57.5491	404.386	146.845	234.802	149.899	78.3924	76.9144	51.9987	277.335	64.4723
Hspa8	HSP7C_MOUSE Heat shock cognate 71 kDa protein OS=Mus musculus OX=10090 GN=Hspa8 PE=1 SV=1	P63017	16156.3	15655.1	17096.3	20248.8	23463.9	20469.8	3907.77	4167.3	3895.67	4383.59	4702.72	4494.88	1213.06	1129.16	1247.61	5643.46	13816	14135.3	14718	3334.18	3637.78	6252.29	5888.67	5635.47	2588.14	2665.87	3677.45	3782.87	21179.1	20671.9	19527.8
Hist1h2aa	Q8CGP4_MOUSE Histone H2A OS=Mus musculus OX=10090 GN=Hist1h2aa PE=1 SV=1	Q8CGP4	396.338	273.964	410.96	510.135	496.419	562.781	607.661	559.152	527.409	595.511	593.207	586.675	140.664	127.484	117.261	411.034	275.774	191.355	204.955	354.018	423.765	556.792	557.257	531.34	553.195	575.366	413.14	438.845	506.889	337.992	478.111
Eef1b2	G3UZ47_MOUSE Eukaryotic translation elongation factor 1 beta 2 (Fragment) OS=Mus musculus OX=10090 GN=Eef1b2 PE=1 SV=1	G3UZ47	168.213	184.639	176.539	215.132	192.481	269.852	737.735	705.406	685.401	570.448	529.773	571.639	1074.61	993.352	1151.02	645.31	199.454	247.954	247.83	825.737	774.017	513.788	495.359	539.857	830.589	845.084	447.506	719.548	208.787	213.142	132.403
Rplp1	RLA1_MOUSE 60S acidic ribosomal protein P1 OS=Mus musculus OX=10090 GN=Rplp1 PE=1 SV=1	P47955														67.1905	59.3924							18.2324	21.571			63.2632	25.772	21.1672
Eef1b2	A0A087WS46_MOUSE Eukaryotic translation elongation factor 1 beta 2 OS=Mus musculus OX=10090 GN=Eef1b2 PE=1 SV=1	A0A087WS46	350.783	367.093	362.469	461.031	463.738	422.195	1432.33	1299.64	1377.22	961.342	996.62	984.588	1845.78	1777.52	1789.71	1052.34	367.614	395.771	402.23	1122.02	1008.68	1004.46	985.876	1062.52	1414.51	1480.21	1230.41	1398.14	278.577	266.659	283.406
Dbi	Q4VWZ5_MOUSE Acyl-CoA-binding protein OS=Mus musculus OX=10090 GN=Dbi PE=1 SV=1	Q4VWZ5	49.0991	102.203					154.95	161.627	120.509	409.447	200.298	240.847	104.367	151.695	305.564	321.958	131.341	179.009		135.743	131.815	127.987	151.041	118.057	129.376	77.5159	198.603	102.021	124.392	107.359	99.7504
Eno1	Q6PHC1_MOUSE Alpha-enolase OS=Mus musculus OX=10090 GN=Eno1 PE=1 SV=1	Q6PHC1	11547.5	11971.8	12631.4	11635.2	12163.4	12014.3	478.673	451.512	400.074	2044.15	2268.93	2106.81	333.115	290.676	316.852	2574.13	9540.08	9974.22	9986.22	1470.52	1430.13	3801.54	3514.19	3404.32	874.506	934.4	1334.67	1318.44	7750.59	8504.82	8403.55
Hspe1	CH10_MOUSE 10 kDa heat shock protein, mitochondrial OS=Mus musculus OX=10090 GN=Hspe1 PE=1 SV=2	Q64433	614.872	673.223	720.402	1161.88	1101.61	1265.26	3684.13	3561.32	3374.22	2962.94	3278.32	3111.79	2688.27	2509.64	2349	3051.75	1082.1	972.048	967.176	2499.65	2843.81	2590.84	2808.48	2748.11	3298.54	3695.49	3078.53	3499	812.326	861.373	947.612
Tpm1	Q8BP43_MOUSE Tropomyosin 1, alpha, isoform CRA_c OS=Mus musculus OX=10090 GN=Tpm1 PE=1 SV=1	Q8BP43	379.598	403.958	461.954	613.798	614.093	585.929	1587.99	1606.14	1543.72	1607.96	1687.95	1512.31	1821.95	1897.61	1585.91	820.769	648.85	605.779	584.019	1463.73	1424.88	1247.21	1194.98	1158.39	1994.15	2113.83	1099.76	1150.27	794.038	784.382	880.782
Atox1	ATOX1_MOUSE Copper transport protein ATOX1 OS=Mus musculus OX=10090 GN=Atox1 PE=1 SV=1	O08997
Stmn1	D3Z1Z8_MOUSE Stathmin (Fragment) OS=Mus musculus OX=10090 GN=Stmn1 PE=1 SV=1	D3Z1Z8	548.921	516.951	887.47	907.93	1417.01	1030.47	5993.98	5644.25	5504.33	3151.18	3667.12	3056.8	3822.05	3343.31	3158.49	2427.95	745.441	686.369	675.583	3260.38	3720.08	4574.39	3031.23	4250.94	3640.46	4026.23	2896.21	3100.74	295.121	301.852	309.2
Hsp90ab1	HS90B_MOUSE Heat shock protein HSP 90-beta OS=Mus musculus OX=10090 GN=Hsp90ab1 PE=1 SV=3	P11499	3534.54	2963.09	3460.91	960.046	960.614	585.927	390.603	475.048	376.728	2028.31	2279.13	1869.53	1358.87	1217.58	1196.5	2535.51	471.526	481.269	454.763	1517.38	1704.89	3227.67	3497.98	3346.42	1173.49	642.749	1146.97	1617.56	967.157	681.617	1182.73
Tpi1	TPIS_MOUSE Triosephosphate isomerase OS=Mus musculus OX=10090 GN=Tpi1 PE=1 SV=4	P17751	12305.2	12581.9	13104.4	12372	11358.1	12053.9	3539.09	3529.33	3463.39	6443.54	6525.49	6171.25	697.862	573.753	936.05	4766.97	12628.9	13544.8	12192.7	5615.92	4982.21	4869.08	5110.86	5169.73	2868.39	3235.08	3290.26	3099.59	5832.46	5660.96	5782.35
Atp5j	ATP5J_MOUSE ATP synthase-coupling factor 6, mitochondrial OS=Mus musculus OX=10090 GN=Atp5j PE=1 SV=1	P97450							2078.71	1948.35	1977.65	894.746	1198.27	1142.92	1947.47	1784.66	1857.34	1506.21		22.4517	28.13	1416.59	1584.86	1022.65	1040.67	795.227	1708.93	1695.68	1608.97	1510.33
Tuba1b	TBA1B_MOUSE Tubulin alpha-1B chain OS=Mus musculus OX=10090 GN=Tuba1b PE=1 SV=2	P05213	2581.88	2493.18	2445.2	556.985	608.775	614.65	334.292	310.043	295.787	1823.08	2226.62	2056.67	416.489	452.006	439.815	2254.31	117.713	156.125	183.869	1680.62	1593.29	3108.43	2960.64	3004.25	717.253	772.867	880.15	881.794	396.06	403.419	485.494
Ppia	PPIA_MOUSE Peptidyl-prolyl cis-trans isomerase A OS=Mus musculus OX=10090 GN=Ppia PE=1 SV=2	P17742	1764.66	792.862	1916.22	426.49	905.397	734.517	390.995	419.285	725.686	765.944	759.77	711.267	152.885	126.217	115.408	590.99	1518.91	1980.78	1992.76	698.01	815.895	627.914	605.213	581.343	354.286	344.396	581.181	599.4	183.383	166.894	280.418
Calu	G3UY49_MOUSE Calumenin (Fragment) OS=Mus musculus OX=10090 GN=Calu PE=1 SV=2	G3UY49	722.801	728.448	836.209	1143.29	1114.6	1233.49	3065.35	3103.3	3254.03	2486.6	2961.91	2421.57	3632.72	3549.23	3811.84	2378.99	985.755	937.524	912.528	3599	4092.48	2808.76	2764.98	2402.19	3423.1	4089.74	3187.7	2930.37	672.689	798.679	517.65
Sod1	SODC_MOUSE Superoxide dismutase [Cu-Zn] OS=Mus musculus OX=10090 GN=Sod1 PE=1 SV=2	P08228	669.768	682.267	2047.62	1551.44	1595.68	3435.66	3494.02	1688.25	1612.41	1384.26	1422.18	1308	928.14	948.024	906.572	941.988	2502.41	2310.2	943.988	6972.09	4573.67	1417.93	846.96	885.148	3681.62	3747.53	1952.15	2219.63	556.653	722.805	644.545
Gapdh	S4R257_MOUSE Glyceraldehyde-3-phosphate dehydrogenase (Fragment) OS=Mus musculus OX=10090 GN=Gapdh PE=1 SV=1	S4R257	3667.23	3154.64	3790.76	4928.04	5094.39	3650.12	211.351	148.402	283.202	1592.42	1632.07	2229.95	752.63	732.173	745.016	1842.36	1984.56	1646.82	1739.47	1310.81	1539.1	2843.9	2549.9	2681.39	883.02	909.848	1195.19	950.916	2325.08	2071.61	1824.34
Mdh2	A0A0G2JGY4_MOUSE Malate dehydrogenase (Fragment) OS=Mus musculus OX=10090 GN=Mdh2 PE=1 SV=1	A0A0G2JGY4	325.167	317.225	472.268	376.895	371.172	391.411				38.4456	28.3343	38.527	14.3335	12.7582	10.5843	36.6565	458.845	459.808	465.652	23.2262	21.6676	45.8354	67.4608	42.5974	16.7352	14.1117	16.9817	18.8105	331.674	318.87	301.55
Hspa2	HSP72_MOUSE Heat shock-related 70 kDa protein 2 OS=Mus musculus OX=10090 GN=Hspa2 PE=1 SV=2	P17156	1323.58	1294.96	1853.54	2211.48	1991.92	2170.01	864.576	853.239	908.356	873.954	791.53	846.529	460.765	550.669	502.779	787.387	1219.14	1231.01	1251.69	874.257	803.874	867.153	834.329	878.368	683.492	667.516	696.081	761.437	1731.36	1709.43	1694.74
Calm1	Q3UKW2_MOUSE Calmodulin-1 OS=Mus musculus OX=10090 GN=Calm1 PE=1 SV=1	Q3UKW2	376.288	361.76	408.1	490.454	759.131	528.256	2230.16	2136.44	1997.7	990.066	1071.42	880.786	2094.86	2239.16	2079.27	1412.99	475.611	459.453	468.09	1008.03	1206.97	1877.86	1686.3	1803.03	2555.68	2735.88	2245.46	2400.18	243.505	237.991	283.342
Mdh2	A0A0G2JF23_MOUSE Malate dehydrogenase (Fragment) OS=Mus musculus OX=10090 GN=Mdh2 PE=1 SV=1	A0A0G2JF23	846.009	779.043	800.85	1079.79	1051.04	1084.12				80.0022	83.1197	75.3267	33.1092	35.6912	34.2932	105.047	850.329	732.979	787.772	51.3242	64.9158	135.307	129.642	125.041	22.1081	35.984	54.6294	40.6815	1010.36	928.141	946.509
Pgam1	PGAM1_MOUSE Phosphoglycerate mutase 1 OS=Mus musculus OX=10090 GN=Pgam1 PE=1 SV=3	Q9DBJ1	5440.31	8858.91	16489.5	7552.02	7066.02	6559.95	130.04	160.134	182.785	534.03	475.863	1109.19	167.5	210.339	186.668	399.144	6096.98	6520.33	6429.81	194.893	532.401	454.39	457.085	404.379	244.856	239.92	318.926	321.557	1953.6	1452.73	1648.79
Bsg	K3W4Q8_MOUSE Basigin OS=Mus musculus OX=10090 GN=Bsg PE=1 SV=1	K3W4Q8	2045.01	2140.69	2262.65	2594.94	2756.11	2940.46	5322.54	4642.97	4910.79	4369.51	4321.5	4322.12	6008.13	5806.32	5678.44	3190.02	1959.46	2146.32	2318.24	5020.56	5451.2	4267.69	4455	4197.26	4516.63	4889.97	3556.02	3901	2967.23	2824.11	2796.67
Anp32e	AN32E_MOUSE Acidic leucine-rich nuclear phosphoprotein 32 family member E OS=Mus musculus OX=10090 GN=Anp32e PE=1 SV=2	P97822	432.496	477.734	451.024	369.645	290.371	254.364	567.997	532.41	541.915	617.021	653.032	628.966	1758.3	1566.44	1809.36	433.185	155.066	165.456	145.043	1435.38	1383.91	508.4	514.563	488.668	712.743	715.689	495.413	494.041	158.394	141.224	138.12
Tpm1	F8WID5_MOUSE Tropomyosin alpha-1 chain OS=Mus musculus OX=10090 GN=Tpm1 PE=1 SV=1	F8WID5	1572.05	1664.91	1888.73	2518.26	2533.88	2418.23	6693.63	6744.53	6403.27	6753.01	7082.9	6362.78	7687.58	7944.19	6717.43	3430.65	2724.5	2573.56	2495.19	6149.01	6098.47	5271.28	5016.94	4903.48	8351.88	8844.56	4639.17	4860.91	3361.34	3255.37	3651.86
Tpm2	A2AIM4_MOUSE Tropomyosin beta chain OS=Mus musculus OX=10090 GN=Tpm2 PE=1 SV=1	A2AIM4	764.307	703.89	925.975	1087.86	1098.13	1008.2	2622.74	2458.66	2510.78	2664.8	2719.73	2645.09	3241.09	2962.59	2798.09	1170.91	923.083	900.564	759.861	2424.18	2623.04	1945.44	1853.11	1715.88	3818.77	3763.01	2002.88	1616.7	1136.89	1114.4	1114.3
Hspa1l	HS71L_MOUSE Heat shock 70 kDa protein 1-like OS=Mus musculus OX=10090 GN=Hspa1l PE=1 SV=4	P16627	4482.26	4457.41	4468.39	4765.94	4175.01	4709	1376.98	1397.46	1417.15	1751.05	1804.08	1874.37	684.106	697.139	696.352	2180.15	2976.31	3220.51	3272.65	1349.3	1469.69	2030.08	1965.55	1842.55	1181.69	1124.84	1576.24	1461.82	4548.3	4449.56	4361.82
Srsf1	SRSF1_MOUSE Serine/arginine-rich splicing factor 1 OS=Mus musculus OX=10090 GN=Srsf1 PE=1 SV=3	Q6PDM2	2757.38	2951.65	2969.75	3277.31	3063.27	3004.05	6975.9	6537.62	6444.62	7206.3	7654.72	6925.33	6502.74	5947.58	5526.94	6718.82	3111.5	2782.66	2921.15	5245.9	2887.76	5694.33	6058.98	5466.19	5154.27	5586.05	5934.02	6000.56	4322.15	4062.39	4250.19
Hspa1a	HS71A_MOUSE Heat shock 70 kDa protein 1A OS=Mus musculus OX=10090 GN=Hspa1a PE=1 SV=2	Q61696	1377.33	1375.53	1445.25	1642.9	1527.58	1656.37	186.079	276.082	271.547	470.281	458.65	459.889	143.336	135.953	81.6138	537.585	1308.36	1368.32	1402.45	351.356	341.919	476.871	533.957	539.99	253.429	234.05	341.174	294.809	1479.17	1444.77	1447.83
Hist1h4a	H4_MOUSE Histone H4 OS=Mus musculus OX=10090 GN=Hist1h4a PE=1 SV=2	P62806	767.702	950.752	913.945	1336.86	1299.04	1141.05	435.19	444.676	409.853	1060.68	1010.78	1066.48	360.366	360.54	326.636	830.28	505.712	339.161	504.183	555.776	686.01	1078.06	1004.34	1157.33	495.347	538.718	673.836	666.362	853.554	925.149	1051.43
Ywhaz	1433Z_MOUSE 14-3-3 protein zeta/delta OS=Mus musculus OX=10090 GN=Ywhaz PE=1 SV=1	P63101	1738.23	1561.22	1717.22	1830.67	1907.99	1812.66	825.865	883.322	814.203	1371.61	1358.51	1278.84	1518.03	1426.78	1525.19	1293.31	1885.61	1862.21	1669.22	1064.89	1036.59	1241.67	1336.97	1195.46	743.142	679.262	900.578	797.018	1205.42	1056.58	1048.8
Ldha	A0A1B0GSX0_MOUSE L-lactate dehydrogenase OS=Mus musculus OX=10090 GN=Ldha PE=1 SV=1	A0A1B0GSX0	2190.83	2058.29	2331.76	696.827	726.156	904.639		103.35		1403.35	1671.19	1497.88	257.93	392.261	205.691	1441.45	147.131	169.629	164.852	1188.49	998.84	2444.45	2285.45	2737.23	594.173	688.563	693.003	722.275	837.146	761.31	869.024
Got1	AATC_MOUSE Aspartate aminotransferase, cytoplasmic OS=Mus musculus OX=10090 GN=Got1 PE=1 SV=3	P05201	2615.89	2436.67	3035.87	3011.31	3033.08	3098.55	4130.17			196.915	214.737	172.626	405.656	266.905	181.184	326.419	4185.42	4043.37	4419.46	180.445	145.203	460.736	476.335	455.348	201.751	226.514	481.472	550.377	1099.97	1095.74	1042.4
Serbp1	PAIRB_MOUSE Plasminogen activator inhibitor 1 RNA-binding protein OS=Mus musculus OX=10090 GN=Serbp1 PE=1 SV=2	Q9CY58	1461.14	1487.41	1525.99	2731.71	2884.22	2516.2	6024.03	6136.55	6341.04	6727.95	6748.74	6471	9319.09	9525.76	9872.25	6234.63	1662.7	1947.96	2026.74	6447.54	6915.61	5973.4	5301.82	4623.76	7109.26	6516.31	7772.9	8326.11	1250.32	847.624	692.185
Actb	E9Q5F4_MOUSE Actin, cytoplasmic 1 (Fragment) OS=Mus musculus OX=10090 GN=Actb PE=1 SV=1	E9Q5F4	2225.74	1739.68	2082.82	1712.94	1889.51	1634.56	353.299	407.904	311.347	713.761	824.896	513.164	229.192	292.267	259.986	721.472	1732.15	1519.42	1740.52	321.762	385.9	813.317	729.246	804.656	315.842	282.666	609.758	386.15	1846.4	2800.55	1939.25
Uqcrh	QCR6_MOUSE Cytochrome b-c1 complex subunit 6, mitochondrial OS=Mus musculus OX=10090 GN=Uqcrh PE=1 SV=2	P99028	861.028	717.631	616.204	1002.39	1104.83	832.328	1161.82	1167.86	1035.38	990.566	1045.04	989.785	2196.97	1769.03	1862.78	1294.21	987.335	978.551	831.924	1383.94	1370.41	1092.89	942.177	988.045	2106.2	2046.43	1642.54	1605.85	527.499	321.075	290.247
Hnrnpab	Q80XR6_MOUSE Heterogeneous nuclear ribonucleoprotein A/B OS=Mus musculus OX=10090 GN=Hnrnpab PE=1 SV=1	Q80XR6	4961.21	4992.45	4954.68	6244.87	6028.29	6372.03	6760.04	6694.79	6193.3	6597.72	7073.3	6538.4	2861.79	3060.54	3173.92	6391.61	4694.87	5436.22	5463.44	7250.71	8344.07	6188.12	5837.41	5646.65	6155.67	6289.68	7271.13	7696.51	4956	4840.74	3948.13
Actc1	ACTC_MOUSE Actin, alpha cardiac muscle 1 OS=Mus musculus OX=10090 GN=Actc1 PE=1 SV=1	P68033	98.2227	100.113	29.9639	101.954	73.1605	702.082	299.462	238.231	173.469	181.647	206.821	286.307	579.256	589.737	414.816	285.516	359.019	388.702	303.816	928.659	551.359	331.073	340.973	264.689	370.403	216.11	683.818	66.0397	140.598	131.814	139.324
Hist1h2bq	Q8CBB6_MOUSE Histone H2B OS=Mus musculus OX=10090 GN=Hist1h2bq PE=2 SV=1	Q8CBB6				138.557				41.8369	53.3941	97.8311	111.023	99.8331	41.8442	58.5697	56.5508	50.799		35.6479	29.9421	49.7708	55.8446	35.8356	43.7141	44.3334		20.6276	43.2881	32.841	169.258	161.111	165.399
Pgk1	PGK1_MOUSE Phosphoglycerate kinase 1 OS=Mus musculus OX=10090 GN=Pgk1 PE=1 SV=4	P09411	4139.1	5086.38	4736.91	1795.16	2025.91	2024.43	1119.7	1030.27	1058.39	2448.83	2346.15	2328.56	391.75	383.519	371.74	1907.07	1718.52	1887.87	2147.51	1702.05	1549.07	2774.97	2962.98	2673.3	750.332	759.05	712.449	756.72	806.11	765.245	825.335
Gm20390	E9PZF0_MOUSE Nucleoside diphosphate kinase OS=Mus musculus OX=10090 GN=Gm20390 PE=3 SV=1	E9PZF0	2829.21	2454.72	3481.2	3100.79	3212.27	1682.36	231.984	148.208	204.282	375.182	261.216	292.162	145.632	135.15	138.872	511.586	3860.87	8024.59	3458.98	312.043	344.636	395.685	342.146	461.096	230.303	196.486	345.119	231.041	3335.32	3291.67	3208.21
Ybx3	YBOX3_MOUSE Y-box-binding protein 3 OS=Mus musculus OX=10090 GN=Ybx3 PE=1 SV=2	Q9JKB3	1322.11	1528.77	1539.45	2071.65	2291.57	2368.51	3579.47	3545.55	3593.79	3377.5	3376.84	3408.72	3559.68	3839.14	3525.65	2738.72	1673.43	1938.24	2011.96	4018.05	3620.97	3049.17	2959.06	2921.06	3133.98	2993.53	3786.07	3773.55	1148.83	995.469	1084.03
Hspa5	BIP_MOUSE Endoplasmic reticulum chaperone BiP OS=Mus musculus OX=10090 GN=Hspa5 PE=1 SV=3	P20029	11664.3	13370.6	12182.1	17263.6	16333.2	17734	13843.7	14011.1	14236.7	11565.4	10709.1	10585.7	3930.17	3656.38	3047.17	14395.2	10530.4	10992.6	11730.8	10722.8	10993.8	10350.9	10752.9	10726.6	13651	10526.1	13062	12607.8	15502.8	15839	16158.2
Rbmx	A2AFI3_MOUSE RNA binding motif protein, X chromosome, isoform CRA_b OS=Mus musculus OX=10090 GN=Rbmx PE=1 SV=1	A2AFI3	351.894	373.523	464.289	540.53	633.012	583.664	201.332	185.782	241.088	252.266	183.952	245.503				241.773	498.02	591.971	554.342	227.782	195.361	192.152	226.512	209.62	139.614	145.548	237.159	250.089	616.864	611.307	620.661
Gm7324	A0A2I3BRL8_MOUSE Predicted gene 7324 OS=Mus musculus OX=10090 GN=Gm7324 PE=4 SV=1	A0A2I3BRL8	313.548	322.082	488.334	568.524	665.796	613.892	400.102	363.268	394.437	271.073	382.921	408.773		123.116	201.204	425.513	458.077	551.264	547.876	173.603	104.478	152.947	155.74	217.208	189.632	220.857	326.37	332.842	502.55	489.086	486.326
Ybx1	YBOX1_MOUSE Nuclease-sensitive element-binding protein 1 OS=Mus musculus OX=10090 GN=Ybx1 PE=1 SV=3	P62960	1067.18	1358.86	1325.88	1931.85	1932.25	1934.63	1964.62	2056.87	2061.08	1933.93	2082.31	1888.8	2236.22	2336.24	2152.12	1642.39	1377.59	1660.01	1721.48	2034.61	1996.67	1805.58	1830.53	1819.16	1780.95	1916.67	2177.5	2324.04	1026.89	960.342	1005.12
Hsp90aa1	HS90A_MOUSE Heat shock protein HSP 90-alpha OS=Mus musculus OX=10090 GN=Hsp90aa1 PE=1 SV=4	P07901	3225.9	3016.04	3088.75	884.06	850.247	568.337	487.975	551.905	481.618	1782.42	1933.32	1782.98	1072.85	1152.17	1099.6	2157.77	435.087	458.762	424.63	1304.89	1488.6	2643.22	2836.99	2640.49	943.041	659.072	1115.97	1304.27	703.537	419.193	847.798
Rhoa	RHOA_MOUSE Transforming protein RhoA OS=Mus musculus OX=10090 GN=Rhoa PE=1 SV=1	Q9QUI0
Actg2	A0A0U1RQ96_MOUSE Actin, gamma-enteric smooth muscle (Fragment) OS=Mus musculus OX=10090 GN=Actg2 PE=3 SV=1	A0A0U1RQ96	53.2567	98.9974	82.9337	22.5413	14.1801		83.1418	66.1419	48.1615	94.0171	105.373	79.4896	160.823	163.733	115.032	128.883	188.789	177.448	74.6029	206.569	163.944	140.83	108.399	81.8407	102.838	60.8699	189.854	25.9266	67.213	55.699	48.3609
4930544G11Rik	Q9CR99_MOUSE RIKEN cDNA 4930544G11 OS=Mus musculus OX=10090 GN=4930544G11Rik PE=1 SV=1	Q9CR99																	55.4921	75.8688	66.6799										83.6711
Hmgn1	D3Z607_MOUSE Non-histone chromosomal protein HMG-14 OS=Mus musculus OX=10090 GN=Hmgn1 PE=1 SV=1	D3Z607	112.857	76.1052	119.349	163.26	158.807	193.313	236.117	221.648	297.26		166.183	183.48	407.025	189.087	166.049	195.196	109.003	100.813	107.027	112.969	121.07	255.457	151.229	148.827	140.056	121.932	171.073	286.593	69.4712	41.0177
Gapdhs	A0A0R4J0X7_MOUSE Glyceraldehyde-3-phosphate dehydrogenase OS=Mus musculus OX=10090 GN=Gapdhs PE=1 SV=1	A0A0R4J0X7							36.0511	38.7548					34.0357				27.1475	17.3565	26.6267			42.4715	9.4686			56.171	70.0119	69.9234
P4hb	PDIA1_MOUSE Protein disulfide-isomerase OS=Mus musculus OX=10090 GN=P4hb PE=1 SV=2	P09103	2677.04	2483.24	2022.44	2161.16	2361.43	2242.33	6067.4	5927.77	5672.21	4980.43	5706.61	5026.09	2440.48	1963.43	2186.41	8384.69	2298.67	2329.03	2144.23	8710.01	8181.57	5778.92	5740.07	5281.28	6775.94	6196.35	8571.19	8777.4	1697.58	1876.85	1795.12
Pgk1	S4R2M7_MOUSE Phosphoglycerate kinase OS=Mus musculus OX=10090 GN=Pgk1 PE=1 SV=1	S4R2M7	470.722	626.522	564.987	223.854	268.962	271.3	186.913	177.413	182.029	293.418	289.591	289.127	60.1424	60.1781	59.3403	259.327	247.241	273.277	305.534	233.406	207.305	355.758	387.269	340.987	86.8275	82.1191	114.543	122.552	130.176	123.1	120.931
Tpm1	G5E8R0_MOUSE Tropomyosin 1, alpha, isoform CRA_i OS=Mus musculus OX=10090 GN=Tpm1 PE=1 SV=1	G5E8R0	95.3292	108.384	154.128	141.666	204.008	113.02	355.577	382.433	500.497	335.165	372.299	333.048	404.735	398.061	448.438	172.409	130.543	109.675	114.997	310.937	263.624	347.038	450.34	401.622	367.77	720.605	245.521	313.999	237.185	355.185	416.806
Mdh1	MDHC_MOUSE Malate dehydrogenase, cytoplasmic OS=Mus musculus OX=10090 GN=Mdh1 PE=1 SV=3	P14152	840.413	764.149	850.281	700.472	838.725	787.003	2310.7	1831.95	2057.15	652.516	669.457	662.271	552.875	961.727	964.453	1158.89	496.254	489.882	456.065	735.341	747.197	1046.86	1102.56	1128.15	711.699	877.378	497.536	889.897	737.855	733.315	579.984
Got1	F7ALS6_MOUSE Aspartate aminotransferase, cytoplasmic (Fragment) OS=Mus musculus OX=10090 GN=Got1 PE=1 SV=1	F7ALS6	264.036	241.228	296.538	288.33	300.756	331.55				15.3668	16.1331	17.4703	52.6283	43.8608	90.1644	30.0425	356.336	296.191	330.69	24.4701	27.9961	48.9979	48.3411	40.9201	116.642	54.5749	54.162	52.3035	79.444	81.8168	117.19
Hsp90b1	ENPL_MOUSE Endoplasmin OS=Mus musculus OX=10090 GN=Hsp90b1 PE=1 SV=2	P08113	3112.1	3020.31	3179.88	1127.37	1106.8	1100.23	1340.27	1177.79	1238.12	2530.31	2481.34	2589.73	1655.9	1527.59	1761.53	3051.64	877.051	827.571	707.654	4246.43	5258.62	3195.74	3645.21	3488.45	1337.6	1246.3	1480.61	1538.06	1146.29	1071.57	1069.15
Pebp1	PEBP1_MOUSE Phosphatidylethanolamine-binding protein 1 OS=Mus musculus OX=10090 GN=Pebp1 PE=1 SV=3	P70296	340.922	420.774	409.946	539.466	777.408	845.524	1576	1696.71	1580.78	2028.37	2192.09	1654.23	847.011	1037.16	802.597	1642.51	451.47	472.272	491.004	2295.29	1984.94	1578.05	1439.72	1359.66	1849.58	1977.89	1963.37	1918.81	194.584	176.102	160.679
Set	A2BE92_MOUSE Protein SET (Fragment) OS=Mus musculus OX=10090 GN=Set PE=1 SV=1	A2BE92	1657.27	1529.68	1573.79	2357.33	2286.85	2454.72	4649.83	4535.01	4487.84	3892.17	4178.4	3762.58	4925.13	4793.48	4584.08	2909.22	2359.21	2393.94	2345.85	3640.41	3861.59	3043.32	3139.44	3063.95	4829.26	4820.2	3618.25	3802.31	1706.11	1706.22	1582.77
Pkm	KPYM_MOUSE Pyruvate kinase PKM OS=Mus musculus OX=10090 GN=Pkm PE=1 SV=4	P52480	3407.78	3243.85	3463.15	606.41	676.132	688.3				974.631	1025.87	1042.87	247.981	227.891	252.255	1335.67	378.805	455.764	443.793	759.609	760.251	2007.2	1967.15	1878.68	450.962	430.886	567.356	515.1	675.21	525.258	765.477
Rps19	S4R223_MOUSE 40S ribosomal protein S19 OS=Mus musculus OX=10090 GN=Rps19 PE=1 SV=1	S4R223	82.4342	67.7322	133.633	76.7602	77.7994	90.6339	376.928	376.122	355.843	288.89	365.945	369.871	63.3959	63.3901	58.1776	281.651	65.131	79.3972	68.1964	220.859	244.377	228.567	161.405	163.515	246.508	262.838	479.622	320.736	152.641	163.858	100.241
Arhgdia	GDIR1_MOUSE Rho GDP-dissociation inhibitor 1 OS=Mus musculus OX=10090 GN=Arhgdia PE=1 SV=3	Q99PT1	758.435	739.86	590.993	520.148	496.692	776.518	263.818	221.127	188.163	182.81	244.084	245.032	485.585	425.25	416.976	165.798	1530.43	1530.44	1671.34	176.777	179.139	195.627	169.32	223.947	257.03	274.521	165.934	173.601	597.259	402.594	345.168
Hist1h1e	H14_MOUSE Histone H1.4 OS=Mus musculus OX=10090 GN=Hist1h1e PE=1 SV=2	P43274	5063.72	4967.33	5499.04	7523.89	7107.99	8046.99	9297.33	8396.08	8261.39	7043.55	7348.57	6987.49	5654.56	5170.56	5332.72	7050.74	4473.18	4199.92	4572.95	6762.65	7483.46	7362.33	7129.22	6492.13	7494.37	7747.35	7248.52	7910.74	8948.82	7677.27	7917.52
Cfl1	COF1_MOUSE Cofilin-1 OS=Mus musculus OX=10090 GN=Cfl1 PE=1 SV=3	P18760	546.566	571.553	573.492	253.188	257.668	492.287	1276.79	794.837	741.1	1521.19	1523.22	1528.81	174.603	179.959	166.407	1227.21	235.075	213.107	351.872	443.627	486.186	1070.95	546.273	488.161	475.069	628.15	716.294	567.757	257.756	230.873	279.354
Hnrnpa2b1	ROA2_MOUSE Heterogeneous nuclear ribonucleoproteins A2/B1 OS=Mus musculus OX=10090 GN=Hnrnpa2b1 PE=1 SV=2	O88569	2829.78	2830.77	2939.44	3497	3750.88	3472.37	2040.98	1815.67	1790.25	2575.3	2575.59	2458	186.613	163.184	169.595	2935.25	3203.74	3477.32	3380.17	1693.12	1685.74	1942.45	2018.74	1739.59	1492.42	1565.46	2977.87	2861.83	1613.12	1561.31	1456.17
Actbl2	ACTBL_MOUSE Beta-actin-like protein 2 OS=Mus musculus OX=10090 GN=Actbl2 PE=1 SV=1	Q8BFZ3	42.2842	44.8604	19.6487	83.4366	54.7577	68.6122		100.523		17.4754	53.9992				39.7234	51.9591	103.958	97.5409	62.8445	82.9695	60.5855	96.8616	92.1749	82.0514	148.09	105.909	144.006	96.0292	91.1601	115.938	88.3675
Cycs	CYC_MOUSE Cytochrome c, somatic OS=Mus musculus OX=10090 GN=Cycs PE=1 SV=2	P62897	1074.34	1577.8	1089.55	2193.09	1594.27	2308.24	430.309	485.283	290.166	664.479	890.563	859.647	665.073	735.211	999.524	874.178	2414.17	2380.78	1574.27	834.692	1014.73	628.806	622.338	617.242	948.401	779.546	1592.69	1285.91	2192.18	2251.74	2167.85
Sarnp	SARNP_MOUSE SAP domain-containing ribonucleoprotein OS=Mus musculus OX=10090 GN=Sarnp PE=1 SV=3	Q9D1J3	317.273	318.99	338.416	547.848	522.79	518.728	1399.85	1345.43	1244.2	1474.55	1511.4	1486.19	1797.31	1714.35	1509.02	1085.32	453.45	425.758	464.323	1639.9	1674.24	1126.66	1209.82	1183.34	1593.47	1447.57	1620.31	1753.34	385.76	392.263	472.068
Hist1h1c	H12_MOUSE Histone H1.2 OS=Mus musculus OX=10090 GN=Hist1h1c PE=1 SV=2	P15864	6489.11	6447.13	7166.24	9286.55	8959.41	10146.7	11328.5	9937.37	9527.83	8528.7	8796.2	8500.45	7079.82	6327.06	6283.09	8462.68	5944.9	5634.1	6043.33	7724.92	9195.29	9189.76	8193.83	7890.31	9332.39	9070.11	8821.71	9203.5	10836.5	9509.47	5263.02
Ddt	DOPD_MOUSE D-dopachrome decarboxylase OS=Mus musculus OX=10090 GN=Ddt PE=1 SV=3	O35215		12.0339		228.421	253.876	202.587								80.8447	83.4852		53.9286	42.7224	36.1045						142.988
Anp32a	D3Z7M9_MOUSE Acidic leucine-rich nuclear phosphoprotein 32 family member A OS=Mus musculus OX=10090 GN=Anp32a PE=1 SV=1	D3Z7M9							223.462	268.37	257.928	189.992	183.103	188.462	591.788	382.824	391.998	179.389		96.8843	42.7205	276.28	264.083	146.87	152.488	147.393	241.222	272.36	214.537	171.912
Manf	Q80ZP8_MOUSE Armet protein OS=Mus musculus OX=10090 GN=Manf PE=1 SV=1	Q80ZP8	383.783	594.626	570.181	627.28	589.995	611.823	1028.46	1123.66	1114.31	1343.1	909.573	1320.98	911.678	1242.15	785.738	925.031	877.956	595.815	959.76	574.627	332.665	1202.04	1184.69	718.827	689.445	765.552	1283.97	1200.19	421.059	383.95	446.778
Fus	Q8CFQ9_MOUSE Fusion, derived from t(1216) malignant liposarcoma (Human) OS=Mus musculus OX=10090 GN=Fus PE=1 SV=1	Q8CFQ9	227.825	204.289	288.651	355.164	592.714	697.729	530.539	506.018	580.684	1092.71	971.391	949.198	438.282	348.712	368.498	402.874	246.291	333.143	242.824	550.678	620.826	510.981	496.035	472.186	621.626	552.782	654.064	561.876	331.511	369.81	354.038
C1qbp	Q8R5L1_MOUSE Complement component 1 Q subcomponent-binding protein, mitochondrial OS=Mus musculus OX=10090 GN=C1qbp PE=1 SV=1	Q8R5L1	550.604	746.963	513	737.096	865.135	648.572	1564.04	1063.56	1308.65	1746.35	1983.03	1811.06	2787.53	2303.37	3120.81	1316.91	928.049	899.706	1007.44	2962.68	2784.15	956.491	1039.92	1050.89	2204.27	2221.88	1397.72	1330.37	818.701	864.332	853
Tpm3	E9Q7Q3_MOUSE Tropomyosin alpha-3 chain OS=Mus musculus OX=10090 GN=Tpm3 PE=1 SV=1	E9Q7Q3	40.6967	69.0119	51.5272	85.2759	144.648	57.5414	294.303	282.219	316.867	351.216	351.989	336.336	295.488	280.077	306.032	221.16	59.7485	57.6526	76.9316	327.724	336.148	263.503	240.62	253.435	279.234	328.786	199.27	182.267	56.0387	21.9644	19.5283
Nucb1	A0A1C7CYU3_MOUSE Nucleobindin 1, isoform CRA_b OS=Mus musculus OX=10090 GN=Nucb1 PE=1 SV=1	A0A1C7CYU3	705.196	653.902	639.135	962.289	999.27	1045.68	3362.29	3351.03	3302.2	2229.7	2211.42	2116.43	4283	4117.38	3767.18	2215.08	931.899	923.58	973.282	2680.3	3032.5	3186.01	2833.59	2630.46	4291.36	3948.2	3377.63	3377.96	1620.1	1782.09	1976.69
Selenbp1	SBP1_MOUSE Methanethiol oxidase OS=Mus musculus OX=10090 GN=Selenbp1 PE=1 SV=2	P17563	1233.78	1041.44	1078.57	769.229	810.075	772.847	1639.15	1108.39	896.122	965.507	1226.71	850.687	834.787	620.821	740.324	853.934	1403.75	1378.09	1344.71	710.641	818.266	836.389	905.338	834.266	725.696	694.313	1252.72	764.634	918.908	844.074	923.897
Naca	NACAM_MOUSE Nascent polypeptide-associated complex subunit alpha, muscle-specific form OS=Mus musculus OX=10090 GN=Naca PE=1 SV=2	P70670	13750.7	13447.2	13351.1	20188.3	20914.5	22681.2	8539.8	8587.25	8178.59	6496.79	6815.13	6926.54	6251.02	6176.5	5815.77	6655.34	22432.7	25192.1	24993.6	5456.82	4877.39	6266.76	6880.22	6164.35	6690.3	6624.97	6845.64	6777.19	19854.6	20476.4	21799.1
Tuba4a	A0A0A0MQA5_MOUSE Tubulin alpha chain (Fragment) OS=Mus musculus OX=10090 GN=Tuba4a PE=1 SV=1	A0A0A0MQA5	922.343	893.38	908.944	598.804	902.989	849.488	83.5746	47.8047	83.4295	274.401	312.897	286.525	102.704	130.081	116.555	416.486	284.712	350.917	328.692	278.575	260.543	549.773	532.846	548.217	141.039	178.57	141.038	139.603	310.815	244.214	389.378
Eef1a1	EF1A1_MOUSE Elongation factor 1-alpha 1 OS=Mus musculus OX=10090 GN=Eef1a1 PE=1 SV=3	P10126	606.885	341.182	563.819			822.67				211.918	149.686	225.744	130.644	232.138	247.015	275.296				287.643	302.628	337.797	533.795	404.895	98.4097	117.852		168.07	2416.76
Hdgf	HDGF_MOUSE Hepatoma-derived growth factor OS=Mus musculus OX=10090 GN=Hdgf PE=1 SV=2	P51859	578.865	581.935	537.29	730.786	826.057	735.351	1485.4	1615.28	1477.42	2041.93	1641.66	1607.74	2030.76	1305.64	1240.06	1239.06	723.946	795.203	681.278	1662.89	1452.16	1280.08	1274.26	1109.29	1641.07	1650.8	1909.27	1510.92	406.64	338.576	348.761
Cox6b1	CX6B1_MOUSE Cytochrome c oxidase subunit 6B1 OS=Mus musculus OX=10090 GN=Cox6b1 PE=1 SV=2	P56391	127.964	118.649	140.687	159.602	153.421	192.738	258.797	247.845	266.694	262.651	253.259	276.233	329.226	375.609	362.934	451.067	160.365	92.0379	96.8571	227.035	231.709	238.234	159.672	195.44	371.907	350.944	498.699	522.169	43.339	55.3853	72.052
Rhoc	RHOC_MOUSE Rho-related GTP-binding protein RhoC OS=Mus musculus OX=10090 GN=Rhoc PE=1 SV=2	Q62159																	50.816	64.1205	67.3256
Lgals1	LEG1_MOUSE Galectin-1 OS=Mus musculus OX=10090 GN=Lgals1 PE=1 SV=3	P16045	300.93	445.193	585.302	1695.72	1586.21	993.339	1066.21	962.203	1021.01	699.66	670.468	767.103	734.297	677.793	569.551	702.111	394.519	368.112	380.663	933.685	661.293	647.836	586.282	574.654	765.225	709.262	850.547	936.745	498.356	516.913	530.71
Hnrnpd	F6ZV59_MOUSE Heterogeneous nuclear ribonucleoprotein D0 (Fragment) OS=Mus musculus OX=10090 GN=Hnrnpd PE=1 SV=1	F6ZV59	1136.45	1126.62	1232.44	1523.38	1336.6	1327.27	337.052	301.674	277.494	1280.84	1284.68	1291.3	114.99	97.8366	117.188	365.083	914.208	885.275	980.349	317.072	280.86	233.426	265.938	258.825	228.885	237.503	514.307	1491.26	1238.46	1185.44	1376.15
Hist3h2ba	H2B3A_MOUSE Histone H2B type 3-A OS=Mus musculus OX=10090 GN=Hist3h2ba PE=1 SV=3	Q9D2U9				10.8472						7.57672	15.8777			4.33765	4.23453		31.1296	36.0651	29.7143	31.9368	4.15232	8.60601	2.37772	2.49026		1.61487
Ywhae	1433E_MOUSE 14-3-3 protein epsilon OS=Mus musculus OX=10090 GN=Ywhae PE=1 SV=1	P62259	1368.28	1417	1357.56	1265.87	1380.96	1060.79	192.011	202.335	160.116	456.187	447.12	401.645	678.832	555.385	626.236	586.731	1423.6	1547.23	1350.44	381.569	475.562	861.981	819.757	785.402	315.092	253.299	379.414	354.804	1029.72	664.437	627.416
Jpt1	JUPI1_MOUSE Jupiter microtubule associated homolog 1 OS=Mus musculus OX=10090 GN=Jpt1 PE=1 SV=3	P97825							349.954	362.281	994.885	902.248	291.866	898.245	449.376	485.875	455.179	323.183		34.1961	33.415	332.923	336.395	308.533	293.855	258.445	519.696	548.737	582.954	460.844		46.2723
Psma4	PSA4_MOUSE Proteasome subunit alpha type-4 OS=Mus musculus OX=10090 GN=Psma4 PE=1 SV=1	Q9R1P0	951.727	880.707	994.164	1164.51	1252.31	1319.42				87.1129	108.688	85.484			54.1514	160.044	1213.67	1104.8	1124.34	91.9854	103.968	165.525	185.198	163.081			89.1041	86.6798	1409.18	1738.61	1606.44
Pgam2	PGAM2_MOUSE Phosphoglycerate mutase 2 OS=Mus musculus OX=10090 GN=Pgam2 PE=1 SV=3	O70250	430.934	59.2504	96.8101	672.677	197.655	255.034				35.0014	34.0432	79.8078				151.065	844.093	588.788	775.214	224.797	309.602	137.815	277.992	270.004					358.812	304.491	391.24
Sumo2	D3Z794_MOUSE Small ubiquitin-related modifier 2 OS=Mus musculus OX=10090 GN=Sumo2 PE=1 SV=1	D3Z794													25.0187
Ncl	NUCL_MOUSE Nucleolin OS=Mus musculus OX=10090 GN=Ncl PE=1 SV=2	P09405	10620.4	10643.4	11752.5	15229.4	15744.6	15139.8	18580.2	20313.7	18966	13055.7	12800	12240.8	2251.28	2056.77	2092.79	20233.7	12972.7	16901.1	14363.9	13010.3	13581.7	13251.3	12157.1	12954.8	16706	16174.5	21895	21219.7	20916.2	17687.3	18418.5
Vim	VIME_MOUSE Vimentin OS=Mus musculus OX=10090 GN=Vim PE=1 SV=3	P20152	903.418	843.795	876.265	562.813	630.45	594.522	1665.9	1701.75	1543.4	1201.47	1263.24	1103.1	620.205	576.061	656.025	1436.79	206.708	190.171	205.635	1340.47	1516.95	1191.31	1202.89	1155.77	1276.97	1370.78	1609.07	1674.69	331.026	337.914	350.906
Atp5f1a	ATPA_MOUSE ATP synthase subunit alpha, mitochondrial OS=Mus musculus OX=10090 GN=Atp5f1a PE=1 SV=1	Q03265	1679.01	1941.9	1901.53	870.526	860.751	674.958	866.843	846.292	549.495	753.176	794.716	911.38	609.136	353.937	311.867	998.048	410.459	423.791	768.369	697.426	840.586	1422.46	1356.53	1187.55	1051.37	608.018	698.733	637.97	405.649	473.405	491.256
Sumo3	SUMO3_MOUSE Small ubiquitin-related modifier 3 OS=Mus musculus OX=10090 GN=Sumo3 PE=1 SV=1	Q9Z172		30.3086									22.5341		69.39	78.0008	74.8274			22.4224	26.0192	27.4651	21.0026		21.5942		68.2644	70.2656		34.4794
Myl7	MLRA_MOUSE Myosin regulatory light chain 2, atrial isoform OS=Mus musculus OX=10090 GN=Myl7 PE=1 SV=1	Q9QVP4							1676.54	1399.62	1322.22	753.744	545.025	1274.02	1339.64	1071.08	1370.62	548.366		38.8156	40.491	687.948	795.493	576.808	464.157	479.994	678.055	692.532	512.329	872.707
Ldhb	LDHB_MOUSE L-lactate dehydrogenase B chain OS=Mus musculus OX=10090 GN=Ldhb PE=1 SV=2	P16125	256.335	170.686	289.959							134.686	86.0847	123.021				177.791	306.828	89.4794	85.3432	101.507	88.4173	254.846	207.971	186.119	111.661	118.426	87.9929	123.755
Ftl1	Q9CPX4_MOUSE Ferritin OS=Mus musculus OX=10090 GN=Ftl1 PE=1 SV=1	Q9CPX4	471.275	445.627	425.419	310.78	316.787	277.123	306.252	271.477	267.921	209.012	237.664	234.804	194.347	1475.68	175.767	188.948	312.638	276.351	296.277	528.836	437.323	279.13	238.887	245.273	279.602	276.914	224.626	243.552	162.834	145.132	181.682
Ybx2	A0A0A0MQD2_MOUSE Y-box-binding protein 2 OS=Mus musculus OX=10090 GN=Ybx2 PE=1 SV=1	A0A0A0MQD2	431.527	368.468	387.408	480.373	528.677	573.132	633.955	620.568	909.625	563.075	601.809	813.128	864.744	1002.23	643.493	486.987	433.131	488.883	526.288	749.607	546.279	520.13	545.043	531.356	558.272	544.067	935.627	726.527	296.991	246.296	242.163
Tpd52	D3Z637_MOUSE MCG10134, isoform CRA_c OS=Mus musculus OX=10090 GN=Tpd52 PE=1 SV=1	D3Z637	46.0782	28.023	40.317	76.7217	69.8709	73.5545	187.621	186.064	197.668	115.223	117.681	163.087	130.001	129.611	114.352	76.2447	61.5199	55.0631	50.1472	107.356	75.0896	83.6506	77.3045	85.9124	130.925	142.269	110.845	115.718	79.9909	71.554	80.3848
Tpd52	F8WHQ1_MOUSE Tumor protein D52 OS=Mus musculus OX=10090 GN=Tpd52 PE=1 SV=1	F8WHQ1	261.997	207.721	229.239	436.233	397.28	418.225	1066.8	1057.95	1123.92	655.15	669.125	927.299	739.172	736.956	650.194	433.521	332.173	286.836	340.888	587.583	348.623	458.568	439.547	488.491	744.429	808.929	630.255	657.961	379.79	342.963	369.624
Rps25	A0A1L1SQA8_MOUSE 40S ribosomal protein S25 OS=Mus musculus OX=10090 GN=Rps25 PE=1 SV=1	A0A1L1SQA8	435.808	428.446	460.181	1024.11	1003.04	1076.96	1096.78	1013.77	1088.7	771.557	825.715	761.665	460.852	443.92	459.224	1038.47	392.5	362.461	362.049	716.474	713.585	789.68	804.675	815.895	757.352	803.195	1201.58	1224.04	1153.95	1207.51	1178.66
Taf15	Q8BQ46_MOUSE TAF15 RNA polymerase II, TATA box binding protein (TBP)-associated factor OS=Mus musculus OX=10090 GN=Taf15 PE=1 SV=1	Q8BQ46	728.963	717.967	697.919	1001.94	1118.32	1107.3	2323.62	1585.6	1704.04	1986.14	1896.28	1795.21	1606.03	1541.51	1171.87	1212.1	1103.35	1072.51	1095.1	1675.28	1806.18	1363.58	1262.45	1103.02	1602.62	1518.95	1720.69	1643.39	820.437	916.81	831.72
Psma7	PSA7_MOUSE Proteasome subunit alpha type-7 OS=Mus musculus OX=10090 GN=Psma7 PE=1 SV=1	Q9Z2U0	655.91	743.701	689.475	618.685	582.317	529.91					41.511					34.901	553.486	615.579	600.336			61.3335	59.7869	58.7862					1021.91	995.849	1075.27
Slc25a4	ADT1_MOUSE ADP/ATP translocase 1 OS=Mus musculus OX=10090 GN=Slc25a4 PE=1 SV=4	P48962	606.656	590.516	764.386	1326.6	1307.74	1335.68	83.4283		57.2869	134.981	167.019	139.792				333.037	604.247	942.99	1011.88	112.397	129.618	438.409	358.665	341.169	68.9672	84.4521	158.847	109.248	1107.21	2152.64	1209.28
Aco2	ACON_MOUSE Aconitate hydratase, mitochondrial OS=Mus musculus OX=10090 GN=Aco2 PE=1 SV=1	Q99KI0	2030.23	1901.26	2161.89	448.859	350.956			210.024	674.745	712.624	826.548	782.324	310.437	323.985	377.147	1066.43	1015.63	956.759	1001.57	703.994	768.018	1603.07	1463.71	1452.76	291.041	299.125	500.776	538.637	1046.67	998.774	981.086
Vim	A0A0A6YWC8_MOUSE Vimentin OS=Mus musculus OX=10090 GN=Vim PE=1 SV=1	A0A0A6YWC8	1082.4	1010.97	1049.87	674.316	755.353	712.307	1995.95	2038.9	1849.18	1439.5	1513.51	1321.64	743.078	690.188	785.995	1721.44	247.66	227.848	246.375	1606.04	1817.48	1427.32	1441.21	1384.74	1529.96	1642.36	1927.85	2006.48	396.608	404.86	420.427
Ywhae	F6WA09_MOUSE 14-3-3 protein epsilon (Fragment) OS=Mus musculus OX=10090 GN=Ywhae PE=1 SV=1	F6WA09	169.276	159.703	116.252	108.368	185.702	137.235				29.1227	28.669	40.0924	22.3347	15.2806	28.1221	68.4842	82.0848	159.547	159.312	62.7804	67.1765	61.0189	65.1004	55.9722	46.9008	34.0884	97.1569	45.1187	129.492	104.211	92.8246
Aldoa	ALDOA_MOUSE Fructose-bisphosphate aldolase A OS=Mus musculus OX=10090 GN=Aldoa PE=1 SV=2	P05064	673.046	880.513	815.672	265.506	289.092	169.916	159.472	244.987		289.718	295.149	254.975	99.0268	75.4766	53.5637	412.829	351.16	254.827	368.184	207.749	339.762	450.895	489.294	439.157	96.9434	120.773	114.441	119.111	260.5	405.336	370.615
Lsm2	O35901_MOUSE U6 snRNA-associated Sm-like protein LSm2 OS=Mus musculus OX=10090 GN=Lsm2 PE=1 SV=1	O35901	405.891	605.637	577.665	773.312	1359.05	1426.5											459.572	472.03	489.414										418.215	319.001	577.712
Selenbp2	G3UYY2_MOUSE Selenium-binding protein 2 OS=Mus musculus OX=10090 GN=Selenbp2 PE=1 SV=1	G3UYY2	83.452	51.5925	79.173	74.6965	79.7423	87.5363			140.959	37.9215		25.8367				35.8164	121.713	110.9	119.224	16.6171	27.7528	18.0295	40.2534	44.6629					49.4999	166.825	112.066
Tuba8	TBA8_MOUSE Tubulin alpha-8 chain OS=Mus musculus OX=10090 GN=Tuba8 PE=1 SV=1	Q9JJZ2	1335.25	1295.99	1239.31	397.263	424.344	397.47	179.781	102.835	179.469	688.367	739.168	699.704	163.945	161.621	190.166	988.103	45.4519	67.8004	70.726	551.215	585.335	1394.75	1339.7	1325.14	246.955	231.915	349.396	357.61	193.38	195.783	263.768
Hint1	B0R1E3_MOUSE Histidine triad nucleotide-binding protein 1 OS=Mus musculus OX=10090 GN=Hint1 PE=1 SV=1	B0R1E3																103.679		21.9827	21.9467	66.7173	79.6541	71.05	84.4998	71.2092			102.161		59.1199
Hint1	HINT1_MOUSE Histidine triad nucleotide-binding protein 1 OS=Mus musculus OX=10090 GN=Hint1 PE=1 SV=3	P70349	115.057	159.171	122.551	154.83	181.241	152.211	41.0408	62.6894	55.7952				60.6791	65.4063	64.4673	42.2067	127.989	72.6713	80.073	51.1126	33.4565	30.5292	51.9211	56.9482	82.6608	70.4521	72.2561	79.1567	195.347	289.047	302.764
Ndufa4	A0A0N4SVQ1_MOUSE Cytochrome c oxidase subunit NDUFA4 OS=Mus musculus OX=10090 GN=Ndufa4 PE=1 SV=1	A0A0N4SVQ1
Pcnp	PCNP_MOUSE PEST proteolytic signal-containing nuclear protein OS=Mus musculus OX=10090 GN=Pcnp PE=1 SV=1	Q6P8I4				104.081			553.398	489.842	470.094	530.235	622.663	563.761	411.899	343.82	383.286	355.719	67.6278	55.6639	55.3158	449.068	431.937	401.259	385.215	417.364	528.562	544.925	479.755	550.043	111.687	106.608	121.242
Crip2	CRIP2_MOUSE Cysteine-rich protein 2 OS=Mus musculus OX=10090 GN=Crip2 PE=1 SV=1	Q9DCT8	262.014	290.519	271.561	147.141	189.548	256.124	594.674	640.6	604.769	1012.69	1081.18	1214.28	551.57	576.119	647.815	443.798	198.762	192.738	159.665	972.908	1015.48	1042.47	616.226	937.979	680.395	682.783	1167.57	1080.24	388.162	292.069	243.361
Ckb	KCRB_MOUSE Creatine kinase B-type OS=Mus musculus OX=10090 GN=Ckb PE=1 SV=1	Q04447	1857.67	2053.95	2018.05	2299.64	2512.54	2441.9	298.511	287.876	308.879	362.595	503.365	353.51	268.562	149.658	186.541	459.577	2432.62	2555.28	2783.87	297.069	286.165	1778.41	1549.62	1662.59	273.75	252.684	439.832	429.232	807.484	744.282	761.234
Cox17	COX17_MOUSE Cytochrome c oxidase copper chaperone OS=Mus musculus OX=10090 GN=Cox17 PE=1 SV=2	P56394															105.155			44.7908	19.5626			43.1391		39.5861		14.8034
Pebp1	D6RHS6_MOUSE Phosphatidylethanolamine-binding protein 1 OS=Mus musculus OX=10090 GN=Pebp1 PE=1 SV=1	D6RHS6	75.9056	83.5212	77.598	120.111	173.088	188.254	517.817	557.506	520.204	395.542	425.483	361.799	184.646	336.943	171.26	355.541	105.157	116.568	103.258	429.452	431.48	300.369	316.001	297.262	404.684	432.882	433.599	423.29	43.3236	39.2087	35.7749
Idh2	IDHP_MOUSE Isocitrate dehydrogenase [NADP], mitochondrial OS=Mus musculus OX=10090 GN=Idh2 PE=1 SV=3	P54071	552.503	670.733	631.805				178.955	236.776	165.164	422.566	437.565	432.211	226.459	203.668	120.757	558.401	349.397	366.168	362.55	380.901	399.075	735.732	746.51	744.634	221.684	224.44	260.492	288.952	163.206
Hnrnpa2b1	A0A0N4SUM2_MOUSE Heterogeneous nuclear ribonucleoproteins A2/B1 (Fragment) OS=Mus musculus OX=10090 GN=Hnrnpa2b1 PE=1 SV=1	A0A0N4SUM2	85.3787	87.3029	74.8355	174.218	149.567	143.92	186.952	156.436	140.689	181.55	190.558	168.686	12.7663	10.7953	14.9901	156.47	123.629	130.146	133.698	133.351	93.0002	127.366	129.308	112.021	114.234	128.741	153.412	157.929	75.4774	92.3668	72.7142
Txn2	G3UZY2_MOUSE Thioredoxin, mitochondrial (Fragment) OS=Mus musculus OX=10090 GN=Txn2 PE=1 SV=1	G3UZY2							119.865	187.47	200.737	99.8566	94.4436	111.317	157.538	165.435	158.959	160.958	88.2091	92.1961	88.9687	96.9126	126.064	132.499	147.833	139.677	150.601	147.454	212.983	241.032
Atp5f1d	ATPD_MOUSE ATP synthase subunit delta, mitochondrial OS=Mus musculus OX=10090 GN=Atp5f1d PE=1 SV=1	Q9D3D9	103.084	129.839	100.309	99.9706	108.525	86.2976	156.553	131.063	94.3376	72.7662	213.678	79.7666	78.7623	46.6419	40.6293	82.1561	124.149	74.8479	88.8998	171.265	111.739	122.896	86.7347	126.589	73.2076	73.1219	145.825	136.334			132.379
Sept2	D3Z1S1_MOUSE Septin-2 (Fragment) OS=Mus musculus OX=10090 GN=Sept2 PE=1 SV=1	D3Z1S1	120.637	129.837	184.757	61.9385	152.845	130.446											127.879	111.888	91.0941										84.9903	79.7134	107.881
Slc25a5	ADT2_MOUSE ADP/ATP translocase 2 OS=Mus musculus OX=10090 GN=Slc25a5 PE=1 SV=3	P51881	291.026	262.363	284.902				43.5599		29.9109	157.6	189.865	203.459	103.532	101.656	141.999	432.224	145.81	165.996	178.099	181.76	196.416	406.369	365.031	349.827	99.4126	136.303	312.66	196.538	72.3988	158.576	36.7864
Sept2	E9Q3V6_MOUSE Septin-2 OS=Mus musculus OX=10090 GN=Sept2 PE=1 SV=1	E9Q3V6	172.429	184.271	343.944	343.134	271.111	191.387				107.187	126.783	86.974	77.4792	91.0315			279.218	294.552	295.306	52.8385	57.8061				133.921	118.002		101.283	197.088	210.532	192.108
Pfdn4	E9Q6U4_MOUSE Prefoldin subunit 4 OS=Mus musculus OX=10090 GN=Pfdn4 PE=1 SV=1	E9Q6U4	50.5159						44.4294				36.8151		36.9135	43.4322		73.3731	40.957	41.0666	53.9634		97.783				83.5333	54.6076	112.296	103.934
Gm20441	G3UYJ7_MOUSE Uncharacterized protein (Fragment) OS=Mus musculus OX=10090 GN=Gm20441 PE=4 SV=1	G3UYJ7		12.9343		245.513	272.872	217.745					122.088						57.9638	56.3502	57.3651									61.7255	118.583	105.686	140.585
Ywhaq	F6VW30_MOUSE 14-3-3 protein theta (Fragment) OS=Mus musculus OX=10090 GN=Ywhaq PE=1 SV=1	F6VW30	460.267	530.994	476.025	251.25	247.811	265.186	404.834	482.865	479.211	588.959	589.493	554.842	603.359	598.013	725.191	697.796	152.552	237.607	229.133	555.976	709.128	789.288	601.367	519.859	328.072	339.779	444.163	434.958	169.943	96.9146	90.2846
Ywhae	D6REF3_MOUSE 14-3-3 protein epsilon OS=Mus musculus OX=10090 GN=Ywhae PE=1 SV=1	D6REF3	23.3157	37.7676	25.9679			5.7354				44.9055	51.606	23.7551	32.7223	29.3432	57.3482	61.088	39.0976	7.73827	20.3998	17.7495	74.8956	32.7364	36.216	45.0202	192.181	63.727	105.111	33.2952	45.8573	42.5145	37.0342
Eif1b	A0A1L1SSA3_MOUSE Eukaryotic translation initiation factor 1b (Fragment) OS=Mus musculus OX=10090 GN=Eif1b PE=1 SV=1	A0A1L1SSA3		18.0644									23.763					49.2187		31.2265	33.2726	40.6814	34.9336	23.6678	25.9628	83.4508			48.8647	62.5382	85.2078	70.8017	195.237
Rcn2	RCN2_MOUSE Reticulocalbin-2 OS=Mus musculus OX=10090 GN=Rcn2 PE=1 SV=1	Q8BP92	121.749	99.792		231.188	283.122	307.982	474.427	541.497	258.379	307.828	243.495	237.038	706.965	693.347	509.988	249.292	114.556	95.024	125.135	474.476	523.135	263.623	276.796	302.709	414.846	609.191	300.446	268.925
Myl12a	Q6ZWQ9_MOUSE MCG5400 OS=Mus musculus OX=10090 GN=Myl12a PE=1 SV=1	Q6ZWQ9	35.6763	27.5444	30.8995	43.7497	57.4353	42.4454	160.83	156.716	159.837	153.737	173.063	163.342	464.323	429.008	428.228	60.0279	47.9399	47.9374	46.1704	183.607	161.644	45.6194	45.5136	34.6337	195.108	209.036	126.338	62.1162	53.8696	40.8176	51.7837
Myh6	MYH6_MOUSE Myosin-6 OS=Mus musculus OX=10090 GN=Myh6 PE=1 SV=2	Q02566	12035.1	10383.8	10826.6	14349.2	15410.6	13371.5	11619.2	11430.5	10743	10774.5	10988.1	9863.06	2911.92	2321.47	2387.53	10455.4	5988.87	5727.56	5124.22	14863.4	18615.2	8421.51	9274.81	8902.86	13257.6	13652.6	10273.6	10221	7499.95	6878.21	7954.78
Pdia3	PDIA3_MOUSE Protein disulfide-isomerase A3 OS=Mus musculus OX=10090 GN=Pdia3 PE=1 SV=2	P27773	1490.32	1306.71	1563.2	957.234	1018.36	976.119	2047.99	1892.35	1847.37	2754.28	2867.05	2694.49	4088.66	3812.66	3739.88	3128.93	721.273	724.772	616.875	5112.14	3002.42	3010.57	2686.27	2638.03	2807.9	2836.6	3032.54	3529.91	867.611	1338.07	1352.06
Tkt	TKT_MOUSE Transketolase OS=Mus musculus OX=10090 GN=Tkt PE=1 SV=1	P40142	3631.82	3452.85	4348.05	4069.21	3998.15	6093.77	130.188	175.006	142.747	177.245	210.461	166.985	185.784	180.627	251.2	181.456	3868.75	3538.57	3385.25	239.502	177.704	413.96	549.049	267.236	222.536	244.653	206.243	195.228	2913.12	2869.09	3083.08
Hnrnpk	H3BLL4_MOUSE Heterogeneous nuclear ribonucleoprotein K OS=Mus musculus OX=10090 GN=Hnrnpk PE=1 SV=1	H3BLL4	45.5147	40.7674					134.343	51.7166	118.188	94.943	96.7683	68.2476			1390.97	415.4	533.491	288.278	612.807	386.996	385.944	160.573	94.1815	143.872	45.0346	55.8149	47.9369	442.178	318.062	303.478	256.153
Cald1	Q8VCQ8_MOUSE Caldesmon 1 OS=Mus musculus OX=10090 GN=Cald1 PE=1 SV=1	Q8VCQ8	490.073	582.362	775.862	837.448	625.595	5694.54	1870.58	771.465	866.344	575.374	703.226	725.189	1229.15	899.112	1012.73	421.329	780.419	836.912	1186.95	712.646	744.059	528.2	529.711	1283.04	901.566	908.062	426.991	455.313	4172.13	2600.11	4359.74
Hnrnpa1	Q5EBP8_MOUSE Heterogeneous nuclear ribonucleoprotein A1 OS=Mus musculus OX=10090 GN=Hnrnpa1 PE=1 SV=1	Q5EBP8	2999.92	3149.99	2980.52	4133.28	4001.21	3318.81	340.62	331.452	318.113	648.151	607.695	608.937	257.821	129.756	123.412	826.198	3794.01	4146.28	4202.6	469.984	459.635	582.727	624.263	568.047	367.307	378.965	674.677	705.026	3393.09	3290.82	3308.88
Actg1	B1ATY1_MOUSE Actin, cytoplasmic 2 OS=Mus musculus OX=10090 GN=Actg1 PE=1 SV=1	B1ATY1	63.6031	51.4885	23.7378	93.2746	69.6469	724.296				20.1426	27.8568				19.6478	30.4799	112.182	124.47	108.002		14.793	48.1821	48.5898	36.7433			58.8558	17.3445	62.773	83.604	82.3844
Chmp4b	CHM4B_MOUSE Charged multivesicular body protein 4b OS=Mus musculus OX=10090 GN=Chmp4b PE=1 SV=2	Q9D8B3	234.401	277.699	349.616	497.412	464.736	372.772	1020.06	807.864	809.511	552.254	543.548	525.612	617.971	640.597	594.119	563.714	296.463	227.896	350.405	890.177	593.644	568.447	777.538	481.961	528.399	676.187	445.513	457.609	296.523	264.717	288.555
Prdx1	B1AXW5_MOUSE Peroxiredoxin-1 (Fragment) OS=Mus musculus OX=10090 GN=Prdx1 PE=1 SV=8	B1AXW5	869.827	893.316	928.944	538.358	654.215	598.22	272.509	238.038	258.958	586.575	650.96	570.914	148.071	140.828	139.283	571.715	734.397	712.055	721.051	301.168	303.566	792.434	841.697	887.423	212.995	232.293	312.346	366.834	605.874	550.941	629.764
Ppp1r14b	PP14B_MOUSE Protein phosphatase 1 regulatory subunit 14B OS=Mus musculus OX=10090 GN=Ppp1r14b PE=1 SV=2	Q62084							71.7675	80.6663	74.6543	49.3195	50.3029	45.7295	114.584	99.1583	119.702	74.9458	35.4286	68.3516	53.1139	142.701	133.955	56.564	49.4714	46.3502	63.3839	66.8969	71.1629	76.677
Myl1	MYL1_MOUSE Myosin light chain 1/3, skeletal muscle isoform OS=Mus musculus OX=10090 GN=Myl1 PE=1 SV=2	P05977	72.9494	107.597			122.266		325.463	367.099	308.388	189.863	217.446	182.937	564.978	494.124	526.502	164.645		49.727	59.5304	201.063	212.71	207.206	187.772	178.872	313.411	399.142	226.262	197.939
Txn	THIO_MOUSE Thioredoxin OS=Mus musculus OX=10090 GN=Txn PE=1 SV=3	P10639										29.5015	31.8461	54.4392					26.8598	48.6255	52.0603	93.0844	70.8801
Dynlrb1	DLRB1_MOUSE Dynein light chain roadblock-type 1 OS=Mus musculus OX=10090 GN=Dynlrb1 PE=1 SV=3	P62627							47.6005	41.031	46.2927	41.6712	59.1053	40.1553	60.0165	66.9415	62.138	46.4742		23.0669	22.5871	59.4033	67.7252	55.136	36.2858		50.2615	58.1264	46.1952	57.5287
Idh2	D6RIL6_MOUSE Isocitrate dehydrogenase [NADP], mitochondrial OS=Mus musculus OX=10090 GN=Idh2 PE=1 SV=1	D6RIL6	91.7712	98.1446	98.7555				99.2645	119.711		96.4233	97.3841	88.8044	68.5464	100.717	63.9772	82.9184				88.925	46.5559	124.705	117.18	110.021	72.159	73.6375	68.3897	62.2806
Timm13	TIM13_MOUSE Mitochondrial import inner membrane translocase subunit Tim13 OS=Mus musculus OX=10090 GN=Timm13 PE=1 SV=1	P62075							120.348	89.4455			154.36							14.7648		29.8913		44.1141				137.967
Pgrmc1	PGRC1_MOUSE Membrane-associated progesterone receptor component 1 OS=Mus musculus OX=10090 GN=Pgrmc1 PE=1 SV=4	O55022	59.7258	83.9516					104.767	113.247	98.097	153.088	165.417	132.017	326.348	300.428	315.04	73.6753	49.946	75.3803	58.4878	139.888	155.463	96.8599	94.5994	107.792	196.453	184.021	92.684	152.36
Btf3l4	BT3L4_MOUSE Transcription factor BTF3 homolog 4 OS=Mus musculus OX=10090 GN=Btf3l4 PE=1 SV=1	Q9CQH7							81.9936	47.1877	66.6165	73.7667	74.1574	60.8278		63.1753	64.7247					41.1075	31.0507	49.2248	74.9447	54.4373	91.4577	70.1922	83.8493	58.3372
Fabp3	FABPH_MOUSE Fatty acid-binding protein, heart OS=Mus musculus OX=10090 GN=Fabp3 PE=1 SV=5	P11404	307.237	327.527	318.706	576.629	376.009	485.551	532.271	432.715	760.383	289.333	291.181	337.978	114.914	102.767	97.8162	316.823	447.463	340.965	404.15	253.602	297.109	311.685	330.177	362.7	287.445	308.788	401.164	373.848	215.304	224.975	319.923
Psip1	PSIP1_MOUSE PC4 and SFRS1-interacting protein OS=Mus musculus OX=10090 GN=Psip1 PE=1 SV=1	Q99JF8	290.211	314.074	287.414	682.938	686.329	530.079	1225.32	1123.6	706.839	795.491	789.65	711.988	899.752	1148.08	818.331	773.798	306.946	294.005	278.968	744.521	1024.48	704.208	700.365	694.701	897.165	843.294	971.7	1142.93	360.508	341.25	368.993
Psip1	A2BI12_MOUSE PC4 and SFRS1-interacting protein OS=Mus musculus OX=10090 GN=Psip1 PE=1 SV=1	A2BI12	144.78	129.718	118.707	282.065	283.466	218.932	506.078	464.068	291.937	328.552	326.14	294.064	371.614	474.178	337.92	265.633	156.491	145.812	132.257	307.423	361.435	290.85	289.263	286.924	447.681	288.812	435.289	504.022	148.896	136.034	152.401
Ssr1	A0A286YCT4_MOUSE Translocon-associated protein subunit alpha OS=Mus musculus OX=10090 GN=Ssr1 PE=1 SV=1	A0A286YCT4	471.663	544.879	479.816	180.052	166.452		1024.63	869.866	320.307	517.198	536.299	521.551	1790.58	804.327	1520.86	439.715	198.284	127.286	208.056	569.389	596.203	445.778	415.1	523.777	706.98	725.592	350.817	347.165	140.545	121.654
Ranbp1	RANG_MOUSE Ran-specific GTPase-activating protein OS=Mus musculus OX=10090 GN=Ranbp1 PE=1 SV=2	P34022	310.752	321.668	247.625	105.301		173.465	1165.85	1187.64	631.88	1032.35	839.736	1219.19	1340.13	1354.02	487.817	1357.56	580.286	637.194	624.176	608.295	742.119	1107.33	946.578	1119.2	1619.03	806.044	1317.5	1479.91	350.712	220.204	156.466
Rbbp4	RBBP4_MOUSE Histone-binding protein RBBP4 OS=Mus musculus OX=10090 GN=Rbbp4 PE=1 SV=5	Q60972	1161.58	1476.23	1569.23	2163.97	1639.78	1851.23	4897.09	4908.53	5585.66	2032.96	2025.2	2105.93	4405.6	2464.04	4775.6	1803.47	1937.1	2358.43	2265.15	1743.59	2414.63	1987.8	1767.47	1669.53	5358.52	5660.04	5929.31	2652.01	1118.64	1179.03	1298.57
Etfb	ETFB_MOUSE Electron transfer flavoprotein subunit beta OS=Mus musculus OX=10090 GN=Etfb PE=1 SV=3	Q9DCW4	426.751	453.823	441.61	974.977	819.754	1153.21	241.973	258.402	264.512	357.051	371.279	388.188	342.207	457.305	631.136	354.993	726.792	692.258	731.46	365.744	310.593	398.047	290.552	287.735	350.009	293.498	523.861	593.141	470.513	478.814	574.659
Tkt	A0A286YE28_MOUSE Transketolase (Fragment) OS=Mus musculus OX=10090 GN=Tkt PE=1 SV=1	A0A286YE28	1018.84	998.699	1197.87	1425.41	1320.82	1263.61	73.3	98.534	80.3715	86.3735	93.945	104.829	104.603	101.699	247.583	205.089	1372.1	1397.75	1187.79	395.239	332.715	229.324	197.698	184.109	125.295	137.748	116.122	109.92	1377.15	1354.92	1375.01
Ywhah	1433F_MOUSE 14-3-3 protein eta OS=Mus musculus OX=10090 GN=Ywhah PE=1 SV=2	P68510	337.601	301.807	335.789	136.261	134.029	98.4091	14.2031	16.2291	48.3215	232.757	166.424	214.785	190.492	208.001	216.714	197.278	67.4764	116.043	171.908	164.739	167.435	265.033	271.688	256.301	90.9173	110.075	92.3623	88.8723	11.4511	9.40315	68.9614
Psma8	PSMA8_MOUSE Proteasome subunit alpha-type 7-like OS=Mus musculus OX=10090 GN=Psma8 PE=1 SV=1	Q9CWH6	383.994	436.9	393.01	352.771	323.057	409.059					24.9569				51.995	20.9829	425.022	347.777	337.624	45.088	46.096	46.1279	41.1023	39.0953					576.647	768.687	852.772
Hnrnpdl	D3YTQ3_MOUSE Heterogeneous nuclear ribonucleoprotein D-like OS=Mus musculus OX=10090 GN=Hnrnpdl PE=1 SV=1	D3YTQ3	271.636	298.978	286.622	287.332	398.878	341.989	628.201	452.928	532.485	611.319	621.348	580.769	384.757	364.07	273.349	625.421	337.194	349.076	350.467	558.523	608.657	529.071	592.804	576.917	473.694	465.15	737.568	712.024	335.441	326.413	343.548
Lap3	AMPL_MOUSE Cytosol aminopeptidase OS=Mus musculus OX=10090 GN=Lap3 PE=1 SV=3	Q9CPY7	1218.56	1228.09	1470.65	2059.9	2145.32	2029.46				103.706	123.951						1521.4	1470.74	1673.58				79.5133	212.27					1567.06	1659.44	1884.48
Cuta	D5MCW4_MOUSE Protein CutA OS=Mus musculus OX=10090 GN=Cuta PE=1 SV=1	D5MCW4																									57.7153			66.3778
Ybx1	A2BGG7_MOUSE Nuclease-sensitive element-binding protein 1 (Fragment) OS=Mus musculus OX=10090 GN=Ybx1 PE=1 SV=1	A2BGG7	432.76	591.707	806.085	862.08	802.161	1079.05	981.482	1109.01	1075.18	2130.69	1146.24	1012.39	920.423	1255.78	891.075	673.095	566.937	740.764	731.583	807.584	857.035	708.635	707.171	698.135	922.664	1112.89	803.891	1222.79	692.047	1352.03	1428.69
Cbx3	Q9DCC5_MOUSE Cbx3 protein OS=Mus musculus OX=10090 GN=Cbx3 PE=1 SV=1	Q9DCC5	669.41	456.648	476.319	627.962	632.282	591.983	444.443	404.021	402.397	319.821	457.596	350.985	342.204	307.108	392.938	512.647	695.63	683.559	730.467	341.342	387.953	307.53	285.601	302.876	331.956	325.894	398.82	459.771	626.02	531.036	640.339
Aldoart2	A6ZI47_MOUSE Fructose-bisphosphate aldolase OS=Mus musculus OX=10090 GN=Aldoart2 PE=1 SV=1	A6ZI47	294.512	228.339	234.935	154.397	169.725	155.069	182.024	522.804	156.926	105.906	102.803	112.233	266.385	342.088	356.295	124.778	85.1522	157.61	128.895	381.916	77.6013	161.926	190.798	163.281	105.313	117.804	135.143	94.6852	203.814	217.906	217.82
Gpi	G6PI_MOUSE Glucose-6-phosphate isomerase OS=Mus musculus OX=10090 GN=Gpi PE=1 SV=4	P06745	1286.11	1368.9	2357.36	2115.76	734.104	1778.99	936.274	871.927	908.234	840.719	872.104	869.679	1535.55	1380.34	1700.25	839.874	2098.03	2154.64	2036.97	1018.71	971.794	1061.15	1083.04	1088.68	914.263	873.022	883.066	867.131	1272.61	1267.79	1306.88
Ahcy	SAHH_MOUSE Adenosylhomocysteinase OS=Mus musculus OX=10090 GN=Ahcy PE=1 SV=3	P50247	1065.82	1096.27	1146.85	1150.54	1094.36	1120.64		119.341		190.35	213.623	201.995	120.384	103.078	103.721	373.355	2304.4	1740.02	1851.12	188.398	201.629	412.347	465.447	435.654	130.768	120.968	168.893	184.263	751.584	836.586	821.628
Hspd1	CH60_MOUSE 60 kDa heat shock protein, mitochondrial OS=Mus musculus OX=10090 GN=Hspd1 PE=1 SV=1	P63038	1717.83	1683.15	1682.68	764.693	738.368	702.84	1165.72	1277.71	1262.25	2500.61	2397.5	2813.36	693.3	676.97	670.871	2717.19	551.626	513.186	477.898	1771.25	2018.28	2424.61	2319.35	2108.06	1188.34	1193.01	1967.25	1847.69	794.406	790.321	766.74
Anp32b	AN32B_MOUSE Acidic leucine-rich nuclear phosphoprotein 32 family member B OS=Mus musculus OX=10090 GN=Anp32b PE=1 SV=1	Q9EST5	273.302	173.741	203.404				550.882	502.42	542.143	401.689	493.591	473.007	1483.73	1156.67	1162.73	357.361	67.0918	62.467	49.7335	678.277	602.546	378.529	374.099	356.577	820.075	606.264	384.137	393.724
Rbbp7	A2AFI9_MOUSE Histone-binding protein RBBP7 OS=Mus musculus OX=10090 GN=Rbbp7 PE=1 SV=1	A2AFI9	249.195	186.338	215.576	260.694	265.267	290.935				22.8006	24.8754	21.0818		14.4512	93.0273	100.43	320.07	325.092	319.894	58.2417	35.3759	110.869	170.521	232.365				12.4145	356.129	304.854	330.539
Pdap1	HAP28_MOUSE 28 kDa heat- and acid-stable phosphoprotein OS=Mus musculus OX=10090 GN=Pdap1 PE=1 SV=1	Q3UHX2	222.738	360.11	528.741	598.015	644.946	632.78	1814.32	1819.97	1834.06	1961.3	1913.29	1884.92	1148.21	1860.47	1051.73	1065.5	794.229	700.192	733.798	1027.33	1663.76	1355.48	1354.81	1308.06	1904.37	1899.99	1572.21	1874.58	286.513	224.566	262.463
Acyp1	ACYP1_MOUSE Acylphosphatase-1 OS=Mus musculus OX=10090 GN=Acyp1 PE=1 SV=2	P56376	173.261	184.387	126.363	212.858	234.598	355.917	750.753	783.819	446.176	436.821	553.646	575.481	36.5225	47.9714	34.0192	325.818	186.327	174.378	171.81	229.244	57.8138	178.621	185.747	269.362	229.16	483.197	665.482	288.949	117.441	111.382	122.103
Dnpep	DNPEP_MOUSE Aspartyl aminopeptidase OS=Mus musculus OX=10090 GN=Dnpep PE=1 SV=2	Q9Z2W0	1151.93	1166.16	1300.35	1566.57	1654.66	1564.63										629.899	1620.95	1574.12	1633.92		257.57	243.269	438.521	723.898					1067.48	1049.58	1092.93
Hist1h1t	H1T_MOUSE Histone H1t OS=Mus musculus OX=10090 GN=Hist1h1t PE=1 SV=4	Q07133	137.446	134.165	131.533	180.029	175.955	198.966	217.476	202.203	202.134	170.99	186.845	170.373	159.191	127.788	130.03	94.8629	123.381	110.766	55.5489	91.4536	74.81	102.311	61.0614	57.1291	203.422	94.3267	93.7567	103.458	78.7811	95.9928	76.6275
Pfn1	Q5SX49_MOUSE Profilin OS=Mus musculus OX=10090 GN=Pfn1 PE=1 SV=1	Q5SX49	363.433	186.054	183.069	89.7242	90.3349	90.4495				149.765	154.483	154.426	40.2248	43.0351	34.7662	164.104				108.75	99.9975	129.592	139.674	238.834	61.8049	73.2091	89.6002	77.202	65.343	63.5963	52.6645
Prdx2	PRDX2_MOUSE Peroxiredoxin-2 OS=Mus musculus OX=10090 GN=Prdx2 PE=1 SV=3	Q61171	186.822	183.375	181.458	197.869	204.222	114.817	68.0185	86.095		112.1	98.8795	120.549	48.2814	42.7813	157.484	90.2843	116.695	127.467	120.459	65.4676	74.9805	133.784	136.988	107.189	53.7485	58.7315	99.1941	107.475	160.627	145.343	180.565
Hspb1	HSPB1_MOUSE Heat shock protein beta-1 OS=Mus musculus OX=10090 GN=Hspb1 PE=1 SV=3	P14602	171.653	175.974	194.587	436.324	482.077	350.989	413.354	424.29	413.412	427.029	483.466	470.999	455.752	484.904	464.209	360.219	252.51	273.523	283.486	399.71	433.644	503.477	537.222	482.211	557.409	542.856	375.327	465.121	119.692	89.8203	93.2619
Rps28	G3UYV7_MOUSE 40S ribosomal protein S28 (Fragment) OS=Mus musculus OX=10090 GN=Rps28 PE=1 SV=1	G3UYV7													15.4488			10.8963		13.3919	14.3178	14.221	20.1151	16.2334	12.7444	11.4175	31.8797	33.5134			24.2024	26.6546	21.8479
Tubb5	TBB5_MOUSE Tubulin beta-5 chain OS=Mus musculus OX=10090 GN=Tubb5 PE=1 SV=1	P99024	326.603	299.466	410.634	61.6996	70.9349	75.7492	111.658	72.1251	83.0226	255.644	178.698	277.64	68.2755	53.1574	86.027	296.692			24.5827	160.966	162.204	312.81	293.537	408.158	99.2709	165.005	101.934	136.183	109.276	77.9036	164.449
Clta	B1AWE0_MOUSE Clathrin light chain OS=Mus musculus OX=10090 GN=Clta PE=1 SV=1	B1AWE0	210.994	201.267	248.284	360.616	365.196	215.318	1176.6	1138.5	1090.55	1240.82	1171.01	569.553	1836.35	1926.57	1861.93	674.462	201.719	255.199	228.83	1460.64	789.277	729.529	648.715	618.021	1827.23	948.792	803.792	812.055
Sod2	SODM_MOUSE Superoxide dismutase [Mn], mitochondrial OS=Mus musculus OX=10090 GN=Sod2 PE=1 SV=3	P09671	130.111	117.874	91.3987	142.138	126.605	279.382				63.2213	80.0006	75.886				65.6568	156.929	212.198	136.914	38.5761	42.8187	59.7999	76.8489	40.4573	64.0089			58.9744	333.185	85.5643	85.1475
Myl12b	ML12B_MOUSE Myosin regulatory light chain 12B OS=Mus musculus OX=10090 GN=Myl12b PE=1 SV=2	Q3THE2	22.4897	17.3487	19.0958	27.0372	35.4949	26.2312	88.9564	85.9027	121.951	89.8895	110.351	98.5057	235.617	223.711	207.924	48.3927	30.6878	36.4717	32.0155	100.454	80.673	15.9458	20.2586	17.3357	114.25	124.872	80.1109	43.3696	33.854	25.6836	32.5444
Myl3	A0A0G2JDW2_MOUSE Myosin light chain 3 (Fragment) OS=Mus musculus OX=10090 GN=Myl3 PE=1 SV=1	A0A0G2JDW2	88.5666	53.4455					136.355	137.149	112.234	67.6533	79.545	72.5487	221.771	201.49	225.959	76.3907	43.8349	45.8335		122.164	105.772	115.264	82.6145	85.7075	140.894	147.622	99.9931	92.4916
Rpl12	RL12_MOUSE 60S ribosomal protein L12 OS=Mus musculus OX=10090 GN=Rpl12 PE=1 SV=2	P35979	241.844	246.937	247.598	201.67	205.039	188.692				88.4742	70.6393	83.8376	48.6563	27.8305	35.0427	139.423	59.4832	46.6278	45.4696	76.9301	85.4236	171.861	158.096	163.273	52.0281		86.3947	72.0964	800.911	733.805	794.665
Alyref	THOC4_MOUSE THO complex subunit 4 OS=Mus musculus OX=10090 GN=Alyref PE=1 SV=3	O08583	127.86	65.6518		166.84	121.551	95.056	81.5654	74.5008	87.0489		52.1857		106.863	58.1501	91.1216			72.9741	84.5658	317.285	286.46	40.5291			71.4136	71.5084		48.228	58.9104	88.1699	69.1961
Tpt1	TCTP_MOUSE Translationally-controlled tumor protein OS=Mus musculus OX=10090 GN=Tpt1 PE=1 SV=1	P63028													48.7571	43.509	50.8593				87.5264	50.5231	92.9931	119.132	111.93	100.814	46.6493	28.593
Atp5po	ATPO_MOUSE ATP synthase subunit O, mitochondrial OS=Mus musculus OX=10090 GN=Atp5po PE=1 SV=1	Q9DB20	73.3177	83.8633	144.649							89.6409	58.3681	63.0441	72.1235	72.5495		73.3907				42.0924		127.799	130.523	105.345
Psap	E9PZ00_MOUSE Prosaposin OS=Mus musculus OX=10090 GN=Psap PE=1 SV=1	E9PZ00	4992.82	4630.4	5274.15	7323.84	7106.91	8008.5	14660.2	14117.6	12432.4	8002.68	8636.68	7977.44	15960	15704.1	13936.9	11431.9	6923.23	6169.99	6423.92	10595.2	11366.1	11888.2	13118.2	12917.4	17090.5	18552	14300.2	16793	2699.57	2928.68	3155.51
Myl9	MYL9_MOUSE Myosin regulatory light polypeptide 9 OS=Mus musculus OX=10090 GN=Myl9 PE=1 SV=3	Q9CQ19	23.0162	18.7497	22.6297	32.0407	42.0636	31.0855	93.7365	87.1147	101.632	57.986	46.3369	62.5046	142.107	93.8567	141.402			19.6171	20.2877	55.4184	16.9816	11.8083	15.0989	12.0566	127.976	52.3122	75.6436	11.6431	41.6659	29.4523	39.9696
Chchd3	D3Z0L4_MOUSE MICOS complex subunit (Fragment) OS=Mus musculus OX=10090 GN=Chchd3 PE=1 SV=1	D3Z0L4	3755.52	1808.38	3514.45	4978.46	5317.88	3870.38				69.4773	88.0361	107.398			316.241	124.861	5868.96	4131.84	1768.58	99.3343	101.978	133.461	161.717	171.002			68.9315	69.9178	1931.82	4707.95	2694.63
Des	DESM_MOUSE Desmin OS=Mus musculus OX=10090 GN=Des PE=1 SV=3	P31001	292.628	305.483	227.108	521.39	525.257	427.643	1293.07	1199.71	1247.05	944.43	832.081	805.613	518.251	492.805	352.481	1031.39	278.014	321.038	275.306	859.264	1016.03	962.376	813.612	838.25	808.889	869.997	883.841	1061.41	347.195	438.734	389.709
Tagln	TAGL_MOUSE Transgelin OS=Mus musculus OX=10090 GN=Tagln PE=1 SV=3	P37804	177.041	166.419	138.703	106.148	96.5833		208.239	203.994	165.771	254.029	267.318	240.694	253.134	142.453	105.521	469.467	201.743	138.892	123.884	379.308	415.43	241.13	339.794	288.294	236.255	262.719	320.44	341.425	149.8	113.262	187.404
Chchd4	MIA40_MOUSE Mitochondrial intermembrane space import and assembly protein 40 OS=Mus musculus OX=10090 GN=Chchd4 PE=1 SV=1	Q8VEA4										54.2002					48.3206
Uchl1	UCHL1_MOUSE Ubiquitin carboxyl-terminal hydrolase isozyme L1 OS=Mus musculus OX=10090 GN=Uchl1 PE=1 SV=1	Q9R0P9	309.086	247.547	421.472	434.414	312.239	268.905	1389.13	1325.71	1060.7	1147.56	1610.66	2107.92	1521.9	1122.21	1482.91	2306.56	329.779	331.922	197.566	2742.81	3046.33	2042.58	2174.18	1404.59	1294.14	1464.79	1530.22	1499.54	470.832	380.175	671.64
Pdcd5	D3Z7Q5_MOUSE Programmed cell death protein 5 OS=Mus musculus OX=10090 GN=Pdcd5 PE=1 SV=1	D3Z7Q5		47.4628				445.588	123.066	117.737	140.783	93.4751	141.896	104.343	152.133	265.099	187.128	140.301	61.5023	74.0352	61.3771	94.7079	162.543	33.4866	66.3331	82.5671	67.4727	112.952	100.654	102.22	194.355	137.661	181.019
Rps3	A0A140LI77_MOUSE 40S ribosomal protein S3 OS=Mus musculus OX=10090 GN=Rps3 PE=1 SV=1	A0A140LI77	59.2257	60.5512	71.4608					42.6928		23.9266	33.1371	30.8412	36.622	30.9102		39.8095	44.4027	40.1527	40.8745	22.4052	19.0715	104.733	50.5971	52.0213			38.6304	17.7844	329.203	228.888	225.933
Rps3	RS3_MOUSE 40S ribosomal protein S3 OS=Mus musculus OX=10090 GN=Rps3 PE=1 SV=1	P62908	131.492	132.791	135.462							49.8041	52.5778	73.2089				82.8651	78.2942	86.8892	82.7369	46.6372	39.6982	98.7764	105.32	108.284				37.019
Ywhab	1433B_MOUSE 14-3-3 protein beta/alpha OS=Mus musculus OX=10090 GN=Ywhab PE=1 SV=3	Q9CQV8	96.8415	112.436	347.661	11.7637	70.5115	12.3141	54.3274	55.1011	75.0701	74.4513	109.907	87.153	58.4668	82.9402	101.649	108.071	9.20117	48.027	39.0937	98.9381	103.322	117.505	128.767	111.726	39.0915	44.4804	88.4888	73.4456	49.1145	67.565	7.82994
Tnnc1	TNNC1_MOUSE Troponin C, slow skeletal and cardiac muscles OS=Mus musculus OX=10090 GN=Tnnc1 PE=1 SV=1	P19123				85.2227	89.0472		70.0527	102.718	95.2032	44.7371	71.0191	104.061	191.706	205.772	165.53		50.7644	52.0915	54.0442	86.685	91.8596	30.7315	107.631	101.525	180.325	162.034	129.416	107.843	77.1194
Alyref2	G3X9I4_MOUSE Aly/REF export factor 2 OS=Mus musculus OX=10090 GN=Alyref2 PE=1 SV=1	G3X9I4				106.56	77.6342	17.5477				77.0145	100.909		54.7466	55.0584	101.974	71.186		40.0685		99.6761	97.7572	70.6681			84.367	103.512	131.433	96.9787	45.0343	70.472	62.897
Nol3	NOL3_MOUSE Nucleolar protein 3 OS=Mus musculus OX=10090 GN=Nol3 PE=1 SV=1	Q9D1X0	72.9051	57.4941					81.1986	112.376	96.6228	78.8611	78.5084	106.809	254.241	236.612	222.603	76.9713		55.223	55.6384	188.421	151.049	86.5458	109.866	112.074	175.298	177.166	123.234	109.362
Hnrnpk	A0A286YDM3_MOUSE Heterogeneous nuclear ribonucleoprotein K (Fragment) OS=Mus musculus OX=10090 GN=Hnrnpk PE=1 SV=1	A0A286YDM3	229.251	212.382	575.672	289.475	286.878	266.66	258.482	342.216	709.42	299.079	350.538	277.359	119.504	146.546	137.771	360.73	155.276	116.856	145.758	346.244	331.293	291.512	263.648	257.116	293.174	231.457	548.254	223.139	185.383	182.331	215.507
Eef1d	A0A0R4J1E2_MOUSE Elongation factor 1-delta OS=Mus musculus OX=10090 GN=Eef1d PE=1 SV=1	A0A0R4J1E2	429.937	389.966	528.691	504.155	514.014	554.408	1185.53	1140.72	1267.02	930.784	897.787	823.417	580.582	507.118	528.217	1082.01	362.468	371.044	417.412	1025.67	982.409	697.923	871.203	813.256	984.021	1005.21	1113.92	1046.55	266.537	302.301	318.921
Srsf7	SRSF7_MOUSE Serine/arginine-rich splicing factor 7 OS=Mus musculus OX=10090 GN=Srsf7 PE=1 SV=1	Q8BL97	344.559	384.821	475.517	370.442	495.592	410.108	2171.49	2054.19	989.69	246.744	277.034	319.569	502.15	250.612	332.203	273.304	209.671	261.903	205.69	269.215	206.02	345.771	263.881	281.376	399.917	330.85	466.877	453.056	507.557	432.645	357.387
Aldoart1	Q9CPQ9_MOUSE Fructose-bisphosphate aldolase OS=Mus musculus OX=10090 GN=Aldoart1 PE=1 SV=1	Q9CPQ9	93.1408	133.043	120.326	42.791	46.1399	32.6701	87.8824	62.6531		44.9045	47.5294	40.9946	54.8363	10.986	35.2258	70.3008	43.6857	57.4807	57.7696	87.6371	58.1744	158.108	315.1	309.738	12.778	43.842	14.9742	40.7079	32.7471	54.4444	51.9393
Srsf3	SRSF3_MOUSE Serine/arginine-rich splicing factor 3 OS=Mus musculus OX=10090 GN=Srsf3 PE=1 SV=1	P84104	38.0217	38.2972						27.145						41.6935			43.3279	87.9584	86.7546	49.7528	36.5609	20.6514	18.0233		32.6045	31.445
Glo1	LGUL_MOUSE Lactoylglutathione lyase OS=Mus musculus OX=10090 GN=Glo1 PE=1 SV=3	Q9CPU0	156.659	230.136	237.585	224.294	266.883	243.237											313.332	304.003	285.098	68.8913	86.0707								112.371	103.772	136.957
Got2	AATM_MOUSE Aspartate aminotransferase, mitochondrial OS=Mus musculus OX=10090 GN=Got2 PE=1 SV=1	P05202	959.016	798.867	856.715	1524.42	920.001	645.752	432.21	433.202	380.277	371.461	340.709	303.5	639.171	229.955	467.231	442.905	969.082	942.541	1034.88	325.227	330.265	375.758	417.345	403.391	375.421	412.9	471.212	454.169	861.346	867.379	975.912
Krt10	A2A513_MOUSE Keratin, type I cytoskeletal 10 OS=Mus musculus OX=10090 GN=Krt10 PE=1 SV=1	A2A513	690.503	633.683	790.92	1913.48	1790.89	4192.38	197.015	170.503	134.663	49.1581	201.619		269.056	237.876	339.355	519.719	1155.81	1051.58	767.668	714.932	72.7513	564.805	305.433	1006.42		466.659			741.48	621.352	655.413
Myh7	MYH7_MOUSE Myosin-7 OS=Mus musculus OX=10090 GN=Myh7 PE=2 SV=1	Q91Z83	6934.39	5783.34	6452.83	8021.61	9382.65	7667.28	6942.99	6765.44	6324.13	6222.43	6122.75	5619.7	1270.3	2065.05	2592.06	6215.86	3567.73	3346.3	3038.5	6721.95	8311.91	5202.65	5501.25	5198.29	7291.79	7893.37	6204.88	6408.82	4670.38	4135.17	4762.9
Ywhag	1433G_MOUSE 14-3-3 protein gamma OS=Mus musculus OX=10090 GN=Ywhag PE=1 SV=2	P61982	128.744	123.132	251.036	178.405	93.894	247.09	68.8024	116.96	136.178	85.9678	44.4224	37.0675	138.248	223.576	33.8921	22.1583	77.888	65.7672	83.7371	35.9017	41.1529	59.1587	77.5623	61.3337	96.1145	124.507	22.0452	38.5076	17.0874	14.0315	20.2293
Mrpl12	RM12_MOUSE 39S ribosomal protein L12, mitochondrial OS=Mus musculus OX=10090 GN=Mrpl12 PE=1 SV=2	Q9DB15	389.839	347.027	472.532	570.712	630.533	602.561	1297.14	1229.71	1184.64	982.685	1115.14	990.604	1785.61	1589.86	1697.33	1078.4	617.48	616.764	552.112	1087.54	1195.36	989.058	936.908	862.335	1868.19	1736.93	1829.85	1709.94	453.178	428.278	475.153
Calr	CALR_MOUSE Calreticulin OS=Mus musculus OX=10090 GN=Calr PE=1 SV=1	P14211	1565.39	1832.2	1602.06	1589.54	1775.62	1406.49	3685.79	3807.41	3292.02	3286.74	3371.09	2926.37	3674.5	3496.75	4260.47	6445.28	3549.64	3008.74	2613.6	5620.87	5222.81	4403.58	4226.28	4269.34	4490.51	4435.16	4625.67	5199.13	1600.11	1764.22	1834.2
Vcp	TERA_MOUSE Transitional endoplasmic reticulum ATPase OS=Mus musculus OX=10090 GN=Vcp PE=1 SV=4	Q01853	4176.23	4171.25	4227.24	4721.79	4873.06	4992.1	318.31	325.598		825.508	748.373	732.072	317.183	363.742	339.356	1229.5	4729.31	4531	5120.8	575.166	535.404	1296.9	1394.27	1285.42	279.8	322.099	598.477	590.104	5960.1	5695.89	6779.78
Efhd2	Q8C845_MOUSE EF-hand domain-containing protein D2 OS=Mus musculus OX=10090 GN=Efhd2 PE=1 SV=1	Q8C845	294.655	288	294.718	851.939	983.098	891.043	1917.19	1879.78	1737.36	635.268	757.7	635.152	202.005	207.897	196.48	948.21	634.485	590.78	552.68	713.975	706.503	610.248	678.302	632.97	1487.58	1834.96	1978.84	2152.69	671.921	645.217	803.977
Ak1	KAD1_MOUSE Adenylate kinase isoenzyme 1 OS=Mus musculus OX=10090 GN=Ak1 PE=1 SV=1	Q9R0Y5		47.8107					101.32	140.396	98.3513	126.256	95.2316	126.835		30.4471		353.777				176.623	289.743	51.7591	53.8016	47.3744	64.6248	85.5471	73.1986	51.9605
Atp5f1b	ATPB_MOUSE ATP synthase subunit beta, mitochondrial OS=Mus musculus OX=10090 GN=Atp5f1b PE=1 SV=2	P56480	2362.71	2130.98	1985.66	869.523	864.249	615.046	382.948	265.213	437.418	1300.25	1372.8	1364.11	259.819	242.949	227.686	1827.67	391.894	504.854	467.673	1030.19	999.113	2450.45	2302.09	2202.2	665.026	660.357	840.411	1094.35	912.731	858.196	992.172
Vamp3	VAMP3_MOUSE Vesicle-associated membrane protein 3 OS=Mus musculus OX=10090 GN=Vamp3 PE=1 SV=1	P63024													48.2084	47.0675	60.0073					24.126		30.8834	28.6039	25.2614	37.8925	38.3153	36.7493	35.7701
Timm8a1	TIM8A_MOUSE Mitochondrial import inner membrane translocase subunit Tim8 A OS=Mus musculus OX=10090 GN=Timm8a1 PE=1 SV=1	Q9WVA2										92.6181	94.6067	86.4687										26.7209	28.3542	41.8937
Jpt2	JUPI2_MOUSE Jupiter microtubule associated homolog 2 OS=Mus musculus OX=10090 GN=Jpt2 PE=1 SV=1	Q6PGH2							491.063	461.724	629.69	498.656	501.014	521.421	688.326	689.872	632.772	514.147	456.253	61.9193		554.546	585.563	443.484	488.564	468.691	698.018	859.58	766.132	940.676
Rab1a	Q5SW88_MOUSE RAB1A, member RAS oncogene family OS=Mus musculus OX=10090 GN=Rab1a PE=1 SV=1	Q5SW88	19.5525	20.4736	38.5617	23.1605	18.2426	16.3899		19.6021		24.3709	26.0699	25.6025	35.3283	34.1121	26.1166	18.1915	14.094	15.2252	20.6551	12.8232	10.7447	15.6788	14.5638	16.1357		11.8164	25.4554	16.5642	26.4913	19.5419	28.9545
Snrpd2	SMD2_MOUSE Small nuclear ribonucleoprotein Sm D2 OS=Mus musculus OX=10090 GN=Snrpd2 PE=1 SV=1	P62317	171.573	165.559	197.041	230.683	295.757	253.985											224.476	283.668	231.551			27.9384	29.0216						361.592	234.267	276.595
Atpif1	E9PV44_MOUSE ATPase inhibitory factor 1 OS=Mus musculus OX=10090 GN=Atpif1 PE=1 SV=1	E9PV44											18.4412		21.8169	21.9605	31.1568	30.7526				57.7911	68.7909	43.2875	38.5934	31.2815		23.6668
Nolc1	A0A286YDA2_MOUSE Nucleolar and coiled-body phosphoprotein 1 OS=Mus musculus OX=10090 GN=Nolc1 PE=1 SV=1	A0A286YDA2	358.161	528.307	1095.67	341.167	513.614	818.836	705.588	453.932	660.863	456.419	509.498	881.278	497.03	384.348	409.072	356.2	399.718	506.339	489.671	361.372	403.602	452.607	346.393	588.692	1161.43	662.454	856.6	836.843	690.325	701.588	751.886
Ak2	KAD2_MOUSE Adenylate kinase 2, mitochondrial OS=Mus musculus OX=10090 GN=Ak2 PE=1 SV=5	Q9WTP6	519.068	506.514	544.193	682.087	764.339	747.023	184.796	158.773	168.924	170.704	188.289	259.577				356.906	857.661	872.15	867.948	159.181	181.563	293.63	306.905	309.395	185.787	181.481	385.191	395.563	293.074	326.136	353.489
Rpl23a	RL23A_MOUSE 60S ribosomal protein L23a OS=Mus musculus OX=10090 GN=Rpl23a PE=1 SV=1	P62751	96.2794	98.4513		88.9635	94.6066					38.3804	33.7228				249.103	592.119	657.413	224.793	240.937	737.287	527.091		249.469	169.461		45.0133	98.5355	84.6741	88.4081	77.7813
Eef1d	Q91VK2_MOUSE Eef1d protein OS=Mus musculus OX=10090 GN=Eef1d PE=1 SV=1	Q91VK2	307.703	273.4	272.271	329.391	335.833	362.225	774.568	745.294	827.812	608.131	586.573	537.983	379.325	331.327	345.112	706.937	213.444	211.718	223.916	670.124	641.861	455.991	550.349	516.464	642.914	656.757	727.786	683.768	174.143	204.08	217.74
Cox5a	COX5A_MOUSE Cytochrome c oxidase subunit 5A, mitochondrial OS=Mus musculus OX=10090 GN=Cox5a PE=1 SV=2	P12787	299.311	333.785	337.221	391.032	436.446		1505.73	1381.39	537.337	872.045	920.622	931.258	939.1	810.858	909.97	899.459	283.395	312.934	546.252	654.655	739.957	555.056	615.27	581.465	1000.43	811.936	1203.1	1091.29	721.521	773.737	805.404
Acadl	A0A0R4J083_MOUSE Long-chain-specific acyl-CoA dehydrogenase, mitochondrial OS=Mus musculus OX=10090 GN=Acadl PE=1 SV=1	A0A0R4J083	2356.86	2082.18	2285.14	1638.95	1606.33	1799.4		130.048		538.561	431.752	587.297	156.853	128.731	164.387	711.86	2769.76	2638.48	2569.12	271.458	462.065	1176.16	1269.42	1210.84	261.284	280.602	391.414	281.263	1302.38	1293.21	1436.09
Hist2h3c1	A0A1W2P768_MOUSE Histone H3.2 OS=Mus musculus OX=10090 GN=Hist2h3c1 PE=1 SV=1	A0A1W2P768	317.318	312.837		154.1	141.658						37.1853	132.616				33.1524	336.245	338.357	304.864	90.531		57.1795	47.252	39.6838		50.7003			137.735	180.04	154.449
Eef1a2	EF1A2_MOUSE Elongation factor 1-alpha 2 OS=Mus musculus OX=10090 GN=Eef1a2 PE=1 SV=1	P62631	355.563	238.905	263.364			458.756				284.482			100.734	129.45	137.746	117.193				98.4919	82.2725	37.5308	233.399	97.1586	54.8774	67.046			1347.69
Nolc1	A0A286YCD1_MOUSE Nucleolar and coiled-body phosphoprotein 1 (Fragment) OS=Mus musculus OX=10090 GN=Nolc1 PE=1 SV=1	A0A286YCD1															500.243		52.3417	79.9797	64.265		25.4629		38.6785
H2afv	Q8R029_MOUSE Histone H2A OS=Mus musculus OX=10090 GN=H2afv PE=2 SV=1	Q8R029	423.94	516.259	453.781	638.941	615.806	719.686	376.636	326.416	315.623	478.146	557.567	501.896		62.1209		386.249	242.566	221.961	255.456	103.407	163.559	373.042	356.864	312.949	235.25	232.953	456.242	489.54	546.372	510.997	434.397
Lsm8	A0A0N4SUZ3_MOUSE U6 snRNA-associated Sm-like protein LSm8 OS=Mus musculus OX=10090 GN=Lsm8 PE=1 SV=1	A0A0N4SUZ3	54.658	43.4669	39.267													66.028	14.483	23.8333	19.7476
Pfdn2	PFD2_MOUSE Prefoldin subunit 2 OS=Mus musculus OX=10090 GN=Pfdn2 PE=1 SV=2	O70591	29.682	28.865		30.6407	26.7113					17.5513			41.1555	47.5662	38.0861	26.5087	44.9301	36.6037	38.0413	22.4038	22.5054	25.9994	27.4761	27.3953	18.9481	22.683		18.371	33.2278	43.6946	27.3669
Pgrmc2	PGRC2_MOUSE Membrane-associated progesterone receptor component 2 OS=Mus musculus OX=10090 GN=Pgrmc2 PE=1 SV=2	Q80UU9							254.537	217.115	249.028	199.471	189.078	169.875	245.551	171.379	188.3	240.784			52.3071	186.314	135.342	188.205	143.121	399.819	181.961	219.465		290.819
Lsm8	LSM8_MOUSE U6 snRNA-associated Sm-like protein LSm8 OS=Mus musculus OX=10090 GN=Lsm8 PE=1 SV=3	Q6ZWM4	27.2948	26.5617	20.8379														7.23243	11.9018	9.86148
Lzic	LZIC_MOUSE Protein LZIC OS=Mus musculus OX=10090 GN=Lzic PE=1 SV=1	Q8K3C3							84.5714	75.2919	80.7727	63.8296	98.1572	72.4828	79.1734	125.34	142.65	63.0388		32.7148		135.048	105.262	78.5219	88.0215	68.1507	115.245	132.276	54.9911	56.1271
Glrx5	A0A1Y7VN70_MOUSE Glutaredoxin-related protein 5, mitochondrial OS=Mus musculus OX=10090 GN=Glrx5 PE=1 SV=1	A0A1Y7VN70	59.0376	58.342	65.1636	91.6303	81.3767		144.046	100.018	93.9439	94.5044	95.9479	101.242	107.982	115.555	114.546	79.9309	77.3027	78.8615	112.424	97.0096	103.868	71.1181	78.264	75.9724	146.237	135.619	114.234	106.211	137.452	170.738	163.698
Rplp0	RLA0_MOUSE 60S acidic ribosomal protein P0 OS=Mus musculus OX=10090 GN=Rplp0 PE=1 SV=3	P14869	418.172	349.697	388.793							127.154	140.709	134.679			68.907	214.429	230.936	141.273	220.485	135.958	134.24	198.951	208.175	196.071	82.2788	63.9588	137.284	160.793		117.702	120.832
Rps17	RS17_MOUSE 40S ribosomal protein S17 OS=Mus musculus OX=10090 GN=Rps17 PE=1 SV=2	P63276	51.007	41.179					105.342	90.9934	81.6884	91.1954	97.5302	81.8375	90.0977	58.8454	73.7446	54.039	60.9747	75.4291	88.7319	51.4724	66.0691	62.9486	63.2886	83.7258	102.916	107.015	85.9845	88.4049	80.8739	65.9961	111.288
Atp5h	B1ASE2_MOUSE ATP synthase subunit d, mitochondrial (Fragment) OS=Mus musculus OX=10090 GN=Atp5h PE=1 SV=1	B1ASE2	163.177	94.198	116.651				47.5308	48.6532	73.8971	87.5289	52.5538	88.7316	58.4559	58.1066	68.3309	81.6816	42.42	36.5978	36.9165	75.4585	79.8431	62.312	52.4892	40.5051	38.448	37.6267	99.5795	93.7488
Syncrip	A0A0R4J259_MOUSE Heterogeneous nuclear ribonucleoprotein Q OS=Mus musculus OX=10090 GN=Syncrip PE=1 SV=1	A0A0R4J259	445.435	434.518	413.021	469.225	682.704	780.298	361.338	390.381	434.268	331.317	363.466	399.134	109.838	177.382	116.987	296.992	285.649	255.577	321.335	301.489	342.399	339.688	372.476	344.831	452.125	261.702	358.542	302.841	412.955	321.791	461.009
Ptms	PTMS_MOUSE Parathymosin OS=Mus musculus OX=10090 GN=Ptms PE=1 SV=3	Q9D0J8							41.941		46.9317									76.4259	55.6322
Tnnt2	K3W4R6_MOUSE Troponin T, cardiac muscle OS=Mus musculus OX=10090 GN=Tnnt2 PE=1 SV=1	K3W4R6	128.943	125.289	129.231	176.124	179.813		144.459	156.395	158.369	134.82	172.615	154.837	195.49	184.251	102.427		179.573	195.975	184.166	205.026	151.126	88.2023	89.7947	68.1826	160.958	216.948	96.1384	108.29	191.808	219.039	177.718
Fkbp3	FKBP3_MOUSE Peptidyl-prolyl cis-trans isomerase FKBP3 OS=Mus musculus OX=10090 GN=Fkbp3 PE=1 SV=2	Q62446	189.293	314.855	564.094	484.407	1017.16	975.285	428.157	455.245	824.144	395.644	432.617	548.202	310.973	309.2	294.458	677.685	678.53	439.976	467.108	513.921	475.229	369.201	338.02	294.48	893.281	418.077	743.97	661.02	248.154	592.034	675.792
Pkig	B7ZC22_MOUSE cAMP-dependent protein kinase inhibitor gamma (Fragment) OS=Mus musculus OX=10090 GN=Pkig PE=1 SV=1	B7ZC22													16.6685														19.543	15.2815
Psma5	PSA5_MOUSE Proteasome subunit alpha type-5 OS=Mus musculus OX=10090 GN=Psma5 PE=1 SV=1	Q9Z2U1	657.796	619.708	655.879	857.363	928.535	792.158				87.3717	73.9071	98.8217			100.224	96.135	795.678	874.537	865.285	74.9983	79.7135	84.7417	79.803	74.8211					746.623	651.59	689.714
Fkbp1a	FKB1A_MOUSE Peptidyl-prolyl cis-trans isomerase FKBP1A OS=Mus musculus OX=10090 GN=Fkbp1a PE=1 SV=2	P26883										22.4527		33.6393				48.4325		24.1396	25.8514			66.0187	83.056	101.405			24.2722		276.047	294.789	313.123
Eif4h	IF4H_MOUSE Eukaryotic translation initiation factor 4H OS=Mus musculus OX=10090 GN=Eif4h PE=1 SV=3	Q9WUK2	88.8726	69.5967			126.679		137.457	158.326	97.7617	188.68	170.706	164.094	147.711	114.306	172.24	190.86	181.036	171.609	148.615	372.006	298.838	76.0131	141.919	138.634	275.732	268.367	193.98	208.617	638.418	1002.06	972.212
Timm8a2	TI8AB_MOUSE Putative mitochondrial import inner membrane translocase subunit Tim8 A-B OS=Mus musculus OX=10090 GN=Timm8a2 PE=3 SV=1	Q4FZG7	81.9354	62.1326	57.8703				36.799	37.6769	32.7187	39.666	33.5052	51.1926				67.4343	62.9264	84.4407	81.1083	30.0346	35.5601	39.6418	73.3549	90.0772			27.4634	24.6099	199.616	113.265	236.864
Pcna-ps2	A0A140T8V5_MOUSE Proliferating cell nuclear antigen OS=Mus musculus OX=10090 GN=Pcna-ps2 PE=3 SV=1	A0A140T8V5	485.57	875.719	1057.68	434.363	438.985	805.416					54.271	459.136	78.128	718.799	814.812	477.589	420.875	966.322	1113.36	80.4346	578.481	1257.34	447.017	581.441	2140.17	1925.53		1410.26	366.714	351.424	393.373
Hnrnpr	Q8VHM5_MOUSE Heterogeneous nuclear ribonucleoprotein R OS=Mus musculus OX=10090 GN=Hnrnpr PE=1 SV=1	Q8VHM5	313.239	264.069	420.191	650.418	655.34	749.022	346.855	593.747	416.861	545.807	314.548	349.338	105.436	170.272	112.298	211.623	217.647	252.091	272.21	348.134	214.539	249.274	248.143	235.804	434.003	251.213	494.626	351.218	867.688	716.202	747.305
Atp5me	ATP5I_MOUSE ATP synthase subunit e, mitochondrial OS=Mus musculus OX=10090 GN=Atp5me PE=1 SV=2	Q06185	158.665	144.361	147.925	294.215	282.432	224.96	222.776	115.136	195.201	119.865	122.797	113.78	76.0958	81.6975	69.8542	196.352	150.621	123.399	136.111	130.729	117.532	171.543	172.213	174.533	185.43	118.609	205.719	228.836	216.905	228.327	220.681
Sh3bgrl	SH3L1_MOUSE SH3 domain-binding glutamic acid-rich-like protein OS=Mus musculus OX=10090 GN=Sh3bgrl PE=1 SV=1	Q9JJU8	83.1312	104.307	106.678	129.277	140.137	234.075	194.76	194.268	190.417	212.931	176.175	179.379	131.4	114.942	121.66	195.297	218.104	244.762	198.685	176.851	196.236	158.123	167.877	147.257	168.545	179.205	204.773	183.139		319.432	345.155
Akr1b1	ALDR_MOUSE Aldose reductase OS=Mus musculus OX=10090 GN=Akr1b1 PE=1 SV=3	P45376	115.704	88.2942	126.089	151.673	113.319	93.0591											733.755	524.157	449.523				56.5295						174.956	160.179	122.089
Cfl2	COF2_MOUSE Cofilin-2 OS=Mus musculus OX=10090 GN=Cfl2 PE=1 SV=1	P45591	216.803	132.82	228.354	163.445	180.241	203.291	651.617	686.521	596.925	642.313	595.178	636.503	68.3339	79.3249	56.7812	189.462	126.387	117.287	55.3485	174.171	350.656	219.551	172.855	218.273	288.504	311.05	441.586	489.882	87.6739	142.465	94.6147
Stip1	STIP1_MOUSE Stress-induced-phosphoprotein 1 OS=Mus musculus OX=10090 GN=Stip1 PE=1 SV=1	Q60864	1775.18	1742.28	1752.55	1930.08	2110.07	1794.4	3379.61	3253.26	3289	3738.7	3972.38	4208.04	2569.28	2783.09	2601.91	4034.47	1722.55	1832.32	1957.54	4716.39	4205.34	4262.88	3923.98	3844.4	3604.31	3544.78	4479.04	4050.73	1823.47	1823.45	1878.78
Rpsa	A0A1L1SRW0_MOUSE 40S ribosomal protein SA (Fragment) OS=Mus musculus OX=10090 GN=Rpsa PE=1 SV=1	A0A1L1SRW0	129.673	119.919	125.664	117.008	127.441	131.16	32.1982			89.146	98.1793				37.351	82.3108	100.287	100.483	100.999	40.6082	43.9983	63.1749	97.3184	96.5437	32.1932	43.311	80.7788	72.1848	54.6505	97.9099	103.519
Ppia	A0A1L1SST0_MOUSE Peptidyl-prolyl cis-trans isomerase OS=Mus musculus OX=10090 GN=Ppia PE=1 SV=1	A0A1L1SST0		31.1283		1.70689			5.18763	27.8838		21.4052	7.62446	18.8658	4.60066	2.83763	2.60135	4.09736	2.98499	17.4133	18.6891	6.91653	6.40561	4.67378	3.12071	3.81907	4.89149	6.25347	14.9202	6.39845	4.04302	3.08055	3.95713
Canx	CALX_MOUSE Calnexin OS=Mus musculus OX=10090 GN=Canx PE=1 SV=1	P35564	803.139	930.589	883.705	1113.73	1310.54	1402.38	621.981	592.662	606.419	1136.21	1055.47	973.842	1972.83	1960.96	2339.99	1275.6	707.182	633.112	778.009	1295.3	1168.33	1410.8	1292.9	1431.71	841.573	905.951	698.478	759.527	325.774	251.427	310.661
Rcn3	A0A1B0GR19_MOUSE Reticulocalbin-3 (Fragment) OS=Mus musculus OX=10090 GN=Rcn3 PE=1 SV=1	A0A1B0GR19	97.9174	93.5609					341.361	391.15	332.158	281.865	248.23	278.531	315.801	361.196	387.306	172.412	77.8646	105.527	167.094	297.04	341.829	308.726	318.456	248.103	392.882	487.05	244.586	247.315	277.321	246.518	281.204
Sfn	1433S_MOUSE 14-3-3 protein sigma OS=Mus musculus OX=10090 GN=Sfn PE=1 SV=2	O70456	179.544	167.867	390.203	232.92	209.425	187.069	13.1559	15.0325	11.5877	24.5764	27.5744	23.0089	19.4087	17.6612	20.9405	13.7544	156.788	164.086	171.448	22.2853	25.5449	53.4416	47.8682	47.2169	17.1171	20.0548	13.6842	14.4679	228.916	192.638	174.408
Ldhb	A0A0N4SVV8_MOUSE L-lactate dehydrogenase (Fragment) OS=Mus musculus OX=10090 GN=Ldhb PE=1 SV=1	A0A0N4SVV8	107.503	71.5831	121.605							56.4853	54.2344	51.593				93.0218				50.8313		128.4	70.2045	82.712			36.9029	51.9008
Ran	RAN_MOUSE GTP-binding nuclear protein Ran OS=Mus musculus OX=10090 GN=Ran PE=1 SV=3	P62827																32.0167		28.9875	26.0076	87.8356	46.7902		76.5864	54.6011					50.0368		37.7885
Dstn	DEST_MOUSE Destrin OS=Mus musculus OX=10090 GN=Dstn PE=1 SV=3	Q9R0P5	205.188	333.228	329.233				81.0097	83.0742	71.7352	223.65	140.486	361.095	50.2864	67.6193	42.0754	123.982			7.90368	105.38	105.294	172.106	180.739	165.949	73.5831	92.0218	143.511	130.905	21.9187	63.3113	38.6053
Tbca	A0A1Y7VJ48_MOUSE Tubulin-specific chaperone A OS=Mus musculus OX=10090 GN=Tbca PE=1 SV=1	A0A1Y7VJ48	116.734	92.4758		114.493	186.239	149.321	169.135	110.538		118.573	132.591	123.133	100.858	19.6197	61.8129	53.0004	109.23	40.5664	51.4643	62.3654	61.5704	68.9668	68.003	59.8695	307.533	129.088	168.719	118.231	40.7024
Nap1l1	Q3TF41_MOUSE Nucleosome assembly protein 1-like 1 OS=Mus musculus OX=10090 GN=Nap1l1 PE=1 SV=1	Q3TF41	121.935	146.001								98.653	100.944	133.645	274.963	278.422	395.283	166.303				248.931	331.546	63.0025			186.307	186.514	120.152	117.098
Etfb	A0A0U1RNP5_MOUSE Electron transfer flavoprotein subunit beta (Fragment) OS=Mus musculus OX=10090 GN=Etfb PE=4 SV=1	A0A0U1RNP5	151.943	160.141	157.233	347.136	291.869	410.596	31.5007	26.7699	32.6395	60.7895	63.3755	64.6281	26.8434	52.62	30.1673	75.4283	247.255	240.987	249.365	92.9029	47.2957	130.204	82.319	85.1773	35.0844	32.5501	48.3186	55.1626	165.401	170.479	180.138
1700009N14Rik	Q14AA6_MOUSE GTP-binding nuclear protein Ran OS=Mus musculus OX=10090 GN=1700009N14Rik PE=2 SV=1	Q14AA6		107.569								59.093						19.9661	234.41	129.319	113.808	54.7755	39.5601		47.7603	34.05			66.6037	56.3001	35.1246		26.5266
Hprt1	HPRT_MOUSE Hypoxanthine-guanine phosphoribosyltransferase OS=Mus musculus OX=10090 GN=Hprt1 PE=1 SV=3	P00493	1376.52	1302.6	1346.69	1455.54	1602.8	1619.93			67.6582	114.982	106.333	107.251				130.278	1640.82	1537.99	1624.68	46.835	56.1101	172.312	187.922	180.517			72.221	82.8074	1015.4	974.955	1080.13
Hmgb2	HMGB2_MOUSE High mobility group protein B2 OS=Mus musculus OX=10090 GN=Hmgb2 PE=1 SV=3	P30681	119.165	68.3932		99.0553		114.945		54.8528	52.1932	43.4045	59.6011		48.6106	36.942	173.244	418.09	332.75	209.123	46.707	469.16	664.506	236.837	261.291	262.218	32.1477		143.933		127.745	204.711	181.46
Actn4	ACTN4_MOUSE Alpha-actinin-4 OS=Mus musculus OX=10090 GN=Actn4 PE=1 SV=1	P57780	829.869	717.666	692.113	197.451			805.119	568.567	524.784	592.079	370.908	373.223	824.958	682.969	690.181	638.071	806.955	777.585	818.675	552.351	550.409	504.189	520.539	472.38	511.267	509.29	527.372	388.953	668.51	643.785	629.709
Tmpo	LAP2B_MOUSE Lamina-associated polypeptide 2, isoforms beta/delta/epsilon/gamma OS=Mus musculus OX=10090 GN=Tmpo PE=1 SV=4	Q61029	419.096	453.413	562.051	438.26	493.16	316.559	1033.3	977.859	988.621	1822.37	1547.87	1530.65	2335	2464.89	2183.2	664.28	229.472	250.995	228.599	1522.25	1408.63	1108.36	1340.18	1343.2	1007.78	980.08	857.118	720.073	210.881	268.223	251.971
Snrpd3	SMD3_MOUSE Small nuclear ribonucleoprotein Sm D3 OS=Mus musculus OX=10090 GN=Snrpd3 PE=1 SV=1	P62320					92.218												100.625	62.4947	65.6106										38.6754	91.1078	58.8232
Fkbp3	A0A1Y7VMJ9_MOUSE Peptidyl-prolyl cis-trans isomerase FKBP3 OS=Mus musculus OX=10090 GN=Fkbp3 PE=1 SV=1	A0A1Y7VMJ9	23.0912	27.5073	27.1477	23.3127	48.9521	46.9367	20.6056	42.272	39.6629	27.6552	26.8451	26.3829	21.4193	21.2692	19.5908	45.9219	57.6451	49.5764	21.4757	25.2306	26.2693	28.7838	23.6025	19.3658	42.9902	29.056	35.7917	45.6591	6.80426	25.6478	32.5233
Myl6	A0A1W2P7Q9_MOUSE Myosin light polypeptide 6 OS=Mus musculus OX=10090 GN=Myl6 PE=1 SV=1	A0A1W2P7Q9							246.529	198.876	200.344	213.692	225.496	148.219	401.394	370.284	358.809	208.181				182.722	202.592	176.218	181.848	150.925	201.33	156.362	142.943	142.701
Snrpd1	SMD1_MOUSE Small nuclear ribonucleoprotein Sm D1 OS=Mus musculus OX=10090 GN=Snrpd1 PE=1 SV=1	P62315	246.685	223.694	171.063	312.046	312.079												459.873	464.035	404.122				16.8902						652.422	686.302	725.754
Timm9	TIM9_MOUSE Mitochondrial import inner membrane translocase subunit Tim9 OS=Mus musculus OX=10090 GN=Timm9 PE=1 SV=1	Q9WV98							37.7572	46.1062	42.1078		20.4673					40.7406	39.2488		45.4382			22.5704	33.2659	40.4981		20.864		42.667			34.2483
Psmb3	PSB3_MOUSE Proteasome subunit beta type-3 OS=Mus musculus OX=10090 GN=Psmb3 PE=1 SV=1	Q9R1P1	389.295	432.598	489.392	465.371	487.562	399.669									48.6972		399.539	651.705	336.541										614.88	538.109	463.896
Hmgb3	A2AP78_MOUSE High mobility group protein B3 (Fragment) OS=Mus musculus OX=10090 GN=Hmgb3 PE=1 SV=1	A2AP78	472.319	430.984	454.817	850.917	838.718	487.598	254.009	202.205	194.342	252.874	265.104	364.956	46.178	47.0813	42.5912	158.826	439.57	277.823	209.736	176.576	166.809	169.179	189.165	188.56	225.445	230.295	267.554	237.157	809.207	863.048	909.758
Rps3a	RS3A_MOUSE 40S ribosomal protein S3a OS=Mus musculus OX=10090 GN=Rps3a PE=1 SV=3	P97351	414.102	532.726	530.073				156.994	182.568	99.8775	154.126	139.377	139.742	180.524	115.014	173.919	159.781			53.409	86.4047	138.449	113.747	129.101	58.8376	118.142	115.915	103.301	96.7106
Pfdn6	G3UYF9_MOUSE Prefoldin subunit 6 OS=Mus musculus OX=10090 GN=Pfdn6 PE=1 SV=1	G3UYF9	40.6045	36.7464		78.3001	73.7956	75.1848	316.352	326.379	290.557	302.84	172.143	267.054	417.453	139.874	155.956	119.7	90.8629	74.4246	76.9645	79.5739	58.8404	62.2856	89.8607	98.4497	189.094	184.529	131.282	149.89	59.9668	59.4234	50.3914
Mif	MIF_MOUSE Macrophage migration inhibitory factor OS=Mus musculus OX=10090 GN=Mif PE=1 SV=2	P34884	24.4794	195.133	86.6098	38.0347			42.0358	47.4701	38.1475	39.2723	58.0647	53.2405		27.8586		67.8995	152.686	513.255	255.443		71.635	77.1615	76.9931	79.1799	34.4492	49.2251	42.3499	104.513		203.899	356.804
Ldhc	D3YVR7_MOUSE L-lactate dehydrogenase (Fragment) OS=Mus musculus OX=10090 GN=Ldhc PE=1 SV=1	D3YVR7	251.594	240.573	264.148	66.5035	69.5638	66.3381				144.649	153.06	171.524	25.9481	25.2226	31.0613	88.8208	12.2594	13.5962	13.5986	78.123	80.078	241.687	106.947	228.248	65.4324	59.5689	93.5546	62.1935	94.0234	62.7394	69.6207
Tubb4b	TBB4B_MOUSE Tubulin beta-4B chain OS=Mus musculus OX=10090 GN=Tubb4b PE=1 SV=1	P68372	265.845	243.233	332.973	50.0306	57.5193	49.8052	136.588	83.0673	67.6824	207.665	145.374	225.609	55.6511	43.1039	70.1781	245.42			19.9334	170.224	123.556	254.938	238.409	339.652	80.4962	134.72	82.9261	110.958	88.6094	63.17	67.58
Dctn2	DCTN2_MOUSE Dynactin subunit 2 OS=Mus musculus OX=10090 GN=Dctn2 PE=1 SV=3	Q99KJ8	135.44	115.979					673.443	502.116	584.826	438.094	495.074	467.994	869.914	773.359	833.911	385.305	257.976	199.643	218.312	478.123	535.804	384.367	375.301	388.175	631.289	616.255	457.164	444.884
Anxa5	ANXA5_MOUSE Annexin A5 OS=Mus musculus OX=10090 GN=Anxa5 PE=1 SV=1	P48036	249.688	246.494	284.654				204.883	144.66	269.398	236.928	260.837	262.329	132.745	116.229	158.528	314.969	127.582	149.749	178.783	258.624	257.582	346.373	330.152	294.141	232.567	251.196	181.364	182.256	156.42	169.232	174.941
Gm12355	A2A4X6_MOUSE MCG21910 OS=Mus musculus OX=10090 GN=Gm12355 PE=4 SV=1	A2A4X6	34.7899	35.042						24.8377					69.3219		44.3155		25.4504	76.9957	79.3806	27.1547	35.0943	18.8961	16.4914		29.8331	28.7722		38.9403
Tardbp	A0A087WRZ5_MOUSE TAR DNA-binding protein 43 OS=Mus musculus OX=10090 GN=Tardbp PE=1 SV=1	A0A087WRZ5	169.311	171.686	194.321				141.715	136.879	182.531	118.393	156.711	141.037	207.424	240.156	145.628	137.929	69.0225			68.2321	91.6857	227.258	227.254	226.394	96.1536	78.0163	231.694
Rab1a	Q5SW87_MOUSE RAB1A, member RAS oncogene family OS=Mus musculus OX=10090 GN=Rab1a PE=1 SV=1	Q5SW87	90.0702	85.9965	127.944	31.3814	47.7244	34.7927		47.1833		58.6618	62.7515	61.6264	85.0369	82.1095	62.864	42.4266	51.3349	56.0645	65.2399	31.0809	17.3206	36.3389	33.6812	37.2946		28.4426	61.2724	39.8708	56.236	41.4838	61.4649
Rpsa	A0A1L1SUK3_MOUSE 40S ribosomal protein SA OS=Mus musculus OX=10090 GN=Rpsa PE=1 SV=1	A0A1L1SUK3	312.515	297.129	538.709	499.427	574.672	439.832				92.1165	99.7145	92.0631	221.198	40.9762	29.359	73.1496	297.322	290.947	268.244	84.1021	71.2036	88.4226	105.912	97.3973		32.1173	49.6737	52.899	398.286	488.44	419.601
Srsf5	SRSF5_MOUSE Serine/arginine-rich splicing factor 5 OS=Mus musculus OX=10090 GN=Srsf5 PE=1 SV=2	O35326	287.061	271.941	308.017	392.187	399.658	460.72	674.104	647.585	498.14	603.358	652.713	519.502	563.992	563.088	556.096	488.108	339.293	281.511	296.041	521.981	517.806	360.655	331.114	335.255	630.655	664.151	767.966	790.636	151.629	152.78	175.207
Map4	MAP4_MOUSE Microtubule-associated protein 4 OS=Mus musculus OX=10090 GN=Map4 PE=1 SV=3	P27546	968.151	1431.41	721.43	962.469	1105.83	539.998	1248.18	1063.36	984.225	1473.37	1403.09	1292.63	1251.19	1523.29	979.403	645.474	734.24	624.526	620.112	1081.13	1100.25	950.846	888.711	755.711	1215.21	1085.81	1049.41	1090.16	889.133	966.328	1228.44
Nsfl1c	A2AT02_MOUSE NSFL1 cofactor p47 OS=Mus musculus OX=10090 GN=Nsfl1c PE=1 SV=1	A2AT02	158.172	165.77	182.274	229.434	240.788	217.733	487.276	479.477	466.001	295.277	304.257	290.526	108.138	111.2	102.38	360.922	191.594	198.9	199.2	298.984	276.21	260.137	237.45	236.495	339.721	339.232	369.461	397.974	111.255	124.013	123.656
Nsfl1c	NSF1C_MOUSE NSFL1 cofactor p47 OS=Mus musculus OX=10090 GN=Nsfl1c PE=1 SV=1	Q9CZ44	453.945	459.174	471.335	568.273	596.396	549.6	1206.91	1187.59	1154.22	731.359	753.599	719.591	267.842	275.426	253.58	893.95	474.551	492.645	493.388	740.54	714.649	644.32	588.129	585.763	841.438	840.227	915.1	985.722	275.563	307.161	306.277
Atp2a2	AT2A2_MOUSE Sarcoplasmic/endoplasmic reticulum calcium ATPase 2 OS=Mus musculus OX=10090 GN=Atp2a2 PE=1 SV=2	O55143	6198.64	6047.16	6335.37	1560.9	1555.72	1248.01	475.717	458.787	378.904	2706.83	2802.38	2396.92	667.611	649.845	690.055	4716.55	2022.78	1764.91	1818.62	1859.62	1738.54	5288.95	5519.07	5447.65	894.649	1400.45	2035.01	2766.34	1357.87	1478.73	1469.74
Phb2	PHB2_MOUSE Prohibitin-2 OS=Mus musculus OX=10090 GN=Phb2 PE=1 SV=1	O35129	909.566	1296.04	1275	2472.08	2145.9	2199.26				68.7382	70.3487					135.085	2452.8	2657.54	2684.5		57.8681	119.549	135.324	102.653			147.219	67.9109	2291.68	1839.55	1940.9
Hmgb1	A0A0J9YUZ4_MOUSE High mobility group protein B1 (Fragment) OS=Mus musculus OX=10090 GN=Hmgb1 PE=1 SV=1	A0A0J9YUZ4	77.2755	77.3297	84.4454	72.9695	245.209	932.358	76.2159	67.9566		122.643	87.7762	104.635	54.4893	49.4871		167.907	118.037	103.733	111.905	108.845	112.756	118.253	164.15	193.268			134.983		230.05	210.491	232.34
Actn1	A1BN54_MOUSE Alpha actinin 1a OS=Mus musculus OX=10090 GN=Actn1 PE=1 SV=1	A1BN54	1134.58	1002.5	1100.21	1150.55	1694.6	1840.22	496.797	646.723	530.762	350.546	329.113	425.243	445.127	263.142	451.503	548.25	1120.31	1140.48	1164.26	462.236	477.542	364.697	398.968	379.532	339.762	511.91	527.365	416.351	531.743	377.359	375.963
Cdv3	CDV3_MOUSE Protein CDV3 OS=Mus musculus OX=10090 GN=Cdv3 PE=1 SV=2	Q4VAA2							191.595	199.745	197.94	187.444	120.012	166.539	248.384	239.032	179.602	114.371	127.968	143.869	107.337	165.849	171.857	115.708	161.927	70.198	138.609	195.521	154.983	180.408
Npc2	NPC2_MOUSE NPC intracellular cholesterol transporter 2 OS=Mus musculus OX=10090 GN=Npc2 PE=1 SV=1	Q9Z0J0	158.415	136.639	154.992	157.901	148.687	153.887	286.13	224.435	232.444	246.843	128.502	199.063	278.479	265.984	259.15	257.882	106.961	109.885	29.5885	195.096	196.355	144.353	90.9474	198.793	288.29	153.106	403.362	455.226
S100a13	S10AD_MOUSE Protein S100-A13 OS=Mus musculus OX=10090 GN=S100a13 PE=1 SV=1	P97352	53.0999	74.5906	63.3662				84.9572	85.7795	91.8901	61.6757	53.8411	91.3637	80.2921	71.6496	83.8899	68.9936	37.7937	27.6843	32.0484	71.3407	103.041	64.1572	59.3093	56.7204	73.3664	74.0385	87.8096	64.8165
Zbed5	B2RPU8_MOUSE MCG130675 OS=Mus musculus OX=10090 GN=Zbed5 PE=1 SV=1	B2RPU8	515.638	505.853	429.414	399.97	448.063		1378.43	1355.91	1392.24	1430.87	1392.45	1379.67	1935.74	2121.79	1267.41	955.507	763.58	733.726	770.071	1359.94	1531.27	1334.24	1074.63	1112.64	1624.66	1561.48	1613.6	1113.4	640.259	670.26	667.182
Rab11b	RB11B_MOUSE Ras-related protein Rab-11B OS=Mus musculus OX=10090 GN=Rab11b PE=1 SV=3	P46638	234.854	126.983	235.715	313.482	338.839	267.568		60.7898		87.9562	98.5408	68.4552				74.4661	161.627	165.55	175.352	49.7618	55.4186	80.9867	78.2456	62.9562			64.737	54.9629	351.315	352.086	322.428
Lamtor5	G3UW70_MOUSE MCG21719 OS=Mus musculus OX=10090 GN=Lamtor5 PE=1 SV=1	G3UW70	113.614	109.388	82.6721										39.7614	42.73	53.2958	23.9004	66.6777	65.6003	88.7606	24.527		32.5938	27.964	33.6508	37.3068	39.441	38.8972	40.8345
Pgk2	PGK2_MOUSE Phosphoglycerate kinase 2 OS=Mus musculus OX=10090 GN=Pgk2 PE=1 SV=4	P09041	244.416	220.991	141.83	269.238	241.941	161.39				112.95	73.4619	109.625	221.314	238.035	218.862	146.33	235.631	188.526	210.858	225.512	200.805	156.261	166.354	158.5	131.142	187.399	125.698	143.821	579.056	326.984	455.936
Csrp1	CSRP1_MOUSE Cysteine and glycine-rich protein 1 OS=Mus musculus OX=10090 GN=Csrp1 PE=1 SV=3	P97315	570.408	565.826	548.609	548.137	565.318	757.526				78.8443	63.4015	69.304			40.8733	82.5008	1084.28	1034.49	991.65	60.7497	57.9991	98.9477	95.337	98.8023					569.976	500.871	642.006
Tmpo	LAP2A_MOUSE Lamina-associated polypeptide 2, isoforms alpha/zeta OS=Mus musculus OX=10090 GN=Tmpo PE=1 SV=4	Q61033	828.632	841.902	778.066	961.26	1033.54	350.984	916.924	825.05	850.561	906.753	1039.16	1140.05	1089.74	932.781	872.278	706.262	1004.13	1004.85	1007.01	788.032	726.491	1031.12	1029.06	1305.09	810.439	568.62	682.3	457.932	872.102	1381.71	1346.39
Tpm4	TPM4_MOUSE Tropomyosin alpha-4 chain OS=Mus musculus OX=10090 GN=Tpm4 PE=1 SV=3	Q6IRU2	42.5557	57.4824	21.0241	62.5083		90.0255	454.312	455.64	396.359	468.523	449.773	428.802	467.56	401.607	406.337	133.889	112.817	131.264	124.015	532.436	576.722	392.647	355.446	357.47	491.415	478.747	166.081	126.965	90.3593	90.4955	113.67
Fkbp3	A0A1Y7VJ86_MOUSE Peptidylprolyl isomerase (Fragment) OS=Mus musculus OX=10090 GN=Fkbp3 PE=1 SV=1	A0A1Y7VJ86	5.49909	7.26075		95.7192	111.341	87.3265	96.502	4.01272	118.076	35.9026	38.5144	65.69	5.3433	5.45794	6.2705	12.7334	19.8888	14.7226	7.96324	27.7253	17.933	6.01895	7.25531	4.20446		5.83685	68.0398	47.3843	8.89473	8.75466	7.79727
Psma2	PSA2_MOUSE Proteasome subunit alpha type-2 OS=Mus musculus OX=10090 GN=Psma2 PE=1 SV=3	P49722	266.551	256.394	287.014	340.639	281.545	408.319											365.227	333.537	330.784										288.698	386.385	293.99
Hbb-bs	A8DUK4_MOUSE Beta-globin OS=Mus musculus OX=10090 GN=Hbb-bs PE=1 SV=1	A8DUK4		100.462			99.9865					64.4046	92.9275	66.9692			160.567			29.5589		59.7163	29.4347	45.7891	21.0678	29.2553		80.1602
Tgm2	TGM2_MOUSE Protein-glutamine gamma-glutamyltransferase 2 OS=Mus musculus OX=10090 GN=Tgm2 PE=1 SV=4	P21981	1312.11	1396.07	1500.58	673.731	610.299	553.943	270.998	234.017	338.84	767.227	801.006	789.59	504.218	513.767	498.607	1286.5	1498.24	1326.71	1496.67	524.347	627.182	1301.44	1237.93	1282.58	439.897	455.929	663.433	688.751	376.549	354.591	447.558
Ppp1ca	PP1A_MOUSE Serine/threonine-protein phosphatase PP1-alpha catalytic subunit OS=Mus musculus OX=10090 GN=Ppp1ca PE=1 SV=1	P62137	358.217	341.051	347.426	303.866	342.586	320.846				34.1925	32.9004					90.7274	399.497	350.948	341.364	27.879	38.5074	102.396	95.8916	88.9564	51.9732	40.7558			604.466	439.305	277.003
Tra2b	F8WJG3_MOUSE Transformer-2 protein homolog beta OS=Mus musculus OX=10090 GN=Tra2b PE=1 SV=1	F8WJG3	359.575	482.313	484.859	522.94	488.991	446.578									55.6183	110.691	202.147	273.881	601.42	56.6275									359.713	364.313	433.814
Tubb2b	TBB2B_MOUSE Tubulin beta-2B chain OS=Mus musculus OX=10090 GN=Tubb2b PE=1 SV=1	Q9CWF2	355.219	325.703	446.612	67.1054	77.1498	66.8031	139.468	119.619	145.833	323.041	298.373	326.884	156.836	155.667	179.033	292.21		120.583	71.3985	223.283	216.535	454.466	391.864	526.661	169.043	222.654	150.078	164.06	118.851	84.7291	90.6442
Npm1	Q5SQB0_MOUSE Nucleophosmin OS=Mus musculus OX=10090 GN=Npm1 PE=1 SV=1	Q5SQB0										112.321	167.969	89.791	97.0585	72.2725	212.704	298.738	399.204	139.475	170.306	172.245	229.163	370.672	441.134	804.143	63.9296	155.688	226.024	176.451	606.255	195.913	216.342
Snrpb	RSMB_MOUSE Small nuclear ribonucleoprotein-associated protein B OS=Mus musculus OX=10090 GN=Snrpb PE=1 SV=1	P27048	312.732	311.251	263.775	411.576	443.579	397.443											240.965	244.2	249.684				37.2659						319.4	266.414	318.445
Rpl18	A0A1B0GSF7_MOUSE 60S ribosomal protein L18 OS=Mus musculus OX=10090 GN=Rpl18 PE=1 SV=1	A0A1B0GSF7	171.556	157.617	205.04							104.352	105.826	111.567				157.582				74.1618	49.3994	133.201	255.049	251.931		45.5784	76.4061	74.5844	62.9113	65.3034	57.5574
Gm5160	F8VPN3_MOUSE Peptidyl-prolyl cis-trans isomerase OS=Mus musculus OX=10090 GN=Gm5160 PE=3 SV=2	F8VPN3	86.0732	70.0157	89.563	5.3458			16.2471	17.6479		9.93026	9.22004	9.03565	14.4088	8.88716	8.14715	23.3152	11.6817	11.1572	12.4476	18.1141	6.46889	32.8961	19.0433	11.9609	11.3955	16.4266	8.97726	6.95468	12.134	9.29998
Hbb-y	HBE_MOUSE Hemoglobin subunit epsilon-Y2 OS=Mus musculus OX=10090 GN=Hbb-y PE=1 SV=2	P02104
Pdia3	F6Q404_MOUSE Protein disulfide-isomerase A3 (Fragment) OS=Mus musculus OX=10090 GN=Pdia3 PE=1 SV=1	F6Q404	8.97506	2.72065	7.69834					4.03335	22.9757	16.5718	7.09767	8.31702	10.0758	11.1772	13.1334	15.4749	8.93532		4.37668	7.4809	16.5404	10.1577	14.808	8.66304		9.29103		4.917			5.16583
Psme1	PSME1_MOUSE Proteasome activator complex subunit 1 OS=Mus musculus OX=10090 GN=Psme1 PE=1 SV=2	P97371	646.119	615.928	682.771	624.95	725.066	677.002	2282.12	2319.36	2197.09	1906.09	2223.42	2032.22	1970.66	2163.91	1912.6	1895.71	389.515	410.148	398.64	1164.68	1268.49	1050.18	1086.51	948.827	1506.27	1634.96	1441.5	1474.79	475.918	461.444	487.098
Btf3	BTF3_MOUSE Transcription factor BTF3 OS=Mus musculus OX=10090 GN=Btf3 PE=1 SV=3	Q64152															57.6573						39.5843
Krt1	K2C1_MOUSE Keratin, type II cytoskeletal 1 OS=Mus musculus OX=10090 GN=Krt1 PE=1 SV=4	P04104	1337.63	1126.98	1311.66	1666.56	2274.76	1912.81	1017.62	897.288	933.88	763.491	744.186	673.284	215.367	280.233	169.49	692.003	1332.13	1349.33	1196.75	847.056	959.853	3618.43	3481.55	2972.45	390.449	353.242	495.379	687.878	880.32	898.796	849.221
Cetn2	Z4YJH1_MOUSE Centrin-2 OS=Mus musculus OX=10090 GN=Cetn2 PE=1 SV=1	Z4YJH1							75.8005	66.2381	57.0047	49.7668	49.6701	49.2497	99.8027	104.765	75.9699	73.7144		32.5881	46.1592	54.4074	51.0916	42.5367	77.5198	37.7978	89.6761	90.1003	55.4084	76.4976
Pfdn2	F8WJ30_MOUSE Prefoldin subunit 2 (Fragment) OS=Mus musculus OX=10090 GN=Pfdn2 PE=1 SV=1	F8WJ30	37.1538	36.1311		38.3538	33.4354					21.9695			47.1588	45.5508	42.2863	28.1785	41.0775	41.2043	43.2897	26.7722	28.1706	32.5443	34.3927	34.2915	23.7179	28.393		22.9956	41.5922	40.9106	34.2559
Pfkp	Q8C605_MOUSE ATP-dependent 6-phosphofructokinase OS=Mus musculus OX=10090 GN=Pfkp PE=1 SV=1	Q8C605	815.68	856.153	889.064	1695.38	1543.95	1781.1	251.637	250.566	256.961	590.366	463.803	387.977	529.525	253.554	245.21	693.239	455.41	295.152	400.208	334.725	322.037	1006.45	1034.05	971.327	238.556	244.374	260.86	299.314	555.415	425.545	548.581
Rpl31	A0A0A6YX26_MOUSE 60S ribosomal protein L31 OS=Mus musculus OX=10090 GN=Rpl31 PE=1 SV=1	A0A0A6YX26	349.411	166.832	370.294	441.33	409.589	359.31	39.767			328.228	31.2989	324.739				191.72		160.334	143.668	110.924	112.683	169.843	166.886	233.65			474.475		439.219	410.973	475.832
Ndufs4	E9QPX3_MOUSE NADH dehydrogenase [ubiquinone] iron-sulfur protein 4, mitochondrial OS=Mus musculus OX=10090 GN=Ndufs4 PE=1 SV=1	E9QPX3	158.537	262.71	234.813	231.442	229.818	209.96		50.3864		74.3221	56.1612	68.1497	69.8766	83.995	72.522	53.9594	190.51	209.551	240.284	48.5499	69.8848	82.1829	65.2639	43.5196	65.3489	63.9402	76.3839	52.4342	335.939	375.904	515.672
Rab1b	RAB1B_MOUSE Ras-related protein Rab-1B OS=Mus musculus OX=10090 GN=Rab1b PE=1 SV=1	Q9D1G1	107.263	126.817	162.998	49.9965	61.6973	55.4315				59.5119	55.4202	53.7388				67.7168	45.2541	47.3062	41.404	24.1253	27.1259	91.917	86.0942	87.6622					93.138	66.0917	112.619
Prdx4	PRDX4_MOUSE Peroxiredoxin-4 OS=Mus musculus OX=10090 GN=Prdx4 PE=1 SV=1	O08807	344.948	270.563	416.864	291.547	248.477	261.426	313.422	278.452	237.362	320.49	302.38	293.972	300.961	279.405	308.785	619.28	328.554	420.144	372.459	470.911	515.41	361.689	370.271	355.651	372.673	392.414	535.709	488.773	228.779	203.112	191.898
Psma3	PSA3_MOUSE Proteasome subunit alpha type-3 OS=Mus musculus OX=10090 GN=Psma3 PE=1 SV=3	O70435	471.467	458.968	499.671	620.566	619.326	484.469											620.001	551.226	626.082			53.6458	56.2015	52.6838					548.643	487.884	595.269
Skp1	SKP1_MOUSE S-phase kinase-associated protein 1 OS=Mus musculus OX=10090 GN=Skp1 PE=1 SV=3	Q9WTX5				101.311	79.4623					75.5791	87.2359	45.6269				77.5744		150.969	39.1555	42.9505	41.2822		67.0808	101.358		43.9297		40.0207		211.315
Ndufv3	Q3U422_MOUSE NADH dehydrogenase [ubiquinone] flavoprotein 3, mitochondrial OS=Mus musculus OX=10090 GN=Ndufv3 PE=1 SV=1	Q3U422	171.336	166.408		313.305	320.282	95.5866	1150.63	1202.92	1271.13	1498.24	1439.93	1481.34	1757.51	1736.25	1846.81	1033.26	357.842	367.874	380.448	1457.71	1610.59	1118.07	1094.68	969.739	1945.95	1710.18	1619.41	1554.22	349.44	320.879	292.193
Cltb	CLCB_MOUSE Clathrin light chain B OS=Mus musculus OX=10090 GN=Cltb PE=1 SV=1	Q6IRU5		30.1444				26.1256	186.556	211.257	189.781	124.122	45.8229	57.6469	191.052	219.201	147.447	113.323	30.9752	25.0965	40.5652	171.47	167.158	157.679	173.362	209.883	209.391	273.801	129.885	150.714
Mtpn	MTPN_MOUSE Myotrophin OS=Mus musculus OX=10090 GN=Mtpn PE=1 SV=2	P62774
Arf3	ARF3_MOUSE ADP-ribosylation factor 3 OS=Mus musculus OX=10090 GN=Arf3 PE=2 SV=2	P61205	723.735	361.094	676.745	551.148	547.382	684.186	4043	8082.63	3945.14	2776.92	3148.16	3160.49	5397.68	5008.24	5081.93	4510.3	298.377	247.574	241.532	1417.23	2211.4	1612.12	1482.32	1504.26	2330.01	2512.71	3361.42	3725.37	749.012	761.42	807.252
Rpl22	RL22_MOUSE 60S ribosomal protein L22 OS=Mus musculus OX=10090 GN=Rpl22 PE=1 SV=2	P67984	490.879	424.201	490.358	413.38	478.449	401.45	164.572	159.525	172.707	199.401	215.801	193.935	34.2652	33.2057	39.9801	296.58	254.351	221.212	230.483	118.878	136.26	225.762	229.744	180.501	124.698	127.157	239.874	223.059	338.127	440.528	509.029
Dpysl2	DPYL2_MOUSE Dihydropyrimidinase-related protein 2 OS=Mus musculus OX=10090 GN=Dpysl2 PE=1 SV=2	O08553	1417.72	1505.33	1607.5	1791.17	1774.64	1637.52	1587.79	1559.08	808.057	497.351	920.302	1176.31	800.315	2093.7	703.218	482.499	2267.56	2314.38	2515.29	264.528	199.292	428.734	295.173	343.424	499.506	574.609	776.2	1338.6	1739.23	1719.33	1731.07
Rab15	Q3TYH2_MOUSE Ras-related protein Rab-15 OS=Mus musculus OX=10090 GN=Rab15 PE=1 SV=1	Q3TYH2	60.2508	70.1637						410.417	433.747	500.575	46.7504			549.5	560.219	316.921	161.175	198.522	294.206	519.831	570.398					366.088
Snrnp70	RU17_MOUSE U1 small nuclear ribonucleoprotein 70 kDa OS=Mus musculus OX=10090 GN=Snrnp70 PE=1 SV=2	Q62376	889.31	539.99	790.951	907.394	929.124	794.295	883.188	580.378	816.892	591.777	643.799	781.551	336.217	253.049	259.6	743.286	937.051	913.739	877.637	559.955	616.994	511.311	402.322	395.577	635.849	715.585	891.004	809.8	1138.92	994.709	1059.9
Prdx4	B1AZS9_MOUSE Peroxiredoxin-4 (Fragment) OS=Mus musculus OX=10090 GN=Prdx4 PE=1 SV=1	B1AZS9	200.783	157.434	242.585	169.679	144.562	151.68	247.715	211.487	180.333	186.615	176.084	171.198	133.365	124.187	146.946	360.748	191.253	244.611	216.822	274.36	299.771	210.592	215.605	291.713	256.664	274.631	291.252	261.677	133.048	118.121	111.573
Triap1	TRIA1_MOUSE TP53-regulated inhibitor of apoptosis 1 OS=Mus musculus OX=10090 GN=Triap1 PE=1 SV=1	Q9D8Z2													28.998			31.5723				21.7707	30.8317	23.4374	29.9792	33.4666		34.1435
Pfdn1	Q9CQF7_MOUSE Prefoldin 1 OS=Mus musculus OX=10090 GN=Pfdn1 PE=1 SV=1	Q9CQF7							78.3789	42.0594	41.4619	48.3464	37.8723					150.31		23.826		68.1843	78.357	96.5227	60.6441	83.9197			30.9549	57.1327
Fkbp2	FKBP2_MOUSE Peptidyl-prolyl cis-trans isomerase FKBP2 OS=Mus musculus OX=10090 GN=Fkbp2 PE=1 SV=1	P45878	63.1632		54.5901	67.7617	82.8175	66.2788	648.6	805.986	391.587	931.675	100.754	652.598	145.218	634.887	412.045	536.855	71.1512	94.3731	97.5959	164.225	281.585	521.522	221.602		237.491	610.545	388.088	178.403
Map4	A0A0G2JDN7_MOUSE Microtubule-associated protein OS=Mus musculus OX=10090 GN=Map4 PE=1 SV=1	A0A0G2JDN7	242.671	593.903	217.721	351.342	319.185	266.358	391.454	388.346	324.629	527.519	560.992	516.524	657.476	906.558	603.807	228.934	500.695	340.61	279.489	582.327	532.234	378.077	402.04	354.177	297.619	365.638	234.92	364.175	397.349	359.297	416.291
Nexn	A0A0G2JGI1_MOUSE Nexilin OS=Mus musculus OX=10090 GN=Nexn PE=1 SV=1	A0A0G2JGI1	1451.97	1183.74	1326.54	1775.06	1772.42	1632.51	1858.03	1935.12	1853.33	3172.42	3323.74	3078.51	4295.45	4045.83	4016.91	1580.04	2066.82	1956.54	1874.47	3339.89	4180.65	1704.75	1639.78	1603.36	3320.21	3394.33	2497.78	2797.65	1511.86	1558.64	1703.24
Prdx6	Q6GT24_MOUSE Peroxiredoxin-6 OS=Mus musculus OX=10090 GN=Prdx6 PE=1 SV=1	Q6GT24	308.525	334.511	348.522	398.887	417.59	421.613	197.705	206.72	174.113	258.817	319.99	311.489	85.6745	82.6045	87.5094	434.183	423.926	395.67	410.585	242.553	245.459	302.154	289.313	299.559	231.666	244.035	357.466	378.351	458.159	412.987	436.243
St13	F8WJK8_MOUSE Hsc70-interacting protein OS=Mus musculus OX=10090 GN=St13 PE=1 SV=1	F8WJK8	955.095	856.801	1012.58	1154.22	1190.08	1092.19	1075.51	1095.86	1009.99	928.321	1071.02	1005.68	795.518	704.283	729.064	1502.29	937.836	889.223	955.721	1206.45	1378.84	999.48	1570.25	1636.04	1037.45	1046.68	1427.7	1409.58	841.693	755.32	946.715
Ppp1cb	PP1B_MOUSE Serine/threonine-protein phosphatase PP1-beta catalytic subunit OS=Mus musculus OX=10090 GN=Ppp1cb PE=1 SV=3	P62141	294.222	219.561	307.503	224.976	222.652	264.499				28.164	27.1521					76.3763	372.032	351.327	340.139	23.0463	31.8859	93.8173	102.664	73.4799	43.0363	33.7477			290.895	217.964	208.061
Vdac1	VDAC1_MOUSE Voltage-dependent anion-selective channel protein 1 OS=Mus musculus OX=10090 GN=Vdac1 PE=1 SV=3	Q60932	220.849	258.497	323.501				171.237	171.768	136.049	134.848	140.424	124.928	171.751	152.353	142.958	170.373	86.0963	113.012	161.713	140.701	178.813	226.49	222.476	241.473	114.824	113.712	112.394	140.052
Pcbp2	A0A2R8VI25_MOUSE Poly(RC) binding protein 2, isoform CRA_d OS=Mus musculus OX=10090 GN=Pcbp2 PE=1 SV=1	A0A2R8VI25	369.585	375.111	479.035							182.52	197.673	195.75				256.26				126.754	135.994	258.638	308.621	291.859	109.373	91.1865	118.111	150.523		110.714	161.88
Ppp1cc	A0A0G2JGC1_MOUSE Serine/threonine-protein phosphatase OS=Mus musculus OX=10090 GN=Ppp1cc PE=1 SV=1	A0A0G2JGC1	180.222	185.873	170.916	118.171	106.716	108.745				11.2802	11.5381					33.8446	208.703	210.257	225.525	10.2756	14.8935	37.1874	38.7196	32.0539	20.1016	15.7631			180.77	206.755	201.782
Tpd52l2	Q3TAI4_MOUSE Tumor protein D52-like 2, isoform CRA_c OS=Mus musculus OX=10090 GN=Tpd52l2 PE=1 SV=1	Q3TAI4	2386.38	1821.34	2368.03	2496.84	2744.71	2682.54	901.539	846.855	787.642	510.37	799.367	517.425	1020.63	964.018	1196.02	800.289	2015	1938.36	1969.06	896.943	893.719	654.418	552.692	645.925	708.205	750.791	892.461	893.08	2113.67	2198.98	1905.07
Tpd52l2	F6VQ81_MOUSE Tumor protein D54 (Fragment) OS=Mus musculus OX=10090 GN=Tpd52l2 PE=1 SV=1	F6VQ81	19.5226	17.4165	19.8487	29.4309	32.968	25.2218	52.7447	49.5454	46.0811	29.8592	46.7671	30.272	59.7123	56.4	82.3413	46.821	24.4907	22.5632	22.4622	52.4758	52.2871	38.2868	32.3353	37.7899	41.4336	43.9251	52.2136	52.2498	32.0755	29.0145	29.9146
Ndufs6	NDUS6_MOUSE NADH dehydrogenase [ubiquinone] iron-sulfur protein 6, mitochondrial OS=Mus musculus OX=10090 GN=Ndufs6 PE=1 SV=2	P52503							181.464	187.995	172.935	242.885	265.53	266.726	290.06	259.825	138.713	148.854		29.9919	71.1472	153.415	191.875	83.8134	147.436	138.236	445.8	439.41	341.831	376.408
Calml3	CALL3_MOUSE Calmodulin-like protein 3 OS=Mus musculus OX=10090 GN=Calml3 PE=2 SV=1	Q9D6P8	13.3418	15.1686	11.8502	23.9603	22.1819	38.5944	306.298	303.843	275.584	63.512	101.375	64.7456	313.924	154.12	147.895	123.721	19.8724	23.8379	19.8201	90.8098	99.8133	117.454	110.538	115.658	213.751	160.033	316.545	383.971	21.8228	21.155	21.6202
Fh	FUMH_MOUSE Fumarate hydratase, mitochondrial OS=Mus musculus OX=10090 GN=Fh PE=1 SV=3	P97807	933.426	606.515	558.112							363.258	356.569	292.341			270.61	423.828	425.17	296.029	313.632	227.854	263.595	539.998	510.529	494.208	119.306	115.124	286.761	156.451	521.149	541.743	493.282
Hnrnpf	HNRPF_MOUSE Heterogeneous nuclear ribonucleoprotein F OS=Mus musculus OX=10090 GN=Hnrnpf PE=1 SV=3	Q9Z2X1	1297.07	649.083	1023.76	403.773	479.974	483.519	719.819	681.332	606.299	568.25	1142.68	788.166	144.048	203.065	153.985	1711.98	407.806	370.04	267.863	659.606	614.703	990.665	1135.9	786.021	442.702	821.435	1000.87	736.726	1670.78	1691.76	2041.55
Elob	ELOB_MOUSE Elongin-B OS=Mus musculus OX=10090 GN=Elob PE=1 SV=1	P62869	75.1352	53.669	92.5586	155.526	189.77	84.0618	95.1086	150.75	74.0345	97.9546	66.5638	88.1909	86.9912	81.3101	81.1536	86.5785	104.292	81.4105	92.938	55.0671	61.3212	61.755	94.4934	98.6769	152.248	162.21	82.3669	164.002	84.1727	56.2107	68.1311
Srsf2	SRSF2_MOUSE Serine/arginine-rich splicing factor 2 OS=Mus musculus OX=10090 GN=Srsf2 PE=1 SV=4	Q62093	734.507	755.785	759.894	1042.13	1080.54	1139.5	1859.23	1732.77	1825.54	1562.35	1461.63	1653.58	1286.51	1129.88	1194.34	1445.92	948.012	881.919	969.468	2128.11	2325.34	1284.61	1331.06	1236.15	2541.17	2420.64	1766.59	1673.08	1199.2	1358.94	1554.24
Cavin2	CAVN2_MOUSE Caveolae-associated protein 2 OS=Mus musculus OX=10090 GN=Cavin2 PE=1 SV=3	Q63918	235.806	214.609	436.815	333.454	219.606	349.373	653.261	964.202	759.081	1229.74	490.477	667.183	683.709	582.164	806.159	479.689	268.444	310.99	520.738	721.433	699.518	416.916	531.718	506.311	855.547	859.949	473.207	460.647	218.861	174.524	462.742
Uqcr10	QCR9_MOUSE Cytochrome b-c1 complex subunit 9 OS=Mus musculus OX=10090 GN=Uqcr10 PE=1 SV=1	Q8R1I1	17.1887	43.6326								19.0479	21.4301	19.3598										22.8852	19.3857	18.0487					23.1747	24.6746
Cnbp	CNBP_MOUSE Cellular nucleic acid-binding protein OS=Mus musculus OX=10090 GN=Cnbp PE=1 SV=2	P53996	68.9155	91.0948		86.2145	128.542					104.158	97.6768	57.7221	45.912	41.3261	86.6364	79.5863	168.668	156.812	161.181	77.0525	129.293	39.1399	51.2409			90.25		97.0691	439.109	413.712	497.073
Pcbp1	PCBP1_MOUSE Poly(rC)-binding protein 1 OS=Mus musculus OX=10090 GN=Pcbp1 PE=1 SV=1	P60335	203.479	467.594	354.576				400.782	175.664	303.631	134.767	234.613	163.885	129.636	159.86	154.076	167.828	124.153	153.014	97.4056	136.177	154.245	214.329	117.131	159.081	104.603	118.372	158.059	145.574
Arf4	ARF4_MOUSE ADP-ribosylation factor 4 OS=Mus musculus OX=10090 GN=Arf4 PE=1 SV=2	P61750	98.1632	89.7106	72.4276													44.2834						46.5818	61.459	58.835
Cbx1	CBX1_MOUSE Chromobox protein homolog 1 OS=Mus musculus OX=10090 GN=Cbx1 PE=1 SV=1	P83917	27.4279										9.02491				51.2467	8.57159				55.243	57.4426	7.9216		7.3129
Psma6	PSA6_MOUSE Proteasome subunit alpha type-6 OS=Mus musculus OX=10090 GN=Psma6 PE=1 SV=1	Q9QUM9	1005.31	857.18	861.437	1302.04	1377.94	1084.25				80.1087	106.133	68.5352				111.585	1059.45	1045.16	1010.04	63.1103	79.2034	128.472	101.482	150.867			65.4664	65.9473	1095.93	1339.86	1277.17
Clic1	CLIC1_MOUSE Chloride intracellular channel protein 1 OS=Mus musculus OX=10090 GN=Clic1 PE=1 SV=3	Q9Z1Q5	212.536	214.205	213.922				86.0172	91.6643	98.6363	233.355	263.438	279.877	82.3532	82.6568	82.0765	190.61	103.42	88.3267	150.841	128.631	130.811	255.781	228.884	209.083	67.4618	63.306	101.834	117.938	257.227	272.525	245.405
Nenf	NENF_MOUSE Neudesin OS=Mus musculus OX=10090 GN=Nenf PE=1 SV=1	Q9CQ45	107.434	44.1612	135.477				547.857	500.894	501.672	267.185	199.975	247.096	360.654	312.504	344.512	214.399	89.5776	72.1955	79.5474	233.693	257.834	257.471	289.344	296.163	366.426	349.387	235.302	299.162			145.521
Cavin1	CAVN1_MOUSE Caveolae-associated protein 1 OS=Mus musculus OX=10090 GN=Cavin1 PE=1 SV=1	O54724	242.784	266.452					543.875	266.06	349.646	106.857	94.2917				132.67	106.132	441.27	476.012	729.049	152.896	151.107	111.143	107.082	129.705	112.58	128.719	247.218	251.496		430.013	525.79
Actn3	ACTN3_MOUSE Alpha-actinin-3 OS=Mus musculus OX=10090 GN=Actn3 PE=2 SV=1	O88990	548.238	503.128	535.188	666.434	607.264	528.44				273.018	308.575	555.227	669.598	857.194	716.302	275.402	725.356	704.994	612.12	548.78	523.204	272.096	488.715	390.514	699.466	703.801	258.845	436.523	909.133	958.108	905.606
Ptges3	TEBP_MOUSE Prostaglandin E synthase 3 OS=Mus musculus OX=10090 GN=Ptges3 PE=1 SV=1	Q9R0Q7	85.0954	49.9689					207.292	162.953	200.871	125.056	136.183	128.702	142.644	121.302	126.32	151.978				114.789	129.911	111.392	115.278	102.378	136.512	107.222	117.86	147.485	78.4243
Hdgfl3	HDGR3_MOUSE Hepatoma-derived growth factor-related protein 3 OS=Mus musculus OX=10090 GN=Hdgfl3 PE=1 SV=2	Q9JMG7	128.386	128.184	272.469	329.09	330.124		241.12	213.202	184.104	185.655	174.554	169.905	261.64	209.488	209.907	128.248	135.595	133.29	211.127	189.779	212.719	156.449	138.289	139.932	326.012	299.919	182.776	156.658	239.706	247.953	249.134
Uqcrb	Q9CQB4_MOUSE Cytochrome b-c1 complex subunit 7 OS=Mus musculus OX=10090 GN=Uqcrb PE=1 SV=1	Q9CQB4						255.059	58.6398	40.868	49.2075	54.5757	60.1587	46.0974	69.5107	73.3321	66.6629	102.236				61.0114	62.5887	58.2572	78.466	91.374	96.3878	82.5495	130.771	139.323	90.4309	74.3843	104.357
Actn2	ACTN2_MOUSE Alpha-actinin-2 OS=Mus musculus OX=10090 GN=Actn2 PE=1 SV=2	Q9JI91	490.117	1039.27	963.976				464.035	516.051	617.192	5118.65	4731.91	4948.46	977.492	5795.52	6221.69	545.91	2984.99	2838.38	2890.55	5510.94	6345.08	4160.59	529.859	3296.59	7838.98	986.015	3196.35	689.43	2095.74	1794.27	545.073
Hspb7	HSPB7_MOUSE Heat shock protein beta-7 OS=Mus musculus OX=10090 GN=Hspb7 PE=1 SV=3	P35385	153.835	129.872	123.335	234.582	224.709		170.279	236.614	264.579	239.344	221.629	359.409	280.02	233.474	285.586	170.207	272.591	261.44	149.139	210.357	307.81	107.017	139.336	99.0155	530.72	542.438	197.161	200.662	202.02	188.251	155.011
Eif4b	IF4B_MOUSE Eukaryotic translation initiation factor 4B OS=Mus musculus OX=10090 GN=Eif4b PE=1 SV=1	Q8BGD9	604.279	316.399	875.893	1424.52	786.126	676.483	793.395	847.8	805.701	824.262	933.276	901.298	1473.48	1370.14	1408.05	725.471	571.62	537.442	500.085	921.194	935.816	756.861	817.235	714.121	1156.58	1100.6	1597.66	1298.08	768.731	870.691	685.736
Rab10	RAB10_MOUSE Ras-related protein Rab-10 OS=Mus musculus OX=10090 GN=Rab10 PE=1 SV=1	P61027										60.732			206.175		167.476	48.2925				35.2292		45.6118	51.0387	80.0103
Cct2	TCPB_MOUSE T-complex protein 1 subunit beta OS=Mus musculus OX=10090 GN=Cct2 PE=1 SV=4	P80314	474.098	399.778	404.203				273.727	345.31	334.61	334.941	306.147	315.253				391.389	309.569	307.7	312.549	238.946	285.774	349.824	317.716	273.722	549.223	460.244	338.085	331.342
Rab8a	RAB8A_MOUSE Ras-related protein Rab-8A OS=Mus musculus OX=10090 GN=Rab8a PE=1 SV=2	P55258								133.676	133.111	141.254	131.949	129.701	59.9336	65.9593	72.4656	95.187		80.1262	90.7381	192.89	119.498	104.335	80.0133	112.63	165.489	185.132	216.347	103.888
Alb	ALBU_MOUSE Serum albumin OS=Mus musculus OX=10090 GN=Alb PE=1 SV=3	P07724	414.691	426.746	418.066	529.345	470.411	1989.62	520.952	910.047	484.604	1306.02	1634.68	2140.55	234.739	293.831	962.626	357.604	404.45	656.287	548.765	2074.25	1833.96	2961.74	2573.63	2773.54	371.423	391.839	657.367	666.817	826.809	774.413	751.351
Rac3	A2AC13_MOUSE RAS-related C3 botulinum substrate 3, isoform CRA_a (Fragment) OS=Mus musculus OX=10090 GN=Rac3 PE=1 SV=1	A2AC13	189.943	188.146	234.054	90.2225	79.2525	125.955											247.028	152.14	231.367			89.3025	113.059	103.14					223.629	181.573	195.515
Etfa	ETFA_MOUSE Electron transfer flavoprotein subunit alpha, mitochondrial OS=Mus musculus OX=10090 GN=Etfa PE=1 SV=2	Q99LC5	731.656	678.642	737.872	368.693	295.193	285.78	122.032	138.031	117.39	301.951	336.505	334.713		71.8734		392.765		62.6203	56.7509	257.842	236.659	576.78	528.886	592.715	182.343	137.174	198.527	211.769	248.988	222.893	424.399
Aprt	APT_MOUSE Adenine phosphoribosyltransferase OS=Mus musculus OX=10090 GN=Aprt PE=1 SV=2	P08030	89.5744	84.7723	96.3116	153.983	163.02	187.326											104.494	86.5897	81.717
Stx12	STX12_MOUSE Syntaxin-12 OS=Mus musculus OX=10090 GN=Stx12 PE=1 SV=1	Q9ER00	129.206	135.714	106.114				326.841	306.937	302.649	551.757	579.167	546.888	877.135	893.593	893.927	176.334	65.9693	78.1695	81.8762	382.656	447.095	308.561	300.477	462.575	295.588	277.53	204.567	189.375	148.291	164.076	187.309
Eef2	EF2_MOUSE Elongation factor 2 OS=Mus musculus OX=10090 GN=Eef2 PE=1 SV=2	P58252	1498.91	1525.68	1487.57	552.281	729.168	519.967	398.296	444.227	428.42	717.939	781.317	691.573	247.906	244.307	253.911	1423.95	499.489	614.44	610.376	611.977	1237.63	2024.68	1924.64	1765.37	375.716	382.621	621.485	646.742	466.753	462.011	446.216
Rasl2-9	RANT_MOUSE GTP-binding nuclear protein Ran, testis-specific isoform OS=Mus musculus OX=10090 GN=Rasl2-9 PE=2 SV=1	Q61820																			25.1262	63.9624	66.8228		76.9726	57.1392					48.341		36.5079
Rps12	F7AEH4_MOUSE 40S ribosomal protein S12 OS=Mus musculus OX=10090 GN=Rps12 PE=1 SV=1	F7AEH4									65.5276	29.8763	50.4571	42.7045			88.3416	28.0625				36.0526	47.0554	31.6222	35.3693		65.3173	53.7127
Krt74	K2C74_MOUSE Keratin, type II cytoskeletal 74 OS=Mus musculus OX=10090 GN=Krt74 PE=3 SV=1	Q6IFZ9	649.283	768.038	690.851	715.747	823.341	629.802	416	417.772	370.051	618.554	739.601	592.247	417.005	430.28	354.677	448.485	649.663	716.802	781.931	383.113	386.79	487.774	392.441	411.363	322.4	246.361	295.279	348.485	1185.7	1033.21	1060.62
Cox4i1	COX41_MOUSE Cytochrome c oxidase subunit 4 isoform 1, mitochondrial OS=Mus musculus OX=10090 GN=Cox4i1 PE=1 SV=2	P19783	615.287	270.7	600.902	437.389	476.646	405.962	763.411	781.138	820.859	362.965	764.847	739.939	408.596	342.98	253.99	397.997	226.842	223.422	248.656	240.176	291.912	312.611	351.94	297.228	443.197	434.285	413.862	323.028	263.918	275.65	253.347
Krt73	K2C73_MOUSE Keratin, type II cytoskeletal 73 OS=Mus musculus OX=10090 GN=Krt73 PE=1 SV=1	Q6NXH9	248.498	292.113	228.183	311.819	433.638	277.49	248.372	332.566	370.18	315.894	365.321	317.409	397.665	490.653	458.226	157.494	294.833	199.441	239.563	158.83	199.144	185.855	154.362	24.5212	173.632	133.54			37.5282	44.5515	117.56
Krt77	K2C1B_MOUSE Keratin, type II cytoskeletal 1b OS=Mus musculus OX=10090 GN=Krt77 PE=1 SV=1	Q6IFZ6	166.686	211.65	147.305	384.546	306.507	327.041				127.335			21.702		185.802	248.306	472.342	461.702	452.157	532.805	381.125	153.453	240.206	234.01	326.654	152.172	259.624	541.823	507.179	514.008	490.333
Fxn	FRDA_MOUSE Frataxin, mitochondrial OS=Mus musculus OX=10090 GN=Fxn PE=1 SV=1	O35943	439.792	345.378	649.851	700.64	977.513	871.277	274.041	221.104	266.29	172.09	202.141	173.154	326.386	258.339	288.064	208.832	919.635	841.591	874.056	157.214	117.339	208.091	185.766	234.303	286.737	236.295	241.826	182.791	388.36	320.668	412.215
Krt71	K2C71_MOUSE Keratin, type II cytoskeletal 71 OS=Mus musculus OX=10090 GN=Krt71 PE=1 SV=1	Q9R0H5	73.973	88.7361	79.2269	123.384	129.179	103.515	404.953	374.309	370.057	368.194	340.922	258.134	200.092	251.635	154.194	233.399	157.423	137.743	107.747	127.658	234.368	196.694	227.012	276.169	349.56	268.004	237.331	407.259	431.513	465.796	398.544
Rdx	RADI_MOUSE Radixin OS=Mus musculus OX=10090 GN=Rdx PE=1 SV=3	P26043	1308.29	1254.42	1492.26	2121.41	2017.02	2140.01			296.304	88.2933	103.902	93.2181	34.0659		76.5665	165.882	1233.5	1190.22	1206.65	190.359	226.54	209.003	226.386	200.533	51.6087	50.0593	91.1681	92.8826	1947.34	2028.99	1997.07
Khsrp	FUBP2_MOUSE Far upstream element-binding protein 2 OS=Mus musculus OX=10090 GN=Khsrp PE=1 SV=2	Q3U0V1	889.404	844.877	969.557	1145.44	1054.36	1059.38	1307.45	1304.36	1167.11	1871.04	2181.29	2073.1	1751.01	1625.18	1527.42	1734.5	1058.61	849.061	852.789	2541.33	2970.86	1742.01	1849.16	1719.49	1763.25	1792.3	2020.63	2033.78	846.89	818.491	735.121
Lamp2	LAMP2_MOUSE Lysosome-associated membrane glycoprotein 2 OS=Mus musculus OX=10090 GN=Lamp2 PE=1 SV=2	P17047	798.342	554.991	907.625	2298.02	2820.33	2666.64	1416.1	1169.78	1212.41	717.927	781.674	756.663	1997.22	1934.02	1655.14	795.939	796.155	580.256	850.159	1059.26	1191.22	831.398	1198.32	935.331	1081.96	1099.77	902.567	936.007	630.216	584.327	613.668
Nfu1	NFU1_MOUSE NFU1 iron-sulfur cluster scaffold homolog, mitochondrial OS=Mus musculus OX=10090 GN=Nfu1 PE=1 SV=2	Q9QZ23	188.552							1058.4				695.647	67.007		60.8168	64.0674	71.0951	116.711	174.747	56.659	141.42	722.324	86.5811	179.279	756.023	293.957	895.822	982.306		5039.5
Rad23b	RD23B_MOUSE UV excision repair protein RAD23 homolog B OS=Mus musculus OX=10090 GN=Rad23b PE=1 SV=2	P54728	317.312	525.083	503.325	515.353	408.488	469.948	960.878	1057.8	1032.31	1007.43	936.404	1070.4	895.624	1045.68	1068.55	875.81	459.676	443.499	430.01	1347.01	919.775	862.588	799.107	763.196	1579.81	1662.07	930.183	1002.68	206.737	225.788	248.735
Vdac2	G3UX26_MOUSE Voltage-dependent anion-selective channel protein 2 OS=Mus musculus OX=10090 GN=Vdac2 PE=1 SV=1	G3UX26	416.46	337.249	340.286	309.406	162.188					105.731	100.737	95.9256				64.8821				61.3602	84.5273	89.8977	74.1998	84.8532			194.608	196.484
Cyb5b	CYB5B_MOUSE Cytochrome b5 type B OS=Mus musculus OX=10090 GN=Cyb5b PE=1 SV=1	Q9CQX2							166.829	143.434	110.555	58.5671	36.7229	77.7735	262.781	172.49	143.084								24.1797		108.908	136.525	90.3852	91.9124
Nasp	B1AU75_MOUSE Nuclear autoantigenic sperm protein OS=Mus musculus OX=10090 GN=Nasp PE=1 SV=1	B1AU75	789.67	797.348	687.233	1050.57	1071.36	1074.59	1562.75	1600.91	1569.08	1474.02	1413.83	1558.58	3564	3442.68	3069.1	1317.33	984.916	980.46	997.924	2207	2654.32	1642.91	1654.83	1736.6	1898.1	1889.3	1472.28	1333.98	618.279	640.019	654.379
Rps5	D3YYM6_MOUSE 40S ribosomal protein S5 (Fragment) OS=Mus musculus OX=10090 GN=Rps5 PE=1 SV=1	D3YYM6		258.052		98.3573				120.967	99.8372	67.2011	190.206	83.1502	65.3209		82.1402	390.451		38.3559	31.4974	163.475	118.29	279.309	264.878	155.204	130.94	152.593	130.098	189.845
Acat1	THIL_MOUSE Acetyl-CoA acetyltransferase, mitochondrial OS=Mus musculus OX=10090 GN=Acat1 PE=1 SV=1	Q8QZT1	721.936	715.585	766.055	493.953	479.789	375.201	315.224	285.536	291.949	229.918	282.139	331.674	268.103	237.742	241.588	372.721	490.81	496.041	386.365	201.406	188.201	538.242	510.622	569.923	161.003	208.132	228.067	222.33	650.24	592.206	567.286
Bola1	BOLA1_MOUSE BolA-like protein 1 OS=Mus musculus OX=10090 GN=Bola1 PE=1 SV=1	Q9D8S9							301.651	349.876	556.747	384.048	427.547	626.594	116.595	90.8699	114.435	995.593	1475.36		332.052	327.736	352.363	776.248	590.305	378.28	329.072	335.921	517.83	436.55	591.66	1286.08
Cdh2	D3YYT0_MOUSE Cadherin-2 OS=Mus musculus OX=10090 GN=Cdh2 PE=1 SV=1	D3YYT0	506.729	398.956	570.203	495.076	490.627	1046.1	1165.44	967.953	875.288	1380	1197.14	1390.96	3926.2	3951.2	4447.83	735.551	1151.16	1205.6	622.912	1672.94	1546.91	1680.2	1356.12	1238.26	1635.85	1472.89	969.854	878.253	595.188	558.402	747.882
Nap1l4	NP1L4_MOUSE Nucleosome assembly protein 1-like 4 OS=Mus musculus OX=10090 GN=Nap1l4 PE=1 SV=1	Q78ZA7	169.879						317.783	299.912	268.948	209.573	236.102	146.995	457.803	388.006	466.489	312.782		107.821		266.295	264.684	238.937	100.226	224.65	570.243	329.158	412.457	376.43
Rpl27a	RL27A_MOUSE 60S ribosomal protein L27a OS=Mus musculus OX=10090 GN=Rpl27a PE=1 SV=5	P14115																				55.8303
Rps20	RS20_MOUSE 40S ribosomal protein S20 OS=Mus musculus OX=10090 GN=Rps20 PE=1 SV=1	P60867																				14.6765
Pdia6	Q3TML0_MOUSE Protein disulfide-isomerase A6 OS=Mus musculus OX=10090 GN=Pdia6 PE=1 SV=1	Q3TML0	740.584	673.57	780.897	393.569	368.204	463.117	686.369	611.107	587.208	853.507	840.204	850.691	295.971	327.564	312.635	1269.08	181.166	211.11	210.844	693.172	706.566	910.648	870.196	799.125	591.272	620.486	855.464	833.605	397.591	343.55	315.164
Pea15	PEA15_MOUSE Astrocytic phosphoprotein PEA-15 OS=Mus musculus OX=10090 GN=Pea15 PE=1 SV=1	Q62048											19.5654		74.9389	85.0513	89.5313		43.0206	32.8294	41.9877	56.269	56.558	85.1528	58.1212	141.875		30.6895
Nudc	NUDC_MOUSE Nuclear migration protein nudC OS=Mus musculus OX=10090 GN=Nudc PE=1 SV=1	O35685	829.42	737.728	708.314	1669.36	1777.6	1505.12	1291.03	1332.86	1240.09	1165.61	1122.93	1096.58	293.192	232.746	238.687	1094.93	1477.29	1440.62	1541.55	799.085	861.413	949.328	811.664	825.001	736.428	739.951	1069.15	953.231	1300.12	1271.05	1392.96
Banf1	BAF_MOUSE Barrier-to-autointegration factor OS=Mus musculus OX=10090 GN=Banf1 PE=1 SV=1	O54962	106.596	102.013	132.218	92.6721	119.294	107.831	42.9985	57.6121	45.2038	203.733	217.909	183.912	129.518	121.624	110.598	133.354	115.363	95.9381	90.6889	209.459	396.178	29.0738	28.0496	23.8378	157.542	168.944	78.4088	74.3147	32.5386	39.7901	35.3834
Psmb1	PSB1_MOUSE Proteasome subunit beta type-1 OS=Mus musculus OX=10090 GN=Psmb1 PE=1 SV=1	O09061	448.954	386.018	537.954	146.854		98.7669											150.657	157.388	154.532			48.3507							241.747	177.431	185.991
Map4	Q78TF3_MOUSE Microtubule-associated protein 4 OS=Mus musculus OX=10090 GN=Map4 PE=1 SV=1	Q78TF3		13.9316			10.2843				19.4989		9.18248			10.8407				6.8067							12.9497			6.6027
Rps16	RS16_MOUSE 40S ribosomal protein S16 OS=Mus musculus OX=10090 GN=Rps16 PE=1 SV=4	P14131	245.461	199.261	216.996							101.074	102.56	108.079	55.6303	64.252	52.9489	150.781				68.915	75.9719	145.239	155.677	203.222	48.8363	45.1982	60.5735	99.5973	91.3619	90.0857	63.2596
Grn	GRN_MOUSE Granulins OS=Mus musculus OX=10090 GN=Grn PE=1 SV=2	P28798	1837.08	1935.17	1789.53	3077.18	2683.04	2721.72	2798.9	3280.25	3058.12	2831.98	2574.49	2237.94	3422.01	2889.06	3193.7	2518.04	2325.5	2417.93	2186.67	2874.05	3022.7	2753.29	2467.73	2478.97	4208.21	3228.28	4850.1	3224.62	1907	2013.56	1629.45
Cox5b	COX5B_MOUSE Cytochrome c oxidase subunit 5B, mitochondrial OS=Mus musculus OX=10090 GN=Cox5b PE=1 SV=1	P19536																				31.5571	34.4813	19.6623	17.4824
Dnajc8	F6TQL3_MOUSE DnaJ homolog subfamily C member 8 (Fragment) OS=Mus musculus OX=10090 GN=Dnajc8 PE=1 SV=1	F6TQL3	50.0422	60.4314	52.7578	68.2934	60.0234		129.428	125.934	104.435	113.848	116.017	156.95	75.4119	75.1442	80.7018	76.2947	75.0047	69.77	60.4698	230.013	150.05	83.8555	69.6362	47.8578	131.648	106.809	96.7308	124.428
Dnajc8	A2ALF0_MOUSE DnaJ homolog subfamily C member 8 OS=Mus musculus OX=10090 GN=Dnajc8 PE=1 SV=1	A2ALF0	104.397	100.318	72.2624	88.8749	91.9015	129.32	114.514	111.423	92.4014	100.73	102.648	108.262	66.7224	66.4855	74.1153	67.5034	160.774	138.703	131.934	183.715	120.789	77.8918	50.3416	63.6632	116.479	94.3725	86.3979	91.0664
Prdx5	G3UZJ4_MOUSE Peroxiredoxin-5, mitochondrial OS=Mus musculus OX=10090 GN=Prdx5 PE=1 SV=1	G3UZJ4	60.1716	59.462					670.311	587.896	466.022	148.605	138.269	397.297	1025.06	911.785	355.89	156.716	66.9448	56.1054	65.2688	102.993	94.5369	108.497	113.232	110.063	379.426	210.586	278.929	103.22	97.0452	86.5885	85.6453
2210010C04Rik	Q9CPN9_MOUSE RIKEN cDNA 2210010C04 gene OS=Mus musculus OX=10090 GN=2210010C04Rik PE=1 SV=1	Q9CPN9							119.519	76.9316	54.6492	86.9539	99.2524	199.754	79.3243	64.2587	68.5915	108.659				96.465	117.407	232.642	526.734	608.655	91.8233	79.2657	425.593	262.972	643.329	484.199	1001.97
Dnajb11	DJB11_MOUSE DnaJ homolog subfamily B member 11 OS=Mus musculus OX=10090 GN=Dnajb11 PE=1 SV=1	Q99KV1	270.24	407.809	392.911	495.184	573.099	695.764											697.458	428.375	423.707				75.4433						553.439	519.442	649.232
Gsr	GSHR_MOUSE Glutathione reductase, mitochondrial OS=Mus musculus OX=10090 GN=Gsr PE=1 SV=3	P47791	1259.57	1109	1219.99	1723.63	1612.72	1712.86							164.041	148.98	284.601		1684.56	1950.09	1609.08	234.15	127.995	143.22	146.316	134.88					1191.2	1039.9	1299.6
Srsf10	Q3TFP0_MOUSE Serine/arginine-rich-splicing factor 10 OS=Mus musculus OX=10090 GN=Srsf10 PE=1 SV=1	Q3TFP0	52.6948						281.584			188.044	290.866	239.84	90.3177	80.7795	60.1724	181.647	96.8173	89.9615	75.8435	110.396	263.235	176.33	24.3387	101.416	206.415	313.889		207.725
Edf1	EDF1_MOUSE Endothelial differentiation-related factor 1 OS=Mus musculus OX=10090 GN=Edf1 PE=1 SV=1	Q9JMG1																				25.3264	31.0211	47.471		54.6888
Trap1	TRAP1_MOUSE Heat shock protein 75 kDa, mitochondrial OS=Mus musculus OX=10090 GN=Trap1 PE=1 SV=1	Q9CQN1	705.485	813.511	684.536	561.077	534.191	371.088	599.269	655.33	640.411	915.774	598.455	910.612	426.647	423.499	414.679	258.314	671.07	520.277	650.241	269.627	320.463	256.857	264.373	156.875		198.81	319.839	361.261	541.651	557.955	685.684
Rpl35	RL35_MOUSE 60S ribosomal protein L35 OS=Mus musculus OX=10090 GN=Rpl35 PE=1 SV=1	Q6ZWV7	85.3714	78.9693	64.1567	58.2601													89.2186	66.1841	83.2507												47.4543
Txndc17	TXD17_MOUSE Thioredoxin domain-containing protein 17 OS=Mus musculus OX=10090 GN=Txndc17 PE=1 SV=1	Q9CQM5							163.541	148.925	137.534	113.063	121.865	140.742	185.344	109.757	167.256	136.373		24.1112		152.571	152.229	132.187	131.829	123.954	175.711	192.797	153.653	141.168
Idh3a	A0A1L1STE6_MOUSE Isocitrate dehydrogenase [NAD] subunit, mitochondrial OS=Mus musculus OX=10090 GN=Idh3a PE=1 SV=1	A0A1L1STE6	679.082	454.083	452.788	181.039	187.148		553.918	506.736	438.476	602.678	563.144	618.199	239.389	175.276	254.206	659.981	201.047	264.062	238.881	432.38	455.14	512.542	582.049	1002.14	364.842	337.122	486.758	496.729	651.071	1185.52	1311.76
Ubqln2	UBQL2_MOUSE Ubiquilin-2 OS=Mus musculus OX=10090 GN=Ubqln2 PE=1 SV=2	Q9QZM0	359.427	425.639	307.699	375.937	339.888	347.325	1404.62	1503.76	1383.32	1040.15	1019.34	1223.69	1298.11	1354.17	1279.06	977.855	477.28	580.723	595.241	1318.58	989.532	1027.57	856.953	945.67	1654.91	1666.53	1449.83	1384.04	290.869	251.143	296.167
Rap1a	A0A0G2JDL9_MOUSE MCG10748, isoform CRA_b OS=Mus musculus OX=10090 GN=Rap1a PE=1 SV=1	A0A0G2JDL9	139.872	134.754	148.654	175.9	182.594	211.452										37.8402	161.318	150.958	154.67	23.0763		52.279	50.9661	53.7451					123.023	120.722	135.569
Abracl	A0A1W2P7X0_MOUSE Costars family protein ABRACL (Fragment) OS=Mus musculus OX=10090 GN=Abracl PE=1 SV=1	A0A1W2P7X0																		9.61532
Ube2l3	UB2L3_MOUSE Ubiquitin-conjugating enzyme E2 L3 OS=Mus musculus OX=10090 GN=Ube2l3 PE=1 SV=1	P68037	29.754	41.043								65.8397	78.7214	55.0995			27.6118	54.075	49.0612	66.3202	62.3734	183.828	185.462				43.9701	43.9452	38.4479	55.2321
Pgm1	PGM1_MOUSE Phosphoglucomutase-1 OS=Mus musculus OX=10090 GN=Pgm1 PE=1 SV=4	Q9D0F9	1015.4	1129.18	1197.62	1337.4	1091.6	1141.65	440.657	175.91	171.785	267.599	201.596	315.629	458.486	438.413	584.407	132.09	841.714	888.083	1005.61	94.8759	100.525	242.657	244.173	220.636	603.322	483.097	1012.12	468.865	544.791	462.416	549.845
Mat2a	A0A0U1RNT6_MOUSE S-adenosylmethionine synthase OS=Mus musculus OX=10090 GN=Mat2a PE=1 SV=1	A0A0U1RNT6	570.708	517.816	535.535	621.824	640.35	565.671											803.044	1070.94	752.683			121.875	138.86	234.495					1562.84	1100.2	1124.94
Cttn	SRC8_MOUSE Src substrate cortactin OS=Mus musculus OX=10090 GN=Cttn PE=1 SV=2	Q60598	710.492	695.627	723.408	935.488	725.431	790.133	1052.9	994.87	1098.14	1208.05	1261.2	1356.3	1265.62	1340.87	1324.07	871.195	663.449	673.358	689.642	1292.22	1362.83	1110.16	938.891	1004.83	1437.85	1582.72	1277.52	1316.52	1014.57	1025.41	1067.23
Cnpy2	A0A1W2P729_MOUSE Protein canopy homolog 2 (Fragment) OS=Mus musculus OX=10090 GN=Cnpy2 PE=1 SV=1	A0A1W2P729	59.6209	47.006					103.16	114.324	113.857	189.873	182.848	164.439	319.224	317.479	181.849	95.2942	50.4583	76.8718	87.7303	191.28	211.919	86.0605	90.6831	86.2357	89.1909	191.068	108.73	110.341
Tubb3	TBB3_MOUSE Tubulin beta-3 chain OS=Mus musculus OX=10090 GN=Tubb3 PE=1 SV=1	Q9ERD7	256.146	323.023	397.363	59.7056	68.6424	59.4366	108.049	77.1229	71.2171	256.294	184.317	280.198	73.0191	51.4394	54.9203	250.69			23.7882	138.557	122.134	317.493	281.187	396.29	96.0626	151.744	105.153	167.186	117.657	75.3858	80.6487
Rbm31y	Q9D3U4_MOUSE MCG53108 OS=Mus musculus OX=10090 GN=Rbm31y PE=2 SV=1	Q9D3U4	207.469	182.557	257.179	294.906	307.049	293.017	335.03	316.003	307.696	293.775	326.299	297.23	129.9	117.782	118.526	285.283	291.717	290.719	234.275	315.265	413.342	247.715	303.747	302.736	269.351	277.746	429.128	397.503	316.606	366.815	376.732
Lsm6	LSM6_MOUSE U6 snRNA-associated Sm-like protein LSm6 OS=Mus musculus OX=10090 GN=Lsm6 PE=1 SV=1	P62313			64.5395
Ssbp1	Q8R2K3_MOUSE Single-stranded DNA binding protein 1 OS=Mus musculus OX=10090 GN=Ssbp1 PE=1 SV=1	Q8R2K3		152.476	123.038	90.0928	147.956	82.0484										53.0529	125.065	114.213	100.104	18.7062		67.6079	346.005	409.098					222.105	209.041	210.631
Rbpms	T1ECW4_MOUSE RNA-binding protein with multiple-splicing OS=Mus musculus OX=10090 GN=Rbpms PE=1 SV=1	T1ECW4	26.1729	20.0714					61.8847	58.3135	58.6299	64.4805	75.8699	70.146	43.2059	37.8664	39.806	44.2762	31.0576	32.6275	29.8338	44.3763	45.602	37.4201	42.329	39.7447	46.0108	41.1349	91.6974	58.4307	29.0133		23.4379
Rbpms	S4R1Y2_MOUSE RNA-binding protein with multiple-splicing (Fragment) OS=Mus musculus OX=10090 GN=Rbpms PE=1 SV=1	S4R1Y2	53.1355	40.7484					125.636	118.386	119.029	130.906	154.029	142.408	87.7153	76.8752	62.4435	101.553	63.0521	66.2393	60.5676	113.424	92.5799	97.4587	122.036	119.453	93.4097	83.5108	186.161	118.624	58.902		47.583
Lsm3	LSM3_MOUSE U6 snRNA-associated Sm-like protein LSm3 OS=Mus musculus OX=10090 GN=Lsm3 PE=1 SV=2	P62311	28.1237															28.0484						25.0054	32.2219	26.8327
Nexn	A0A0G2JDY6_MOUSE Nexilin (Fragment) OS=Mus musculus OX=10090 GN=Nexn PE=1 SV=4	A0A0G2JDY6	576.841	580.649	640.298	736.515	923.556	833.561	843.634	810.416	790	955.861	1013.49	959.956	1807.75	1557.9	1580.11	771.234	786.194	726.394	731.217	1146.13	1522.49	964.308	819.941	822.817	1186.72	1258.47	1187.45	1051.76	792.116	814.135	901.849
Tsc22d1	H3BLI9_MOUSE TSC22 domain family protein 1 OS=Mus musculus OX=10090 GN=Tsc22d1 PE=1 SV=1	H3BLI9	33.4713						27.0276				53.0237
Gm6793	B2RXM2_MOUSE EG627828 protein OS=Mus musculus OX=10090 GN=Gm6793 PE=1 SV=1	B2RXM2	218.667	230.114	397.438	50.6286	149.403	52.9781	92.425	223.59	211.579	87.1287	90.153	17.7334	129.939	158.996	89.475	186.221	181.858	223.579	214.958	110.438	116.946	141.966	136.667	132.238	64.1215	68.2487	45.0269	85.9882	146.368	173.266	244.329
Atp6v1g1	VATG1_MOUSE V-type proton ATPase subunit G 1 OS=Mus musculus OX=10090 GN=Atp6v1g1 PE=1 SV=3	Q9CR51										32.0011	498.02			28.855	35.442
Pgm2	A2CEK3_MOUSE Phosphoglucomutase-2 OS=Mus musculus OX=10090 GN=Pgm2 PE=1 SV=1	A2CEK3	1027.17	1142.27	1210	1352.91	1104.25	1154.89				141.078	103.612	161.3				133.621	851.471	898.378	1017.27	95.9757	101.691	195.522	289.013	262.514					497.366	609.876	581.781
Nedd8	A0A2I3BRG0_MOUSE NEDD8 (Fragment) OS=Mus musculus OX=10090 GN=Nedd8 PE=1 SV=1	A0A2I3BRG0																						2.83587
Atp2a1	AT2A1_MOUSE Sarcoplasmic/endoplasmic reticulum calcium ATPase 1 OS=Mus musculus OX=10090 GN=Atp2a1 PE=1 SV=1	Q8R429	1395.76	1442.67	1387.37	522.968	245.107	244.341			54.9638	613.382	572.914	514.652	188.486	185.665	168.665	942.417	114.882	76.5571	158.092	481.716	442.571	1105.37	1167.49	1217.83	258.431	290.817	431.906	410.322	471.662	496.138	470.37
M6pr	MPRD_MOUSE Cation-dependent mannose-6-phosphate receptor OS=Mus musculus OX=10090 GN=M6pr PE=1 SV=1	P24668													45.445	265.162	233.906					78.9132			56.3999
Tubb6	TBB6_MOUSE Tubulin beta-6 chain OS=Mus musculus OX=10090 GN=Tubb6 PE=1 SV=1	Q922F4	153.528	147.029	197.398	29.6599	34.0995	29.5263	53.6755	48.0482	35.3785	115.218	104.025	120.699	26.9827	25.5535	27.2828	125.759			11.8173	77.2893	77.3224	151.802	133.482	191.662	47.721	75.3818	59.8088	59.882	49.3862	37.4494	40.0638
Slc25a31	ADT4_MOUSE ADP/ATP translocase 4 OS=Mus musculus OX=10090 GN=Slc25a31 PE=1 SV=1	Q3V132	160.646	241.848	249.214	310.378	295.369		22.008		15.112	42.5301	91.7215		85.3382	75.9611	100.176	63.7756	225.964	260.642	260.538	82.2999	72.8057	54.1416	73.0633	62.5618	13.1858		143.097	185.602	190.674	216.867	177.605
Prdx6b	Q8BG37_MOUSE MCG48959 OS=Mus musculus OX=10090 GN=Prdx6b PE=1 SV=1	Q8BG37	173.357	187.264	315.553	413.615	384.831	204.266	143.64	151.934	131.839	161.328	186.981	202.302	93.3782	88.7022	88.3206	258.085	347.148	259.629	235.822	181.729	189.765	204.291	170.399	131.191	155.716	158.999	236.295	249.606	292.569	278.907	223.152
Pakap	F7AA26_MOUSE Paralemmin A kinase anchor protein (Fragment) OS=Mus musculus OX=10090 GN=Pakap PE=1 SV=1	F7AA26	404.319	317.863	889.56	1374.3	1223	1135.13	813.803	785.28	657.384	724.907	881.265	747.62	999.793	1131	1124.61	322.775	309.35	364.718	341.59	760.534	659.305	385.933	641.95	298.338	915.114	1019.8	624.539	612.674	963.272		952.015
Zranb2	D3Z4U0_MOUSE Zinc finger Ran-binding domain-containing protein 2 OS=Mus musculus OX=10090 GN=Zranb2 PE=1 SV=2	D3Z4U0		51.3408		217.271	277.264	326.885	156.103	90.532	134.389	124.444	130.644	127.502	169.661	127.488	120.16	104.308	118.74	222.741	79.5607	115.963	121.847	135.307	97.3956	114.274	136.616	224.905	102.808	110.063	270.741
Zranb2	E9PUD0_MOUSE Zinc finger Ran-binding domain-containing protein 2 OS=Mus musculus OX=10090 GN=Zranb2 PE=1 SV=1	E9PUD0		57.6505		243.973	311.34	367.059	175.287	103.919	150.905	151.573	146.7	140.24	190.512	143.156	134.928	117.127	133.332	250.116	89.3385	130.215	136.117	151.936	161.753	128.318	153.406	252.545	115.443	123.589	304.014
Dld	DLDH_MOUSE Dihydrolipoyl dehydrogenase, mitochondrial OS=Mus musculus OX=10090 GN=Dld PE=1 SV=2	O08749	648.783	712.646	749.641	668.987	758.726	811.832											782.581	935.267	995.817				90.253						931.634	890.271	897.491
Nppa	ANF_MOUSE Natriuretic peptides A OS=Mus musculus OX=10090 GN=Nppa PE=1 SV=2	P05125							129.323	115.881	122.895	72.6524	87.6591	84.6013	112.172	99.272	111.972	125.506		46.2627	34.195	137.528	113.225	83.0819	100.432	88.0436	86.4723	217.091	63.1731	85.3741
Impa1	Q924B0_MOUSE Inositol-1-monophosphatase OS=Mus musculus OX=10090 GN=Impa1 PE=1 SV=1	Q924B0	324.928	297.358	298.82	483.102	510.51	536.785					60.9601						469.683	432	413.421			63.192	66.2236						350.935	310.379	292.861
Cyb5a	G5E850_MOUSE Cytochrome b-5, isoform CRA_a OS=Mus musculus OX=10090 GN=Cyb5a PE=1 SV=1	G5E850							54.3052	76.2085	49.5997	60.4062	52.5815	39.1564	126.878	100.61	110.797	40.8658				20.271	25.5637		51.6978		65.4221	69.683	50.2251	49.5692
Emd	I7HJS1_MOUSE Emerin OS=Mus musculus OX=10090 GN=Emd PE=1 SV=1	I7HJS1							119.241	145.35	149.415	114.571	136.014	116.353	305.855	304.207	218.526	64.3828	101.373	151.452	127.618	139.328	148.913	159.462	161.859	136.873	133.128	96.0397	182.995	83.0709
Krt13	K1C13_MOUSE Keratin, type I cytoskeletal 13 OS=Mus musculus OX=10090 GN=Krt13 PE=1 SV=2	P08730	179.545	194.376	327.845	307.516	364.798	418.917	229.777	218.844	152.657	188.767	201.15	259.712	281.252	276.786	257.561	179.232	290.836	341.114	369.978	96.3403	71.377	133.771	2078.02	2013.97	467.054	273.538	284.516	488.737	108.015	81.9215	126.562
Strap	STRAP_MOUSE Serine-threonine kinase receptor-associated protein OS=Mus musculus OX=10090 GN=Strap PE=1 SV=2	Q9Z1Z2	249.838	274.874	318.415	307.385	222.153	325.424	2252.36	2446.56								75.6948	516.841	468.478	487.423	72.938	63.4096	72.9824	95.6984	103.536					303.679
Palm2	PALM2_MOUSE Paralemmin-2 OS=Mus musculus OX=10090 GN=Palm2 PE=1 SV=1	Q8BR92	149.904	154.973		202.916	256.49	315.078	193.433	179.342	183.017	210.667	214.853	172.112	306.603	253.757	340.515	217.956	131.378	105.668	120.363	276.771	294.45	167.301	193.552	191.632	293.283	292.271	288.545	271.734
Cdc42	CDC42_MOUSE Cell division control protein 42 homolog OS=Mus musculus OX=10090 GN=Cdc42 PE=1 SV=2	P60766	72.8775	112.831	127.438														161.478	172.79	201.896
Aco2	A0A2R8W744_MOUSE Aconitate hydratase, mitochondrial (Fragment) OS=Mus musculus OX=10090 GN=Aco2 PE=1 SV=1	A0A2R8W744	119.911	106.413	115.677							46.3733	36.9949	24.216	57.6201	60.7373	62.3908	54.9967	152.02	151.815	144.335	35.7554	33.6291	93.9399	95.151	85.6639	20.2266	19.7645	24.6183	28.3281	34.7622	37.0584	34.4439
Cct8	TCPQ_MOUSE T-complex protein 1 subunit theta OS=Mus musculus OX=10090 GN=Cct8 PE=1 SV=3	P42932	1320.68	1248.81	1652.74				631.291	567.003	485.815	229.86	259.787	247.794	337.572	354.231	340.699	277.59	739.921	371.298	394.917	285.268	286.091	404.306	388.088	376.962	740.219	702.645	262.458	245.037
Rab7a	RAB7A_MOUSE Ras-related protein Rab-7a OS=Mus musculus OX=10090 GN=Rab7a PE=1 SV=2	P51150	159.701	159.019	116.24	166.582	130.212	332.975	224.981			96.2594	156.495	105.972	63.7062	53.6652	105.282	147.864	410.749	315.667	361.423	67.6024	119.175	143.457	130.292	133.863	149.453	155.089	71.2506	134.937	449.714	399.43	341.706
Ppib	PPIB_MOUSE Peptidyl-prolyl cis-trans isomerase B OS=Mus musculus OX=10090 GN=Ppib PE=1 SV=2	P24369	392.394	369.22	363.954	486.844	555.193	467.395				81.5564	62.6009	76.3923				103.996	377.381	279.116	348.102	71.5128	63.7104	81.0378	86.2771	71.5628	56.0461		97.4482	126.662	661.12	664.21	662.487
Rtn4	RTN4_MOUSE Reticulon-4 OS=Mus musculus OX=10090 GN=Rtn4 PE=1 SV=2	Q99P72	321.715	387.9		446.806			842.464	813.663	820.404	687.487	699.692	829.667	1399.31	1364.05	1437.94	757.043	427.516	570.881	481.548	1026.44	971.416	959.908	922.267	844.653	985.141	984.348	815.569	795.605
Chp1	B0R091_MOUSE Calcineurin B homologous protein 1 OS=Mus musculus OX=10090 GN=Chp1 PE=1 SV=1	B0R091	109.274	78.6543					51.0653	101.389	116.971				122.239			58.0519	60.4313			50.989	70.6424	141.277	32.6772	126.994		76.4386	140.584	133.708
Apoa1	APOA1_MOUSE Apolipoprotein A-I OS=Mus musculus OX=10090 GN=Apoa1 PE=1 SV=2	Q00623	184.949	112.929	120.959				254.466	222.305	251.42	290.751	276.982	277.87	133.06	132.698	344.621	228.481	304.613	246.356	233.681	264.762	243.611	293.038	307.431	451.324	128.054	114.534	112.161	147.851			119.899
Atp2a3	B1ATS5_MOUSE Calcium-transporting ATPase OS=Mus musculus OX=10090 GN=Atp2a3 PE=1 SV=1	B1ATS5	1376.94	1343.8	1335.16	1514.6	1156.11	1271.29	829.562	1241.89	792.457	1369.75	1305.56	1349.46	1092.17	1072.81	1029.37	1256.86	1630.96	1417.66	1466.88	820.51	829.618	876.708	848.93	1263.34	696.893	714.132	747.35	1264.27	1432.24	1316.44	1460.55
Dlst	ODO2_MOUSE Dihydrolipoyllysine-residue succinyltransferase component of 2-oxoglutarate dehydrogenase complex, mitochondrial OS=Mus musculus OX=10090 GN=Dlst PE=1 SV=1	Q9D2G2	903.982	1009.85	934.419	2286.68	1801.74	2192.81			339.937	114.529	118.98	109.486				317.145	1366.21	1239.25	1224.85	151.86	159.069	381.723	263.472	389.423				168.5	1725.37	1653.85	1709.55
Gdi2	GDIB_MOUSE Rab GDP dissociation inhibitor beta OS=Mus musculus OX=10090 GN=Gdi2 PE=1 SV=1	Q61598	255.867	236.529	441.458	308.43		471.721	414.845	352.166	296.753	138.776	176.123	167.482	301.533	276.327	261.814	166.926	157.917	168.863	159.617	203.385	156.111	185.454	176.783	166.905	452.084	431.982	365.771	245.969		320.002	462.681
Myl6b	MYL6B_MOUSE Myosin light chain 6B OS=Mus musculus OX=10090 GN=Myl6b PE=1 SV=1	Q8CI43																							23.0578	38.3197		29.4847
Srsf12	A3KG57_MOUSE Serine/arginine-rich-splicing factor 12 (Fragment) OS=Mus musculus OX=10090 GN=Srsf12 PE=1 SV=1	A3KG57																							53.7461
Gstp1	GSTP1_MOUSE Glutathione S-transferase P 1 OS=Mus musculus OX=10090 GN=Gstp1 PE=1 SV=2	P19157	60.9186	35.285															93.5917	114.425	115.377
Nipsnap3b	B1AWZ5_MOUSE Protein NipSnap homolog 3B OS=Mus musculus OX=10090 GN=Nipsnap3b PE=1 SV=1	B1AWZ5	229.123	200.243	272.349	282.625	242.566	350.128											308.234	251.21	266.368										325.806	282.784	302.187
Rbm8a2	A0A0N4SUH6_MOUSE RNA-binding protein 8A OS=Mus musculus OX=10090 GN=Rbm8a2 PE=3 SV=1	A0A0N4SUH6	51.5172	63.3341		79.1493			186.58	123.473	102.763	145.042	142.531	140.893	99.7003	101.834	106.57	101.106	140.589	133.34	140.277	98.339	102.862	80.9416	64.5258	60.6582	123.235	118.019	130.612	129.378	91.1384	107.821	155.829
Rps10	RS10_MOUSE 40S ribosomal protein S10 OS=Mus musculus OX=10090 GN=Rps10 PE=1 SV=1	P63325	90.7406	80.4224	103.439	42.3993	37.9709	41.8564	34.9619	32.7004	24.785	55.3407	66.7138	44.0128				57.0032	20.5632	24.7887	22.8406	30.9413	30.0794	59.6512	32.2337	35.1144	42.4917	46.7322	28.0101	32.2825	31.6395	30.4316	28.0194
Sptan1	A3KGU4_MOUSE Spectrin alpha chain, non-erythrocytic 1 (Fragment) OS=Mus musculus OX=10090 GN=Sptan1 PE=1 SV=2	A3KGU4	273.346	256.308	271.147	307.983	270.803	265.003	439.815	385.181	348.866	264.773	230.59	276.42	229.031	290.269	219.962	358.977	226.403	228.79	212.287	525.643	300.415	435.049	436.051	412.333	491.654	526.061	361.054	437.533	363.942	338.067	311.45
Gm9493	F6SVV1_MOUSE 40S ribosomal protein S7 OS=Mus musculus OX=10090 GN=Gm9493 PE=3 SV=1	F6SVV1	111.114	97.8691	70.8348													55.4804				41.9714	40.8272		37.3239
Emd	Q3THM8_MOUSE Emerin OS=Mus musculus OX=10090 GN=Emd PE=1 SV=1	Q3THM8							55.6167	56.6736	69.6906	64.1704	55.3481	84.3802	149.621	148.057	142.944	72.1486				52.0802	61.5757	58.9839	54.0416	97.9906	62.0938	62.0585	43.3258	38.2644		72.7994	86.6816
Psma1	PSA1_MOUSE Proteasome subunit alpha type-1 OS=Mus musculus OX=10090 GN=Psma1 PE=1 SV=1	Q9R1P4	380.705	399.53	414.616	325.066	463.371	159.476	362.283	406.171	336.156	244.451	552.234	586.879	494.589	422.049	466.052	159.478	632.612	378.802	229.847	270.878	561.374	208.465	221.149	154.078	605.933	509.641	310.811	285.745	717.167	540.773	580.469
Rtn4	Q8BHF5_MOUSE Reticulon OS=Mus musculus OX=10090 GN=Rtn4 PE=1 SV=1	Q8BHF5	63.1876	78.0505					173.982	146.577	169.223	148.666	149.131	172.819	190.137	220.6	219.824	94.2771	85.7211	114.517	91.2484	186.204	175.587	207.576	199.436	182.652	210.341	208.897	133.545	133.317
Serpinh1	SERPH_MOUSE Serpin H1 OS=Mus musculus OX=10090 GN=Serpinh1 PE=1 SV=3	P19324	350.041	372.74	271.521													282.203	303.053	345.506	335.757	84.9884	116.044	272.241	309.05	274.067					145.021
Rpl30	A0A2I3BQF4_MOUSE 60S ribosomal protein L30 OS=Mus musculus OX=10090 GN=Rpl30 PE=1 SV=1	A0A2I3BQF4	114.724	39.1118	42.8539													26.7156						31.8305	33.8649	36.7708
Rcn1	RCN1_MOUSE Reticulocalbin-1 OS=Mus musculus OX=10090 GN=Rcn1 PE=1 SV=1	Q05186	111.481	94.1771					508.722	445.191	426.395	303.889	330.973	359.085	483.106	432.487	424.528	291.109	160.162	212.656	202.339	308.062	321.917	275.335	255.64	262.749	489.781	446.693	380.205	407.729
Psmb6	PSB6_MOUSE Proteasome subunit beta type-6 OS=Mus musculus OX=10090 GN=Psmb6 PE=1 SV=3	Q60692	350.36	259.656	337.748	647.527	645.037	555.086						54.3078	85.9896	91.0391	106.823		419.122	478.364	679.342			84.7876	103.313	62.4599	72.5256	84.6534	112.61	118.006	564.53	700.691	727.004
Sdha	SDHA_MOUSE Succinate dehydrogenase [ubiquinone] flavoprotein subunit, mitochondrial OS=Mus musculus OX=10090 GN=Sdha PE=1 SV=1	Q8K2B3	888.26	939.723	857.576	834.207	1020.88	215.125		198.558		149.217	167.629	442.294		300.83	275.499	377.643	1193.32	1243.41	1335.89	152.7	190.899	347.211	273.309	258.378	391.287	163.65	185.18	230.442	1629.72	1322.42	944.779
Aldh1b1	AL1B1_MOUSE Aldehyde dehydrogenase X, mitochondrial OS=Mus musculus OX=10090 GN=Aldh1b1 PE=1 SV=1	Q9CZS1	284.01	241.069	215.913							123.132	124.079	87.203				283.897	231.144		328.135	127.763	60.9535	379.939	388.649	383.827	94.64	96.2256	120.995	126.454		239.568	223.98
Rbpms	S4R1A1_MOUSE RNA-binding protein with multiple-splicing OS=Mus musculus OX=10090 GN=Rbpms PE=1 SV=1	S4R1A1																					20.5409			18.9274
Mycbp	A2A7K5_MOUSE c-Myc-binding protein OS=Mus musculus OX=10090 GN=Mycbp PE=1 SV=1	A2A7K5							115.737	89.8544	100.104	54.1088	68.4967	43.7584		59.4509	81.4934	72.8343		54.719	41.9486		89.9245	53.9207	76.6971	81.3318	92.5375	110.011	117.959	135.456
Rbbp7	F6U539_MOUSE Histone-binding protein RBBP7 (Fragment) OS=Mus musculus OX=10090 GN=Rbbp7 PE=1 SV=1	F6U539	58.8947	48.528	56.8035	65.0972	64.7763	81.5336				10.6842	11.6564	9.87877		6.77171		15.3041	97.9942	77.6459	83.3909	13.0926	16.5769	15.6117	15.855	15.6937				5.81733	69.7455	81.8302	87.9905
Hrc	G5E8J6_MOUSE Histidine rich calcium binding protein, isoform CRA_a OS=Mus musculus OX=10090 GN=Hrc PE=1 SV=1	G5E8J6	433.093	371.108	589.834	862.416	967.524	904.114	2273.77	3021.45	2939.16	2169.86	3009.21	2037.95	3736.43	3341.03	3191.57	1392.75	1195.4	555.48	1070.45	2686.16	2797.35	2119.22	2235.17	2146.59	4005.69	3418.35	2837.34	2313.88	2363.64	1847.23	1925.55
Ubqln1	UBQL1_MOUSE Ubiquilin-1 OS=Mus musculus OX=10090 GN=Ubqln1 PE=1 SV=1	Q8R317	202.028	196.19	138.831	250.677	252.51	256.527	1283.44	898.591	879.887	499.324	507.2	650.953	1690.64	992.172	973.695	676.233	322.058	274.538	270.366	729.34	827.75	986.341	695.398	606.744	1571.78	1532.26	932.818	912.835	175.397	130.098	153.421
Prkar1a	KAP0_MOUSE cAMP-dependent protein kinase type I-alpha regulatory subunit OS=Mus musculus OX=10090 GN=Prkar1a PE=1 SV=3	Q9DBC7	248.291	237.446	197.211				261.359	268.097		176.276	120.326	366.829	285.837	211.496		129.362	99.6083	227.456	123.536		69.16	122.1	118.553	172.728	346.968	280.461	139.44	126.393	707.833	815.513	700.868
Cfdp1	CFDP1_MOUSE Craniofacial development protein 1 OS=Mus musculus OX=10090 GN=Cfdp1 PE=1 SV=1	O88271	188.166	320.418	468.18				320.285	297.075	275.148	349.669	340.375	311.531	379.508	336.652	341.022	204.283	193.133	154.915	152.798	226.353	302.665	215.615	204.359	207.869	483.426	349.016	322.198	371.267	154.723	107.332	169.905
Safb	S4R1M2_MOUSE Scaffold attachment factor B1 OS=Mus musculus OX=10090 GN=Safb PE=1 SV=1	S4R1M2	1003.12	1005.82	877.891	1198.61	1203.95	1180.13	991.995	1101.14	1110.83	1090.55	1026.03	1043.08	1021.69	953.693	971.112	1861.58	2197.79	1827.31	1586.5	2057.57	2371.38	1667.13	2060.08	1853.61	1061.97	897.941	1383.35	1038.23	1505.52	1444.3	1620.97
Szrd1	A2AA85_MOUSE SUZ domain-containing protein 1 (Fragment) OS=Mus musculus OX=10090 GN=Szrd1 PE=1 SV=1	A2AA85									57.5322				96.9743	94.2859	90.9069					148.391	101.274		24.3134					24.8135
Srrm1	A2A8V9_MOUSE Serine/arginine repetitive matrix protein 1 OS=Mus musculus OX=10090 GN=Srrm1 PE=1 SV=1	A2A8V9	220.535	172.183		231.244	261.777		547.271	484.766	454.272	251.431	301.302	330.483	473.745	1375.25	697.894	347.417	376.087	1299.13	1327.43	203.563	535.82	199.806	282.351	319.374	1310.98	1251	280.98	407.08	1552.58	2396.7
Krt17	K1C17_MOUSE Keratin, type I cytoskeletal 17 OS=Mus musculus OX=10090 GN=Krt17 PE=1 SV=3	Q9QWL7	15.5257	10.5136							7.50426								29.5065	24.0271	21.1909			147.986	177.803	160.995					26.7926	20.3202	21.7336
Psmb2	PSB2_MOUSE Proteasome subunit beta type-2 OS=Mus musculus OX=10090 GN=Psmb2 PE=1 SV=1	Q9R1P3	438.392	407.804	474.669	539.973	587.904	594.833	672.558	669.689	654.573	290.382	306.714	557.795	913.494	953.154	924.931	675.689	725.702	776.699	802.224	657.793	442.101	323.319	306.365	563.667	1097.55	1059.79	944.304	960.797	753.004	756.757	774.053
Rwdd1	RWDD1_MOUSE RWD domain-containing protein 1 OS=Mus musculus OX=10090 GN=Rwdd1 PE=1 SV=1	Q9CQK7							256.964	197.803	198	178.42	210.464	224.908	367.282	322.301	469.635	219.787	89.5463	68.5624		192.238	261.999	267.715	197.356	165.16	278.007	234.056	192.895	217.2
Krt15	K1C15_MOUSE Keratin, type I cytoskeletal 15 OS=Mus musculus OX=10090 GN=Krt15 PE=1 SV=2	Q61414	281.621	381.267	786.444	492.019	447.252	487.283	243.002	265.549	85.8861	165.69	238.101	157.304	525.068	346.707	371.987	419.187	275.164	242.531	242.694	327.286	463.361	204.867	220.461	285.515	305.189	312.228	281.038	279.654	482.91	539.357	546.592
Cirbp	K4DI65_MOUSE Cold inducible RNA binding protein, isoform CRA_a OS=Mus musculus OX=10090 GN=Cirbp PE=1 SV=1	K4DI65							55.0059	115.605		52.9223						86.2542			41.2886	52.0634	67.88	62.192	78.8004	87.2317	119.112	110.659
Cnbp	A0A0N4SVS6_MOUSE Cellular nucleic acid-binding protein OS=Mus musculus OX=10090 GN=Cnbp PE=1 SV=1	A0A0N4SVS6		52.0508					62.412	76.8416							59.6102					14.8571						54.7601		68.372	209.269	197.166	236.894
Gdi2	A0A1Y7VL99_MOUSE Rab GDP dissociation inhibitor (Fragment) OS=Mus musculus OX=10090 GN=Gdi2 PE=1 SV=1	A0A1Y7VL99	63.772	41.1974	53.8726				142.133	120.658	101.673	62.9289	75.6803	57.3824	151.102	138.271	148.849	49.7878	54.1053	57.8555	54.6878	68.2376	43.4626	63.54	55.6004	57.1846	154.892	148.005	125.32	84.2733
Gyg	K3W4S6_MOUSE Glycogenin OS=Mus musculus OX=10090 GN=Gyg PE=1 SV=1	K3W4S6										86.978	89.8894		138.679	97.823	142.245	141.058		64.8339		118.919	111.11	131.378	225.186	193.509	197.516	142.189		98.2176
Krt19	K1C19_MOUSE Keratin, type I cytoskeletal 19 OS=Mus musculus OX=10090 GN=Krt19 PE=1 SV=1	P19001	16.526	11.1909							221.423	97.453	116.289		164.931	154.614	195.73		31.4075	25.5751	22.5562			131.372	205.111	373.863	116.88	145.346	166.115	159.843	815.199	812.905	527.002
Ube2n	UBE2N_MOUSE Ubiquitin-conjugating enzyme E2 N OS=Mus musculus OX=10090 GN=Ube2n PE=1 SV=1	P61089	68.38	84.8379	74.2795							36.8173	40.7647			33.4679	45.1844	40.6965	58.8685	73.6058	70.5853	34.5697	43.1638	26.8804	46.0998	29.0789					56.7123	56.4558
Rps10	Q3UW83_MOUSE 40S ribosomal protein S10 OS=Mus musculus OX=10090 GN=Rps10 PE=1 SV=1	Q3UW83	147.334	89.3126	167.952	68.8429	61.6527	67.9615	56.7669	53.0951	40.2429	89.8558	108.322	71.4627				92.5551	33.3881	40.249	63.3184	146.593	48.8394	70.305	52.3373	56.2039	68.9931	75.8782	45.4795	52.4165	55.8462	66.3173	62.7548
Timm8b	TIM8B_MOUSE Mitochondrial import inner membrane translocase subunit Tim8 B OS=Mus musculus OX=10090 GN=Timm8b PE=1 SV=1	P62077
Atp1b1	AT1B1_MOUSE Sodium/potassium-transporting ATPase subunit beta-1 OS=Mus musculus OX=10090 GN=Atp1b1 PE=1 SV=1	P14094	50.1373		47.297				298.233	262.94	349.462	355.171	447.352	303.902	331.728	260.64	309.909	308.787				287.736	322.398	308.138	279.787	265.66	280.792	255.869	444.721	316.558
Pgls	6PGL_MOUSE 6-phosphogluconolactonase OS=Mus musculus OX=10090 GN=Pgls PE=1 SV=1	Q9CQ60										70.0334	155.343					59.4554						88.037	70.3684	62.7796
Map4	A0A0G2JFH2_MOUSE Microtubule-associated protein (Fragment) OS=Mus musculus OX=10090 GN=Map4 PE=1 SV=1	A0A0G2JFH2	1113.63	1676.38	1015.28	554.28	476.129	1152.25	950.274	1240.42	1162.8	1452.25	1127.22	1353.11	1121.51	1461.1	1153.66	744.358	1057.85	1104.67	978.059	1649.1	1225.11	668.733	821.182	800.446	858.532	960.03	867.03	1053.58	772.01	1092.85	1015.96
Rbm38	RBM38_MOUSE RNA-binding protein 38 OS=Mus musculus OX=10090 GN=Rbm38 PE=1 SV=2	Q62176																72.3273				107.904	102.1				60.5883	72.9944	102.149	105.241
Myh4	MYH4_MOUSE Myosin-4 OS=Mus musculus OX=10090 GN=Myh4 PE=2 SV=1	Q5SX39	3091.55	3333.98	2804.71	4258.29	3915.9	4026.79	2247.6	2421.33	2219.15	2069.88	2156.97	1936.93	2701.48	2425.66	2364.65	2312.35	2998.32	4666.63	3069.68	2133.09	2172.88	1902.48	1923.24	1869.38	2194.07	2333.91	2650.27	3091.98	3725.65	3836.15	4067.95
Myh8	MYH8_MOUSE Myosin-8 OS=Mus musculus OX=10090 GN=Myh8 PE=2 SV=2	P13542	2858.94	3454.06	3263.15	4387.9	4035.09	4149.36	2479.81	2221.66	2148.12	3147.79	2772.96	2606.51	2991.72	3046.4	4613.9	2707.05	3269.99	4287.41	5838.42	2210.36	2433.46	2476.87	2628.41	2607.64	2743.14	3144.37	2590.18	2431.17	6140.23	5694.72	5240.88
Cast	Q8CE04_MOUSE Calpastatin OS=Mus musculus OX=10090 GN=Cast PE=1 SV=1	Q8CE04	118.245	28.5841		117.911		99.9215	176.719	288.27	264.8	256.939	224.525	212.452	406.791	359.216	346.587	198.365	69.1523	100.481	136.393	334.005	291.309	232.807	247.85	232.312	330.138	305.062	263.086	277.005	139.292	74.2242	90.7759
Pygb	PYGB_MOUSE Glycogen phosphorylase, brain form OS=Mus musculus OX=10090 GN=Pygb PE=1 SV=3	Q8CI94	2051.13	2855.92	3799.63	2960.68	4507.6	3836.69	336.4	380.728	436.734	297.377	1093.24	434.306	474.005	450.864	1630.19	491.324	3302.35	3936.14	1989.22	222.441	235.071	393.003	578.933	580.073	339.331	716.968	382.401	435.491	2201.15	2716.46	2894.46
Dctpp1	DCTP1_MOUSE dCTP pyrophosphatase 1 OS=Mus musculus OX=10090 GN=Dctpp1 PE=1 SV=1	Q9QY93														36.3669	37.9661			48.0139	31.7995
Hspa9	GRP75_MOUSE Stress-70 protein, mitochondrial OS=Mus musculus OX=10090 GN=Hspa9 PE=1 SV=3	P38647	1550.98	1422.11	1462.84	1621.15	1612.36	1645.83	1251.22	1265.22	1177.62	1708.79	1596.41	1549.15	466.339	515.226	459.091	1596.6	944.032	920.07	861.601	1438.68	1468.32	1427.46	1397	1401.04	1014.75	1081.37	1315.28	1209.54	2119.57	2234.03	2248.28
Gm5093	E9PZB3_MOUSE Uncharacterized protein OS=Mus musculus OX=10090 GN=Gm5093 PE=1 SV=1	E9PZB3	24.0777															86.1107
Gdi1	GDIA_MOUSE Rab GDP dissociation inhibitor alpha OS=Mus musculus OX=10090 GN=Gdi1 PE=1 SV=3	P50396	160.408	147.224								78.4049	54.9095		151.63	165.15	182.485	52.583				90.9493	113.147	114.769	116.902	68.0324	318.963	344.484
Sgta	A0A1W2P6P1_MOUSE Small glutamine-rich tetratricopeptide repeat-containing protein alpha (Fragment) OS=Mus musculus OX=10090 GN=Sgta PE=1 SV=1	A0A1W2P6P1	66.2335	89.4302					222.447	212.649	197.996	119.657	151.773	125.681	217.863	151.706	191.971	176.507	54.817	73.2135	87.4079	224.113	236.578	118.242	89.4187	127.582	131.162	166.517	160.555	163.322
Rdx	Q7TSG6_MOUSE Radixin OS=Mus musculus OX=10090 GN=Rdx PE=1 SV=1	Q7TSG6	165.982	154.523	159.078	188.039	182.43	166.961			92.7263	17.1709	20.1567	18.0881	6.66319		21.8986	35.7773	146.807	127.921	127.805	34.4571	38.9957	45.4802	51.0389	79.041	10.0945	9.64544	22.0165	21.9321	278.901	314.093	251.157
Pym1	PYM1_MOUSE Partner of Y14 and mago OS=Mus musculus OX=10090 GN=Pym1 PE=1 SV=2	Q8CHP5							297.096	287.251	346.665	200.093	218.864	199.743	212.068	189.051	204.643	216.122	113.443	88.3637	66.4979	235.361	269.418	229.21	211.325	203.453	242.207	252.691	273.371	258.147		97.0635
Itgb1	ITB1_MOUSE Integrin beta-1 OS=Mus musculus OX=10090 GN=Itgb1 PE=1 SV=1	P09055	396.411	388.29				479.688	1065.74	883.043	915.13	1290.12	1307.29	1262.65	5280.34	4812.11	4835.01	1082.59		201.534	263.963	1732.23	1540	1499.08	1484.42	1541.35	1265.84	1259.24	1102.24	1094.73	461.628	464.712	529.037
Rpl7a-ps5	A0A140T8L3_MOUSE Uncharacterized protein OS=Mus musculus OX=10090 GN=Rpl7a-ps5 PE=4 SV=1	A0A140T8L3	68.2015	67.2286	64.4041																		81.9872	70.3643	78.4425	54.5843
Cnpy3	CNPY3_MOUSE Protein canopy homolog 3 OS=Mus musculus OX=10090 GN=Cnpy3 PE=1 SV=1	Q9DAU1	70.9861	112.491						126.161	90.6213	98.5541	95.8473	113.871	107.472	103	97.8561		98.613	287.089	170.224	62.3604		88.4242	80.6276	119.257			257.692	82.4775
Hyou1	HYOU1_MOUSE Hypoxia up-regulated protein 1 OS=Mus musculus OX=10090 GN=Hyou1 PE=1 SV=1	Q9JKR6	1062.09	1272.57	1093.26	990.373	812.438	1653.27	4657.47	2479.21	3006.77	1224.05	1301.31	1032.35	1057.37	971.42	1386.91	1129.17	282.937	494.154	838.659	6306.1	698.582	1264.31	1067.41	968.74	1012.69	981.605	944.225	1994.45	3909.46	3037.98	3093.12
Rab14	Q50HX3_MOUSE RAB14 protein variant OS=Mus musculus OX=10090 GN=Rab14 PE=1 SV=1	Q50HX3	88.5664	110.291						71.8942		75.0589	70.1091		118.281	102.618	155.993	98.1107	88.6336	98.5638	73.9593	234.728	220.581	67.9587	122.717	89.9603	99.9502	94.7482	128.7	139.24			175.875
Fubp1	Q3UUU2_MOUSE Far upstream element-binding protein 1 OS=Mus musculus OX=10090 GN=Fubp1 PE=1 SV=1	Q3UUU2	803.305	775.166	675.009	1071.27	1214.82	794.118	1163.27	1041.75	1005.22	1029.19	991.568	981.448	962.64	843.651	759.453	1332.2	1142.37	973.384	1023.18	1239.26	1333.02	1143.05	1154.69	1170.16	1070.05	1099.6	1524.53	1551.18	641.363	684.826	664.313
Mlip	V9GXP3_MOUSE Muscular LMNA-interacting protein OS=Mus musculus OX=10090 GN=Mlip PE=1 SV=1	V9GXP3		56.6404					131.821	128.365	124.963	252.648	90.9654	166.542	170.352	154.497	206.671	205.009	81.2696	88.3552	81.5686	226.13	232.097	188.666	171.392	178.292	173.691	176.638	159.611	191.332
Mlip	V9GXA0_MOUSE Muscular LMNA-interacting protein OS=Mus musculus OX=10090 GN=Mlip PE=1 SV=1	V9GXA0	821.959	512.804	526.038	437.667			780.002	756.218	783.973	377.657	1388.77	354.826	954.685	874.572	982.47	1099.97	523.728	549.596	645.152	922.104	1037.53	948.005	1008.56	505.702	772.466	793.159	952.743	853.819	1104.74	827.769	1324.32
Hnrnph1	Q8C2Q7_MOUSE Heterogeneous nuclear ribonucleoprotein H OS=Mus musculus OX=10090 GN=Hnrnph1 PE=1 SV=1	Q8C2Q7	1388.3	1363.29	747.94	271.956	342.816	341.124	464.815	419.757	389.401	416.279	409.208	436.229	297.809	228.691	213.28	771.395	250.062	235.579	245.121	321.661	320.671	683.622	657.521	848.075	344.546	323.852	480.809	480.906	782.157	267.923	263.762
Cbx1	Q9CYJ8_MOUSE Chromobox homolog 1 (Drosophila HP1 beta), isoform CRA_a OS=Mus musculus OX=10090 GN=Cbx1 PE=1 SV=1	Q9CYJ8				73.6363						43.9758	38.7411	40.9482	80.708		70.9145	25.0256		42.2825	33.9778	81.9144	85.0139	27.9822	39.9825	29.8129
Vars	G3UY93_MOUSE Valine--tRNA ligase (Fragment) OS=Mus musculus OX=10090 GN=Vars PE=1 SV=1	G3UY93	1501.49	1500.86	1676.73	736.417	858.258	820.581	969.624	801.742	649.869	516.46	482.27	483.204	1046.09	630.31	686.133	937.066	934.499	1050.33	1076.07	1233.86	787.784	854.867	935.546	896.154	520.921	627.187	593.99	555.118	906.168	600.665	749.717
Lrpap1	AMRP_MOUSE Alpha-2-macroglobulin receptor-associated protein OS=Mus musculus OX=10090 GN=Lrpap1 PE=1 SV=1	P55302	170.947	141.47					348.903	544.405	446.479	400.127	421.521	515.534	306.498	317.535	401.667	272.973	277.305	200.928	206.33	450.463	465.892	322.165	331.637	329.227	370.773	383.531	286.214	302.87	261.959	299.31	359.614
Psmd9	PSMD9_MOUSE 26S proteasome non-ATPase regulatory subunit 9 OS=Mus musculus OX=10090 GN=Psmd9 PE=1 SV=1	Q9CR00	137.095	99.207	94.0181	112.004	112.356		281.93	271.909	240.8	243.64	267.239	229.154	188.248	192.993	181.009	265.671	173.533	126.693	134.056	303.288	103.491	313.615	292.211	286.413	223.542	263.138	369.597	410.073
Oxct1	Q3UJQ9_MOUSE Succinyl-CoA:3-ketoacid-coenzyme A transferase OS=Mus musculus OX=10090 GN=Oxct1 PE=1 SV=1	Q3UJQ9	603.597	691.221	776.35	643.323	902.76	776.905				235.144	185.982	390.774				399.151	481.127	334.612	352.652	312.383	258.294	486.058	479.929	476.3	182.995	140.798	246.7	267.386	740.952	610.675	592.804
Rab12	A2CG35_MOUSE Ras-related protein Rab-12 OS=Mus musculus OX=10090 GN=Rab12 PE=1 SV=1	A2CG35																				116.351
Rab4b	RAB4B_MOUSE Ras-related protein Rab-4B OS=Mus musculus OX=10090 GN=Rab4b PE=1 SV=2	Q91ZR1																	115.576	81.6965	125.844										113.234	153.574	115.295
Rab43	RAB43_MOUSE Ras-related protein Rab-43 OS=Mus musculus OX=10090 GN=Rab43 PE=1 SV=1	Q8CG50
Rab4a	RAB4A_MOUSE Ras-related protein Rab-4A OS=Mus musculus OX=10090 GN=Rab4a PE=1 SV=2	P56371																						48.7039	33.7597
Rab4b	S4R232_MOUSE Ras-related protein Rab-4B OS=Mus musculus OX=10090 GN=Rab4b PE=1 SV=1	S4R232		10.2769																		35.3231	28.3857		26.7859	26.9956
Rab35	RAB35_MOUSE Ras-related protein Rab-35 OS=Mus musculus OX=10090 GN=Rab35 PE=1 SV=1	Q6PHN9																							24.2115
Myh9	MYH9_MOUSE Myosin-9 OS=Mus musculus OX=10090 GN=Myh9 PE=1 SV=4	Q8VDD5	1872.48	1791.86	1758.2	1301.23	1174.49	1358.42	1915.99	1897.51	1834.33	1954.73	2088.77	1889.61	1365.19	1275.79	1264.88	1641.57	1841.36	1858.24	1875.87	1582.14	1778.29	1962.8	1906.86	1660.42	1551.32	1562.63	1536.67	1375.57	1092.05	1024.56	1130.14
Cdkn1b	CDN1B_MOUSE Cyclin-dependent kinase inhibitor 1B OS=Mus musculus OX=10090 GN=Cdkn1b PE=1 SV=2	P46414							167.078	163.793	146.133	272.938	279.517	270.557	216.654	150.655	203.202	187.344		80.6702		206.689	210.981	160.09	186.982	196.048	171.632	136.417	201.13	155.393
Idi1	G3XA48_MOUSE Isopentenyl-diphosphate Delta-isomerase 1 OS=Mus musculus OX=10090 GN=Idi1 PE=1 SV=1	G3XA48	296.08	297.589	390.788	441.363	508.766	381.401	161.617	180.218	201.817	131.228	123.169	126.5		234.437	237.541	139.863	357.697	324.695	354.635	157.815	165.028	159.775	202.504	262.89	253.081	225.43	151.283	171.185	320.634	302.624	283.83
Lamp1	LAMP1_MOUSE Lysosome-associated membrane glycoprotein 1 OS=Mus musculus OX=10090 GN=Lamp1 PE=1 SV=2	P11438	628.75	708.235	792.964	848.997	976.175		3409.03	3220.03	3771.99	733.829	704.317	745.166	988.722	1058.81	1060.87	468.35	743.495	464.176	457.398	434.283	412.276	650.066	529.814	593.286	792.603	854.5	1143.17	1031.81	1676.06	797.78	1437.93
Eif1a	IF1A_MOUSE Eukaryotic translation initiation factor 1A OS=Mus musculus OX=10090 GN=Eif1a PE=2 SV=3	Q60872																			82.8609
Rps9	RS9_MOUSE 40S ribosomal protein S9 OS=Mus musculus OX=10090 GN=Rps9 PE=1 SV=3	Q6ZWN5	135.267	144.927	133.17							120.77	75.6723					103.611	83.0989			35.3876		136.675	106.609	130.401	407.328	386.536		147.013
Vbp1	PFD3_MOUSE Prefoldin subunit 3 OS=Mus musculus OX=10090 GN=Vbp1 PE=1 SV=2	P61759															58.1096						51.6366
Hsd17b10	Q99N15_MOUSE 17beta-hydroxysteroid dehydrogenase type 10/short chain L-3-hydroxyacyl-CoA dehydrogenase OS=Mus musculus OX=10090 GN=Hsd17b10 PE=1 SV=1	Q99N15	215.667	209.806	222.407	109.334				71.0923	88.0337	79.4281	90.9243	96.6749				115.65		60.193		70.4816	58.2831	159.264	155.18	183.53	60.628	71.275	98.6333	133.588	138.631	119.931	159.46
Myh9	A0A2R8W6V7_MOUSE Myosin-9 (Fragment) OS=Mus musculus OX=10090 GN=Myh9 PE=1 SV=1	A0A2R8W6V7	36.9603	36.9628	36.8513	31.9158	35.78		47.3699	47.0917	41.7048	44.585	29.3073	38.8767	34.6448	15.2308	24.4062	24.491	14.5216	19.6477	18.7542	22.3387	26.1629	29.522	22.558	24.8454	34.3798	48.796	28.9875	36.1871	13.492
Mrpl40	D3Z7C0_MOUSE 39S ribosomal protein L40, mitochondrial OS=Mus musculus OX=10090 GN=Mrpl40 PE=1 SV=1	D3Z7C0	86.5433	74.7756	67.2489				245.324	186.803	175.299	179.548	125.158	211.378	153.503	88.8516	84.8435	133.566				237.113	225.539	114.688	106.388	67.6075	180.635	260.839	248.13	184.015
Shmt1	G3UZ26_MOUSE Serine hydroxymethyltransferase (Fragment) OS=Mus musculus OX=10090 GN=Shmt1 PE=1 SV=1	G3UZ26	975.589	1029.83	1055.97	1313.27	1374.33	1389.65	2567.03	2708.89	2754.43	2361.16	2867.39	2161.49	304.371	274.927	270.256	2367.27	872.511	893.049	917.946	1829.36	2499.68	889.916	835.594	963.866	1244.99	2385.85	1427.16	2550.54	1473.22	1582.18	1629.97
Dut	Q8VCG1_MOUSE Deoxyuridine triphosphatase OS=Mus musculus OX=10090 GN=Dut PE=1 SV=1	Q8VCG1	245.1	455.339	709.988	495.332	593.268	481.828	1797.5	1776.51	1231.11	338.158	370.253	259.391	481.924	388.037	382.198	286.851	184.473	233.062	302.373	231.379	238.211	285.756	184.479	239.803	280.49	315.185	508.92	456.011	1933.69	738.672	686.43
Ciapin1	E0CYY1_MOUSE Anamorsin (Fragment) OS=Mus musculus OX=10090 GN=Ciapin1 PE=1 SV=2	E0CYY1	71.4984	59.4797						40.1502		55.1545	44.12	46.1476	27.7029	28.3515	67.4369				64.6624	31.8839	53.3213				41.41	51.0954
Ciapin1	F7BWP1_MOUSE Anamorsin (Fragment) OS=Mus musculus OX=10090 GN=Ciapin1 PE=1 SV=2	F7BWP1													45.472	25.3231	36.1365
Dek	DEK_MOUSE Protein DEK OS=Mus musculus OX=10090 GN=Dek PE=1 SV=1	Q7TNV0	425.563	247.299	436.737	607.77	522.289	453.268	711.997	626.866	688.895	715.489	593.702	733.289	677.767	694.707	456.313	426.588	218.273	210.785	198.299	522.195	478.152	377.232	412.838	399.159	468.417	917.07	393.158	350.069	441.538	456.288	520.977
Qdpr	D3YWR7_MOUSE Dihydropteridine reductase OS=Mus musculus OX=10090 GN=Qdpr PE=1 SV=1	D3YWR7	91.669	95.1775	132.355														124.243	172.915	168.762
C1orf174_p	CA174_MOUSE UPF0688 protein C1orf174 homolog OS=Mus musculus OX=10090 PE=1 SV=1	Q80WR5																		61.2772	46.0004									59.7865
Cltb	F7BHJ0_MOUSE Clathrin light chain (Fragment) OS=Mus musculus OX=10090 GN=Cltb PE=1 SV=1	F7BHJ0		17.749				15.3827	109.844	124.388	111.743	73.0828	26.9805	33.9425	112.491	129.066	86.817	66.7243	18.2382	14.7768	23.8848	100.961	98.4225	92.8416	102.075	123.579	123.29	161.214	76.4764	88.7405
Aldoc	ALDOC_MOUSE Fructose-bisphosphate aldolase C OS=Mus musculus OX=10090 GN=Aldoc PE=1 SV=4	P05063	212.97	214.15	291.379	247.065	324.961	301.214			105.425	174.664	158.092	172.972	355.179	334.345	162.406	232.971	124.005	212.918	166.445	181.077	193.399	162.268	174.221	155.889	91.944	82.1092	121.686	121.282	210.38	224.482	242.495
Msn	MOES_MOUSE Moesin OS=Mus musculus OX=10090 GN=Msn PE=1 SV=3	P26041	1114.63	1124.69	1128.7	1147.32	1085.79	1044.99				217.348	247.961	201.94	118.004		54.487	416.677	755.897	657.571	756.711	352.329	305.183	463.058	454.863	435.361	79.9989	78.2308	105.802	148.366	1787.62	1728.77	1664.1
Myh1	MYH1_MOUSE Myosin-1 OS=Mus musculus OX=10090 GN=Myh1 PE=1 SV=1	Q5SX40	1699.59	2006.81	1720.67	1967.24	1770.6	1932.98	1701.81	1569.48	1518.98	1490.84	1664.83	1561.34	2720.53	2447.4	2327.81	1036.66	1865.1	1882.77	1934.76	1600.68	1510.14	1494.1	1599.5	1727.13	2021.46	2085.16	995.607	1088.01	2147.49	1950.38	2170.68
Myh2	G3UW82_MOUSE MCG140437, isoform CRA_d OS=Mus musculus OX=10090 GN=Myh2 PE=1 SV=1	G3UW82	1712.03	1621.84	1407.25	948.916	938.001	2521.03	826.108	1381.61	744.342	2334.21	632.171	535.822	1428.9	1739.7	1773.63	986.932	1453.1	1531.09	1463.22	2636.12	1034.04	820.836	1625.86	1030.09	727.683	780.971	861.353	924.347	2832.65	2662.8	4163.5
Sh3bgrl3	SH3L3_MOUSE SH3 domain-binding glutamic acid-rich-like protein 3 OS=Mus musculus OX=10090 GN=Sh3bgrl3 PE=1 SV=1	Q91VW3														28.9485	20.5041					23.4572	33.911	20.8389
Pqbp1	A2AER9_MOUSE Polyglutamine-binding protein 1 (Fragment) OS=Mus musculus OX=10090 GN=Pqbp1 PE=1 SV=1	A2AER9							75.5418	76.188	76.0275	60.8275	85.7796	84.7899	114.824	113.778	151.098	78.5083	48.7319	68.5249	58.9635	88.7212	55.6073	93.274	46.2183	65.239	69.0071	109.808	117.962	68.3348
Cast	Q921U7_MOUSE Calpastatin OS=Mus musculus OX=10090 GN=Cast PE=1 SV=1	Q921U7	168.395	161.862		667.688		565.822	534.47	920.982	809.159	695.104	544.115	507.81	1356.06	761.53	903.07	613.75	391.586	360.071	361.328	869.198	803.333	621.064	561.318	556.185	719.794	897.015	685.718	615.283	648.248	639.922	514.033
Ezr	EZRI_MOUSE Ezrin OS=Mus musculus OX=10090 GN=Ezr PE=1 SV=3	P26040	776.311	817.545	764.228	795.399	752.576	724.206	3566.41	4839.29	1726.18	259.405	258.283	137.426	347.142	386.931	365.1	274.579	586.27	517.647	623.855	108.019	140.397	391.247	262.027	290.231	210.772	276.164	468.909	548.672	1502.04	1320.62	1358.73
Rps8	RS8_MOUSE 40S ribosomal protein S8 OS=Mus musculus OX=10090 GN=Rps8 PE=1 SV=2	P62242	875.167	932.253	927.064	792.321	847.489	694.193				113.294	133.853	106.917				127.78	461.94	438.287	481.864		97.4501	115.21	117.246	119.744					336.615	404.114	484.882
Ddx39b	DX39B_MOUSE Spliceosome RNA helicase Ddx39b OS=Mus musculus OX=10090 GN=Ddx39b PE=1 SV=1	Q9Z1N5	220.565	253.815	272.022					143.179	157.929	110.577	110.281	145.219	147.392	182.36		161.02		161.055	171.187	159.511	115.765	261.535	237.493	248.95	142.403	160.561	131.455	143.475
Slc3a2	4F2_MOUSE 4F2 cell-surface antigen heavy chain OS=Mus musculus OX=10090 GN=Slc3a2 PE=1 SV=1	P10852	285.769	249.124	231.451				599.838	616.742	638.974	513.552	472.371	440.797	645.403	688.583	601.343	354.221	151.955	127.859	125.784	405.259	417.798	458.312	429.746	431.633	523.974	559.087	424.209	418.211
Rps13	Q921R2_MOUSE 40S ribosomal protein S13 OS=Mus musculus OX=10090 GN=Rps13 PE=1 SV=1	Q921R2	96.9792	88.9546	100.76							37.4181	49.0533	42.8566				73.3374	31.5851	30.3191	27.5896	44.6784	49.3465	97.9999	94.8325	98.4503			58.1629	56.4157	66.6352	62.246	70.2088
Rpl6	RL6_MOUSE 60S ribosomal protein L6 OS=Mus musculus OX=10090 GN=Rpl6 PE=1 SV=3	P47911	514.148	520.026	519.138	688.273	688.025	1118.6				172.643	173.606	98.107	96.9337	72.5433	204.65	158.793	422.553	406.744	489.884	75.647	55.8328	171.599	187.583	177.914	107.413	346.02	124.891	192.679	299.478	254.19	268.423
Cstf2	A2AEK1_MOUSE AlphaCstF-64 variant 4 OS=Mus musculus OX=10090 GN=Cstf2 PE=1 SV=1	A2AEK1							260.404	252.743	197.907	147.113	177.991	154.147	176.495	122.108	174.473	122.082	458.337	401.592	366.608	142.955	185.124	137.214	110.327	136.105	276.8	214.789	302.471	250.28	366.056	420.524	387.986
Ndufb10	D3YUK4_MOUSE NADH dehydrogenase [ubiquinone] 1 beta subcomplex subunit 10 (Fragment) OS=Mus musculus OX=10090 GN=Ndufb10 PE=1 SV=1	D3YUK4							771.463	831.956	771.043	1199.88	653.365	1149.72	37.64	58.8475	47.6236	206.783				385.534	455.214	300.314	189.797	197.621	796.504	826.845	619.962	437.666
Ubqln4	UBQL4_MOUSE Ubiquilin-4 OS=Mus musculus OX=10090 GN=Ubqln4 PE=1 SV=1	Q99NB8	393.028	378.737	442.172	482.107	649.246	556.031	524.872	542.255	602.608	332.665	366.608	349.853	370.514	354.966	332.691	520.553	385.333	488.998	528.423	472.664	459.64	340.088	466.869	452.717	486.701	502.79	555.869	552.405	1220.96	1052.56	1377.65
Ckap4	CKAP4_MOUSE Cytoskeleton-associated protein 4 OS=Mus musculus OX=10090 GN=Ckap4 PE=1 SV=2	Q8BMK4	577.068	699.259	979.74	791.624	812.341	1152.7	1634.02	1639.23	1596.03	1373.99	1536.25	1568.51	1370.83	1638.81	1478.04	1048.24	454.074	578.071	585.344	829.059	819.843	958.313	866.431	847.621	1396.36	1534.11	1537.88	1399.44	711.801	831.232	1034.97
Gm11361	A0A1Y7VKY1_MOUSE MCG116671 OS=Mus musculus OX=10090 GN=Gm11361 PE=3 SV=1	A0A1Y7VKY1	121.8	116.767															190.653	176.925	195.761										229.367	219.556	224.019
Fdx1	ADX_MOUSE Adrenodoxin, mitochondrial OS=Mus musculus OX=10090 GN=Fdx1 PE=1 SV=1	P46656	290.793	249.506	314.291	364.805	401.083	376.923	647.658	352.932	381.649	340.286	592.801	629.63	546.519	389.924	532.16	467.03	367.139	404.554	426.695	273.425	762.555	286.671	312.454	433.599	370.198	378.198	354.584	439.884	440.431	449.685	305.041
Eftud2	G3UZ34_MOUSE 116 kDa U5 small nuclear ribonucleoprotein component OS=Mus musculus OX=10090 GN=Eftud2 PE=1 SV=1	G3UZ34	329.173	381.339	818.946							146.364	182.399	102.004	289.582	575.551	638.447	281.332	313.437	472.262	357.756	212.395	208.29	265.792	327.854	322.522				121.914
Sept11	A0A0J9YUL3_MOUSE Septin 11, isoform CRA_b OS=Mus musculus OX=10090 GN=Sept11 PE=1 SV=1	A0A0J9YUL3	495.171	485.073	549.234	586.553	590.711	829.718		204.066	227.122	250.944	157.366	122.155	187.949		162.43	157.432	642.659	512.577	565.889	111.092	149.998	109.664	116.792	110.156	125.241	113.734	248.488	219.224	430.156	422.539	421.224
Myh3	MYH3_MOUSE Myosin-3 OS=Mus musculus OX=10090 GN=Myh3 PE=2 SV=2	P13541	2390.79	2924.97	1649.06	3329.03	2330.93	2727.43	910.934	922.677	1030.62	1489.09	1343.31	1369.2	1475.95	1148.02	1178.75	2038.82	3390.74	2934.81	3582.86	3215.03	1707.81	1560.21	1808.83	1706.06	1231.73	983.11	2047.73	1993.29	3078.61	3301.23	3298.86
Cct3	Q3U0I3_MOUSE T-complex protein 1 subunit gamma OS=Mus musculus OX=10090 GN=Cct3 PE=1 SV=1	Q3U0I3	535.319	464.442	467.499				351.214	422.47	468.404	339.944	370.923	337.93	231.786	227.201	349.455	397.813	122.13	147.581	152.724	273.572	278.862	377.481	394.94	370.455	431.774	513.356	330.973	306.959
Mtap	MTAP_MOUSE S-methyl-5'-thioadenosine phosphorylase OS=Mus musculus OX=10090 GN=Mtap PE=1 SV=1	Q9CQ65	336.488	304.064	386.197	362.518	322.768	349.037					66.337						339.502	384.309	387.124			56.645	58.5607						197.933	118.434	171.021
Cct8	H3BJB6_MOUSE T-complex protein 1 subunit theta (Fragment) OS=Mus musculus OX=10090 GN=Cct8 PE=1 SV=1	H3BJB6	29.1726	24.618	22.9674							12.1372	13.6799	12.9612	20.526	28.1697	24.9337	17.1199		10.3715	18.9158	16.3194	25.6837	18.8813	18.2529	17.5621	22.2894	18.4833	26.586	28.1041
Eif3j1	EI3JA_MOUSE Eukaryotic translation initiation factor 3 subunit J-A OS=Mus musculus OX=10090 GN=Eif3j1 PE=2 SV=1	Q3UGC7	272.352	204.833	419.447	399.959	327.273		132.734	198.924	235.746	201.805	140.981	157.405	154.902	159.564	95.1079	148.038	180.236	276.432	128.789	129.577	133.271	136.83	139.262	131.74	91.5386	103.08	87.369	86.6216	139.448	138.724	158.577
Myh13	B1AR69_MOUSE Myosin, heavy polypeptide 13, skeletal muscle OS=Mus musculus OX=10090 GN=Myh13 PE=1 SV=1	B1AR69	2967.92	3090.99	3034.55	3724.26	3622.61	4113.22	3646.39	2772.6	1822.96	3655.87	3473.98	2796.95	3063.68	2392.72	3606.32	2561.42	3442.42	3576.86	3383.45	1569.74	1544.91	2027.53	1789.31	1817.4	3111.5	2924.56	3579.4	4411.54	5151.55	5236.62	5126.21
Rpn1	RPN1_MOUSE Dolichyl-diphosphooligosaccharide--protein glycosyltransferase subunit 1 OS=Mus musculus OX=10090 GN=Rpn1 PE=1 SV=1	Q91YQ5	622.617	296.135	1033.83	2685.08	2272.53	2831.96		288.393	260.449	376.113	217.838	327.556	212.222	322.421	316.999	214.23	487.748	529.211	534.821	272.303	278.53	250.752	207.371	179.313	364.975	345.325	255.555	252.406	754.491	736.392	933.315
Rpl15	RL15_MOUSE 60S ribosomal protein L15 OS=Mus musculus OX=10090 GN=Rpl15 PE=1 SV=4	Q9CZM2
Rab3b	RAB3B_MOUSE Ras-related protein Rab-3B OS=Mus musculus OX=10090 GN=Rab3b PE=1 SV=1	Q9CZT8
Ewsr1	EWS_MOUSE RNA-binding protein EWS OS=Mus musculus OX=10090 GN=Ewsr1 PE=1 SV=2	Q61545	1484.84	1315.88	1417.63	2254.6	3203.26	2253.15	1356.95	1318.8	1354.21	2034.33	1939.92	1855.45	1611.65	1398.41	1356.63	1405.35	1692.15	1504.46	1584.67	2133.06	2280.74	1457.87	1649.01	1487.16	1687.52	1647.04	2547.37	1923.37	2397.75	2528.31	2353.21
Acin1	F6RJ39_MOUSE Apoptotic chromatin condensation inducer in the nucleus (Fragment) OS=Mus musculus OX=10090 GN=Acin1 PE=1 SV=1	F6RJ39	1043.32	1090.83	1113.56	1191.54	1219.64	1218.84	1528.19	1575.19	1584.24	1674.91	1681.17	1890.21	1437.45	1509.64	1471.44	1443.04	1249.78	1269.81	1366.68	1388.64	1465.52	1115.3	1265.92	1190.12	1859.16	1900.74	1676.44	1617.85	1364.54	1547.49	1770.91
Magohb	G3UZW7_MOUSE Protein mago nashi homolog 2 OS=Mus musculus OX=10090 GN=Magohb PE=4 SV=1	G3UZW7	13.9907
Lrrc59	LRC59_MOUSE Leucine-rich repeat-containing protein 59 OS=Mus musculus OX=10090 GN=Lrrc59 PE=1 SV=1	Q922Q8	757.148	1436.24	923.196	1118.02	1197.61	393.041	226.101	291.267	268.641	440.27	455.812	442.986	453.316	482.667	213.091	459.128	557.022	470.015	608.001	394.366	429.688	909.96	695.361	867.286	206.946	274.028	392.755	377.25	425.118	483.219	521.04
Krt18	K1C18_MOUSE Keratin, type I cytoskeletal 18 OS=Mus musculus OX=10090 GN=Krt18 PE=1 SV=5	P05784		146.86	181.248	188.818					25.0431								156.945	245.244	244.716										209.8	231.719	183.571
Scarb2	SCRB2_MOUSE Lysosome membrane protein 2 OS=Mus musculus OX=10090 GN=Scarb2 PE=1 SV=3	O35114	319.849	310.059	418.695				988.955	888.404	698.474	1051.25	1004.05	842.067	3529.88	4063.37	2982.5	842.192	240.804	97.7924	78.7743	934.789	1421.19	1470.46	1365.69	1495.39	1005.31	1048.59	518.794	481.493	307.099	404.413	298.769
Hnrnpc	HNRPC_MOUSE Heterogeneous nuclear ribonucleoproteins C1/C2 OS=Mus musculus OX=10090 GN=Hnrnpc PE=1 SV=1	Q9Z204	411.043	385.518	487.228	361.504	348.147	373.508	114.498	93.4453	108.343	143.163	146.983	234.145	105.398	97.1326	101.48	151.326	122.163	137.577	133.149	134.129	122.931	204.597	185.63	166.023	86.4348	78.3397	162.499	128.598	357.008	346.831	260.688
Pawr	PAWR_MOUSE PRKC apoptosis WT1 regulator protein OS=Mus musculus OX=10090 GN=Pawr PE=1 SV=2	Q925B0	134.326	182.467	129.92							310.236	159.281		128.555	89.7423	176.92	138.37			114.935	115.046	111.811	177.63	219.409	206.348	101.22	110.418	119.285	140.711
Psmb8	PSB8_MOUSE Proteasome subunit beta type-8 OS=Mus musculus OX=10090 GN=Psmb8 PE=1 SV=2	P28063	165.317	186.964	222.072	368.06	264.722	254.944										42.3627	339.32	222.843	176.759		54.9411	55.0935							253.428	276.723	259.254
Psmb8	G3UZW8_MOUSE Proteasome subunit beta type (Fragment) OS=Mus musculus OX=10090 GN=Psmb8 PE=1 SV=2	G3UZW8	158.692	159.495	176.878	293.156	317.12	203.06							58.0618			33.7414	367.771	161.692	140.786		43.7599	43.8814	101.987	101.876					304.162	220.407	231.027
Pex19	PEX19_MOUSE Peroxisomal biogenesis factor 19 OS=Mus musculus OX=10090 GN=Pex19 PE=1 SV=1	Q8VCI5	230.854	258.983	202.844			151.586	388.256	337.703	315.16	142.675	140.045	210.97	237.799	189.463	190.707	115.8		138.105	150.009	224.564	154.478	77.5828	122.209	176.507	110.113	149.503	256.652	172.45	313.334	358.168	566.458
H2-L	HA1L_MOUSE H-2 class I histocompatibility antigen, L-D alpha chain OS=Mus musculus OX=10090 GN=H2-L PE=1 SV=2	P01897	78.1072						66.146	63.0446	66.5091	51.0123	77.7671	50.2741	69.2977	152.376	114.298	88.4041	113.308	143.505		106.955	108.096	81.2507	114.944	69.0928	49.3872	74.8446	36.2531	33.8088
Krt2	K22E_MOUSE Keratin, type II cytoskeletal 2 epidermal OS=Mus musculus OX=10090 GN=Krt2 PE=1 SV=1	Q3TTY5	220.337	230.372	249.703	549.779	372.179	426.01				111.477	126.405	102.665	36.7879		43.7685	208.528	187.953	173.792	204.797	340.339	419.349	306.177	443.508	454.954		59.5984	155.549	176.071	390.871	104.448	356.043
Eif4a2	Q8BTU6_MOUSE Eukaryotic initiation factor 4A-II OS=Mus musculus OX=10090 GN=Eif4a2 PE=1 SV=1	Q8BTU6	68.2057	87.25	141.545				50.6373	60.0708	55.1137	49.2417	44.9915		62.6675	82.633	75.7529	46.5499				46.8349	33.4219	35.9256	36.0596	56.4778			32.0036	25.3718
Luc7l2	Q05CX5_MOUSE Luc7l2 protein OS=Mus musculus OX=10090 GN=Luc7l2 PE=1 SV=1	Q05CX5							167.157	172.454	259.907	201.082	132.001	123.853	151.308	149.194	170.67	149.866	159.75	71.1795	11.952	142.774	149.705	155.763	157.029	137.719	119.983	202.862	99.216	104.622		20.4238	19.3025
Rpl18a	RL18A_MOUSE 60S ribosomal protein L18a OS=Mus musculus OX=10090 GN=Rpl18a PE=1 SV=1	P62717	134.307	143.122	94.2838							58.7017	54.0255					110.346				44.5068	48.6245	111.128	119.79	118.57				40.48
Coa6	COA6_MOUSE Cytochrome c oxidase assembly factor 6 homolog OS=Mus musculus OX=10090 GN=Coa6 PE=1 SV=1	Q8BGD8							37.0419	32.1169	47.6857	42.1735	42.5473	36.4163	66.4248	78.0452	60.0628	36.9293				44.4695	50.7475	42.4634	39.4259	28.4091	79.866	67.6639	87.4082	67.8046
Anxa6	F8WIT2_MOUSE Annexin OS=Mus musculus OX=10090 GN=Anxa6 PE=1 SV=1	F8WIT2	677.149	729.582	555.11	336.731	290.479		268.535	289.241		382.472	437.522	376.637	496.438	404.023	410.84	415.582	379.374	320.191	358.789	474.723	401.522	543.64	533.565	644.715	358.41	429.858		217.927		417.106
Eif4a1	IF4A1_MOUSE Eukaryotic initiation factor 4A-I OS=Mus musculus OX=10090 GN=Eif4a1 PE=1 SV=1	P60843	499.127	480.978	389.385	187.031		215.649	247.576	293.698	269.462	240.753	219.973		304.428	401.769	367.97	203.919				72.3285	158.838	287.399	166.59	276.239			143.185	113.605		174.135
Nedd4	NEDD4_MOUSE E3 ubiquitin-protein ligase NEDD4 OS=Mus musculus OX=10090 GN=Nedd4 PE=1 SV=3	P46935	297.321	436.284														210.168						256.046	197.104	208.339		585.275
Lrrfip1	LRRF1_MOUSE Leucine-rich repeat flightless-interacting protein 1 OS=Mus musculus OX=10090 GN=Lrrfip1 PE=1 SV=2	Q3UZ39	439.448	488.716	405.493	463.196	406.384	392.041	380.601	381.978	391.757	540.426	566.911	589.885	1056.16	1053.2	1069.49	514.029	488.897	529.028	591.509	791.12	833.291	639.678	625.673	453.301	540.709	576.782	522.233	532.456	1359.78	1375.1	1517.1
Palm	PALM_MOUSE Paralemmin-1 OS=Mus musculus OX=10090 GN=Palm PE=1 SV=1	Q9Z0P4							193.163	221.729	215.714	249.029	221.833	206.375	231.271	212.534	226.236	228.957		81.3658	73.2137	410.517	301.229	161.18	279.446	155.74	208.024	237.187	133.986	142.588
Dpysl3	E9PWE8_MOUSE Dihydropyrimidinase-related protein 3 OS=Mus musculus OX=10090 GN=Dpysl3 PE=1 SV=1	E9PWE8	321.684	243.898			335.472												549.219	490.076	505.551									148.404	355.964	344.602	449.16
Ppp2r1a	2AAA_MOUSE Serine/threonine-protein phosphatase 2A 65 kDa regulatory subunit A alpha isoform OS=Mus musculus OX=10090 GN=Ppp2r1a PE=1 SV=3	Q76MZ3	362.016	483.287	880.125			408.579				299.151	452.399	453.72		174.125		352.184	668.945	728.281	657.394	211.761	95.7169	404.58	451.227	503.943		149.629	223.95	250.481	278.555	209.816
Hba	HBA_MOUSE Hemoglobin subunit alpha OS=Mus musculus OX=10090 GN=Hba PE=1 SV=2	P01942											31.3655				166.47	65.7311				95.2495	66.8191	57.8117	85.6802	100.071			116.406	55.6512
Hadhb	ECHB_MOUSE Trifunctional enzyme subunit beta, mitochondrial OS=Mus musculus OX=10090 GN=Hadhb PE=1 SV=1	Q99JY0	398.478	414.036	603.013				282.814	344.877	332.751	239.324	333.327	279.721	574.279	393.089	589.421	282.265	135.454	202.124	191.185	262.768	320.633	219.873	180.54	173.59	336.759	351.337	249.719	282.105	191.015
Gm12728	V9GX31_MOUSE Peptidyl-prolyl cis-trans isomerase OS=Mus musculus OX=10090 GN=Gm12728 PE=1 SV=1	V9GX31			44.0239																				23.1736	27.588
Rps2	D3YVC1_MOUSE 40S ribosomal protein S2 (Fragment) OS=Mus musculus OX=10090 GN=Rps2 PE=1 SV=1	D3YVC1	443.466	489.319	470.612	598.895	613.628	695.675				108.419	110.63	129.967	235.117		63.2756	166.03	181.389	147.163	262.099	100.747	93.1348	208.191	215.052	191.435				58.646	231.482	261.493	264.388
Clu	CLUS_MOUSE Clusterin OS=Mus musculus OX=10090 GN=Clu PE=1 SV=1	Q06890	138.897	136.67					416.482	381.536	361.841	287.399	305.998	303.926	656.445	623.271	496.229	159.891	221.489	267.258	274.383	338.222	266.766	194.796	167.866	265.464	352.84	353.494	230.234	253.591
Prmt1	A0A171KXD3_MOUSE Protein arginine N-methyltransferase 1 OS=Mus musculus OX=10090 GN=Prmt1 PE=1 SV=1	A0A171KXD3	126.95		97.0487					115.965	103.874	138.3	173.802	170.057	89.6276	118.013	151.955	93.4508				86.2497	88.1863	86.5722	97.1791	94.562
Hadha	ECHA_MOUSE Trifunctional enzyme subunit alpha, mitochondrial OS=Mus musculus OX=10090 GN=Hadha PE=1 SV=1	Q8BMS1	648.309	612.647	570.328	320.682	355.705			302.066	220.503	422.843	415.061	389.109	674.368	672.811	598.935	382.656	402.654	449.13	459.633	347.916	313.832	302.301	470.477	377.272	297.639	460.419	193.111	235.737	472.058	527.881	1018.03
Tcea1	TCEA1_MOUSE Transcription elongation factor A protein 1 OS=Mus musculus OX=10090 GN=Tcea1 PE=1 SV=2	P10711			51.0688				378.775	259.815			49.6454		204.661		202.296	220.517	91.7459	124.619	133.385	120.483	79.9049		1024.74	881.139	175.436		118.69	218.219	180.902
H2-Q10	HA10_MOUSE H-2 class I histocompatibility antigen, Q10 alpha chain OS=Mus musculus OX=10090 GN=H2-Q10 PE=1 SV=3	P01898	67.3953						77.968	48.8161	51.4987	41.8285	52.6692	38.9278	42.1219	51.6909	69.2529	86.1269				68.2978	91.8256	62.9737	52.2348	44.2506	79.909	80.5895	85.7761	93.5641
Fubp1	A0A0G2JFK2_MOUSE Far upstream element-binding protein 1 (Fragment) OS=Mus musculus OX=10090 GN=Fubp1 PE=1 SV=1	A0A0G2JFK2	466.158	294.221	239.638	321.129	398.335	501.787	666.087	699.653	818.61	831.566	849.223	720.58	299.156	516.213	267.861	313.42	352.529	455.913	330.51	337.695	379.453	344.043	374.687	385.199	362.221	286.975	609.522	999.043	208.571	213.956	246.656
Pgp	PGP_MOUSE Glycerol-3-phosphate phosphatase OS=Mus musculus OX=10090 GN=Pgp PE=1 SV=1	Q8CHP8		88.8591								93.3863	80.4819							50.004					51.8998	38.1076			103.423	84.1226
Rps14	RS14_MOUSE 40S ribosomal protein S14 OS=Mus musculus OX=10090 GN=Rps14 PE=1 SV=3	P62264																							17.9219
Dpy30	DPY30_MOUSE Protein dpy-30 homolog OS=Mus musculus OX=10090 GN=Dpy30 PE=1 SV=1	Q99LT0																				47.7354
Hmgn5	HMGN5_MOUSE High mobility group nucleosome-binding domain-containing protein 5 OS=Mus musculus OX=10090 GN=Hmgn5 PE=1 SV=2	Q9JL35	349.362	302.151	381.924	599.165	382.465	588.447	403.409	421.824	382.014	386.446	414.519	350.668	531.859	418.8	435.025	449.508	371.77	435.587	497.067	307.856	448.046	329.532	381.592	441.695	453.827	546.8	597.275	539.775	772.254	780.517	766.434
Cmc1	COXM1_MOUSE COX assembly mitochondrial protein homolog OS=Mus musculus OX=10090 GN=Cmc1 PE=1 SV=1	Q9CPZ8								30.314		25.057	35.4549		69.9048	76.9461	107.671	36.4799				70.4866		33.1896	28.5869	28.4189	44.2623	38.9752
Pabpc4	Q91YZ8_MOUSE Polyadenylate-binding protein OS=Mus musculus OX=10090 GN=Pabpc4 PE=1 SV=1	Q91YZ8	363.808	327.711	312.588	76.557	83.0006	93.6211	245.89	228.289	77.9504	323.706	282.047	349.635	163.555	404.211	329.606	346.591	389.67	343.813	372.379	238.78	278.113	238.238	314.97	176.603	276.647	182.194	236.178	234.962	226.628	86.6808	104.623
H2-K1	Q3TH01_MOUSE H-2 class I histocompatibility antigen, K-K alpha chain OS=Mus musculus OX=10090 GN=H2-K1 PE=1 SV=1	Q3TH01							115.025	109.632	130.177	99.2615	100.361	114.132	170.58	159.994	168.882	83.1769				125.978	154.451	105.498	70.6603	93.1179	85.8823	78.9607	63.0427	58.7921
Luc7l	D3Z765_MOUSE Putative RNA-binding protein Luc7-like 1 (Fragment) OS=Mus musculus OX=10090 GN=Luc7l PE=1 SV=1	D3Z765							213.773	186.892	240.575	169.679	134.55	97.6826	171.27	171.948	210.353	338.475			34.1336	183.2	241.949	125.522	121.042	166.763	100.713	97.2211	114.615	113.562		58.3278	55.1256
Rack1	RACK1_MOUSE Receptor of activated protein C kinase 1 OS=Mus musculus OX=10090 GN=Rack1 PE=1 SV=3	P68040	237.322	238.619	200.894								73.9011					153.601				49.8647	72.8848	199.54	158.489	196.791
Tufm	EFTU_MOUSE Elongation factor Tu, mitochondrial OS=Mus musculus OX=10090 GN=Tufm PE=1 SV=1	Q8BFR5	722.901	670.399	704.578	2499.65	1127.43	1111.94	245.987	280.743	214.628	349.45	346.642	490.218	227.541	201.802	165.247	227.393	509.31	444.507	505.905	261.171	362.217	266.704	266.854	225.269	167.513	151.732	271.908	286.966	1599.18	1469.19	1641.09
Sdhaf4	SDHF4_MOUSE Succinate dehydrogenase assembly factor 4, mitochondrial OS=Mus musculus OX=10090 GN=Sdhaf4 PE=3 SV=2	Q8BTE0											22.1106		30.378	29.2109	28.0301					19.8379	25.7724					25.4422	24.3881	25.483
G3bp1	G3BP1_MOUSE Ras GTPase-activating protein-binding protein 1 OS=Mus musculus OX=10090 GN=G3bp1 PE=1 SV=1	P97855							313.35	487.114	461.873	446.293	327.383	378.331		116.772	123.409	486.075		108.131		347.516	451.995	231.931	435.962	258.309	290.055	317.901	325.855	311.159	216.08
Ndufs8	NDUS8_MOUSE NADH dehydrogenase [ubiquinone] iron-sulfur protein 8, mitochondrial OS=Mus musculus OX=10090 GN=Ndufs8 PE=1 SV=1	Q8K3J1
Slc25a3	G5E902_MOUSE MCG10343, isoform CRA_b OS=Mus musculus OX=10090 GN=Slc25a3 PE=1 SV=1	G5E902	492.361	512.791	472.756	375.284	331.985			113.867		105.105	109.747	116.141	97.3333	138.767	115.37	133.19	351.917	203.515	377.588	152.535	83.3063	306.063	145.009	114.943		105.63	141.757	124.282
Phb	PHB_MOUSE Prohibitin OS=Mus musculus OX=10090 GN=Phb PE=1 SV=1	P67778	261.087	261.195	348.196							142.002	174.161	119.885				141.23				121.797	135.861	150.74	209.316	200.679		62.0279	101.069	144.052
Pdhb	ODPB_MOUSE Pyruvate dehydrogenase E1 component subunit beta, mitochondrial OS=Mus musculus OX=10090 GN=Pdhb PE=1 SV=1	Q9D051	346.219	241.182	326.538				334.73	271.21		148.482	218.155	140.231	523.926	518.034	656.696	312.264				139.799	101.689	301.067	246.338	213.011		90.8058	457.434	324.57
Ech1	ECH1_MOUSE Delta(3,5)-Delta(2,4)-dienoyl-CoA isomerase, mitochondrial OS=Mus musculus OX=10090 GN=Ech1 PE=1 SV=1	O35459	220.331	183.904	218.02	225.152	222.234	261.016				86.2207	72.0972						317.128	300.39	281.226	81.7287	105.008								340.023	349.52	330.581
Pabpc1	PABP1_MOUSE Polyadenylate-binding protein 1 OS=Mus musculus OX=10090 GN=Pabpc1 PE=1 SV=2	P29341	449.044	394.014	346.121	206.799	210.418	231.985	1111.22	179.494	156.337	1009.21	135.392	156.418				804.947	593.272	217.596	212.738	989.417	115.84	838.913	823.453	1126.98	128.43	136.735	1554.61		467.886	536.182	607.31
H2-Q6	P79568_MOUSE Class Ib MHC antigen Qa-2 OS=Mus musculus OX=10090 GN=H2-Q6 PE=1 SV=1	P79568							73.4226	100.713	73.8256	54.8515	64.0619	55.8047	105.206	93.4227	95.2616	53.0932				98.7371	128.142	78.0223	68.9687	59.4388	54.8202	50.402	40.2412	37.528
H2-Q4	Q8HWB2_MOUSE Histocompatibility 2, Q region locus 4 OS=Mus musculus OX=10090 GN=H2-Q4 PE=1 SV=1	Q8HWB2							87.9135	83.7914	88.3961	65.6771	76.7054	66.8185	125.97	96.8662	114.063	63.5719				74.3222	77.7623	80.6315	82.5807	71.1698	65.6397	60.3495	48.1834	44.9347
C1orf198_p	CA198_MOUSE Uncharacterized protein C1orf198 homolog OS=Mus musculus OX=10090 PE=1 SV=1	Q8C3W1								86.3432	97.6301	86.4644	145.988	107.705	202.89	177.138	243.805	83.1242				147.575	150.491	95.8418	200.977	144.416	184.692	196.484	111.077	114.286
Akr1b3	D3YVJ7_MOUSE Aldo-keto reductase family 1, member B3 (aldose reductase) (Fragment) OS=Mus musculus OX=10090 GN=Akr1b3 PE=1 SV=1	D3YVJ7	35.8864	28.9908	26.8369	32.2822	24.119	28.6325											43.5251	36.4533	42.2824		34.4122								27.3721	29.4717	25.9855
Mrpl41	RM41_MOUSE 39S ribosomal protein L41, mitochondrial OS=Mus musculus OX=10090 GN=Mrpl41 PE=1 SV=1	Q9CQN7							81.1442	71.289	70.0635	85.3021	85.8551	76.7401	59.4157	49.8205	49.9421	70.2084	98.5845	59.2427		74.4471	65.1975	73.0666	56.7376	85.1622	67.9409	69.6689	96.9463	115.861
Srrm1	F6T4M4_MOUSE Serine/arginine repetitive matrix protein 1 (Fragment) OS=Mus musculus OX=10090 GN=Srrm1 PE=1 SV=1	F6T4M4	58.7498	33.3001						19.9194	18.9502	27.7465	32.0566	32.8156					45.2266	44.9554	47.671					25.2777							53.9896
Psmc3	B7ZCF1_MOUSE 26S proteasome regulatory subunit 6A OS=Mus musculus OX=10090 GN=Psmc3 PE=1 SV=1	B7ZCF1	81.3932	82.0446					170.404	171.891		99.1639	48.833	38.1771	117.598	117.222	121.358	86.7453			96.6735	105.768	145.453	75.4157	85.3272	69.8327			123.401	116.112
Vdac3	VDAC3_MOUSE Voltage-dependent anion-selective channel protein 3 OS=Mus musculus OX=10090 GN=Vdac3 PE=1 SV=1	Q60931	393.181	362.427	630.258	430.844	451.344					104.003	88.5592	74.6333				113.149	926.667	848.506	646.329	74.143	57.769	174.214	138.475	131.079					312.945	182.575	280.284
Tnnt1	E9QA86_MOUSE Troponin T, slow skeletal muscle (Fragment) OS=Mus musculus OX=10090 GN=Tnnt1 PE=1 SV=8	E9QA86		67.3043									66.8247
Isca2	A0A1Y7VK19_MOUSE Iron-sulfur cluster assembly 2 homolog, mitochondrial (Fragment) OS=Mus musculus OX=10090 GN=Isca2 PE=1 SV=1	A0A1Y7VK19								43.9979		69.4072	72.4705	47.2023	150.314	153.533	134.048	65.8065	36.8589		49.6768	70.8963	55.7454	61.8537	73.0926	57.7682	125.263	70.3426	52.995	75.2251
Ppp1r14c	PP14C_MOUSE Protein phosphatase 1 regulatory subunit 14C OS=Mus musculus OX=10090 GN=Ppp1r14c PE=1 SV=1	Q8R4S0													144.693	162.995	145.48	78.8843	174.934	130.771	163.167	108.425	58.1071	54.3675	68.706	65.9132	124.34	131.579	115.034	105.584
Srrm1	F7BWM1_MOUSE Serine/arginine repetitive matrix protein 1 (Fragment) OS=Mus musculus OX=10090 GN=Srrm1 PE=1 SV=1	F7BWM1	26.073	27.347		35.6112	37.1452		49.5771	27.5607			20.4999	53.985			29.3944		25.219	22.6327	29.221	75.4738	81.6822		17.9679		24.2201		37.7367	42.2451
Ralb	F6QC68_MOUSE Ras-related protein Ral-B (Fragment) OS=Mus musculus OX=10090 GN=Ralb PE=1 SV=2	F6QC68																	47.5619	27.7874	46.476			40.2163	74.7482	83.5195					282.943	252.229	255.711
H1f0	H10_MOUSE Histone H1.0 OS=Mus musculus OX=10090 GN=H1f0 PE=2 SV=4	P10922	54.6378																						28.2891
Rpl7	RL7_MOUSE 60S ribosomal protein L7 OS=Mus musculus OX=10090 GN=Rpl7 PE=1 SV=2	P14148	183.217	157.07	128.791				366.412	316.026	260.246	199.654	162.115	178.833	267.442	285.039	254.647	183.485		95.0139	98.8067	181.473	202.011	232.124	228.001	204.233	246.793	283.652	217.346	145.339
Rps11	RS11_MOUSE 40S ribosomal protein S11 OS=Mus musculus OX=10090 GN=Rps11 PE=1 SV=3	P62281	107.731	96.8118	78.9658							90.626	109.246				37.2998	74.5712				76.8093	64.8902	65.7863	71.0862	74.5684			85.283	80.236
Hnrnpu	HNRPU_MOUSE Heterogeneous nuclear ribonucleoprotein U OS=Mus musculus OX=10090 GN=Hnrnpu PE=1 SV=1	Q8VEK3	2179.16	2370.82	2385.05	1098.7	1014.37	1083.43	948.746	1390.1	822.208	828.773	922.372	923.873	496.667	577.598	500.87	1066.68	742.183	504.994	509.671	700.863	750.164	1139.95	1262.56	1124.31	605.7	906.508	714.486	651.17	706.588	634.687	543.377
Caprin1	CAPR1_MOUSE Caprin-1 OS=Mus musculus OX=10090 GN=Caprin1 PE=1 SV=2	Q60865	514.536	332.119	276.734	311.507	325.813	394.951	743.013	678.645	736.317	1640.23	818.438	1285.87	1901.6	1930.68	1994.9	956.836	1829.63	721.276	1581.88	1077.43	1000.99	715.423	966.663	1009.3	1038.02	1101.21	789.803	807.253	456.62	436.01	386.377
Ddrgk1	DDRGK_MOUSE DDRGK domain-containing protein 1 OS=Mus musculus OX=10090 GN=Ddrgk1 PE=1 SV=2	Q80WW9										102.739	95.7408	145.568	391.087	368.543	354.675					113.498	102.497	107.269	127.373	102.893	115.916	113.576
Ppp2r1b	H3BLE7_MOUSE Serine/threonine-protein phosphatase 2A 65 kDa regulatory subunit A beta isoform OS=Mus musculus OX=10090 GN=Ppp2r1b PE=1 SV=1	H3BLE7	190.344	155.178									118.669						151.801	157.707	180.284	69.7879	45.4586			171.223
Mtatp8	ATP8_MOUSE ATP synthase protein 8 OS=Mus musculus OX=10090 GN=Mtatp8 PE=1 SV=1	P03930	37.6332	35.9709	42.3823							22.27	17.4689					28.5262						37.058	32.2192	35.0133			18.4643	17.013			31.2028
Stx7	STX7_MOUSE Syntaxin-7 OS=Mus musculus OX=10090 GN=Stx7 PE=1 SV=3	O70439													312.546	297.22	290.137								65.4958
Dnajc9	DNJC9_MOUSE DnaJ homolog subfamily C member 9 OS=Mus musculus OX=10090 GN=Dnajc9 PE=1 SV=2	Q91WN1	129.411		113.916				95.5449				99.8648	150.25	148.916	83.3189	100.698	47.337	97.0164	105.672	102.452	105.438	55.718	59.1204	53.4547	55.9256		65.1049	123.561	96.709	174.325	153.254	263.208
Srsf6	SRSF6_MOUSE Serine/arginine-rich splicing factor 6 OS=Mus musculus OX=10090 GN=Srsf6 PE=1 SV=1	Q3TWW8	525.997	407.238	563.109	426.908	895.082	855.559	123.178	111.682		84.1957	67.0541	44.4931	76.3202	72.4112	66.6554	149.655	383.208	440.543	498.696	44.0306	48.233	60.7636	144.563	111.274		51.4453	100.311		467.258	470.003	492.649
Isyna1	INO1_MOUSE Inositol-3-phosphate synthase 1 OS=Mus musculus OX=10090 GN=Isyna1 PE=1 SV=1	Q9JHU9	585.051	757.599	729.535	818.645	751.138	875.735											1015.91	1031.91	977.691								463.632	479.083	779.555	808.753	863.889
Cs	CISY_MOUSE Citrate synthase, mitochondrial OS=Mus musculus OX=10090 GN=Cs PE=1 SV=1	Q9CZU6	226.783	135.267	205.599								154.622		108.618	102.157	153.695	156.339					66.7367	184.049	173.595	179.824		118.866	170.217	150.472
Krt14	K1C14_MOUSE Keratin, type I cytoskeletal 14 OS=Mus musculus OX=10090 GN=Krt14 PE=1 SV=2	Q61781	10.5105	7.11741							5.40039								19.9751	16.2658	14.3457			126.27	158.413	198.689					18.1379	13.7562	14.7131
Sh3bgr	SH3BG_MOUSE SH3 domain-binding glutamic acid-rich protein OS=Mus musculus OX=10090 GN=Sh3bgr PE=1 SV=1	Q9WUZ7		70.318		104.912				94.2373	117.338			85.6835	101.629	173.141	98.3425		37.6997	31.9857	61.4759	114.725	135.443	33.5015
Prkcsh	GLU2B_MOUSE Glucosidase 2 subunit beta OS=Mus musculus OX=10090 GN=Prkcsh PE=1 SV=1	O08795	323.382	331.917	337.804	223.068			184.551	233.381	212.237	299.974	347.264	260.503	540.106	600.178	574.759	302.281	265.983	289.232	268.412	433.561	471.12	260.243	242.146	230.734	291.176	249.288	260.559	250.778	196.887	361.07	309.827
Ufm1	UFM1_MOUSE Ubiquitin-fold modifier 1 OS=Mus musculus OX=10090 GN=Ufm1 PE=1 SV=1	P61961							39.8988	41.6387	55.6158	41.1616	43.835	40.115				45.9882		23.3596	20.9535	34.1681	31.0345	38.2268	36.1356	32.2441	47.06	40.9911	62.0609	65.9983
Psmc3	A2AGN7_MOUSE 26S proteasome regulatory subunit 6A OS=Mus musculus OX=10090 GN=Psmc3 PE=1 SV=1	A2AGN7	117.041	117.978								55.4837	70.2206	54.8978			155.769	94.9695		156.625	170.302	115.414	120.621	100.461	93.2412	105.713			158.551	116.584		187.763	350.906
Hspb6	HSPB6_MOUSE Heat shock protein beta-6 OS=Mus musculus OX=10090 GN=Hspb6 PE=1 SV=1	Q5EBG6
Fth1	FRIH_MOUSE Ferritin heavy chain OS=Mus musculus OX=10090 GN=Fth1 PE=1 SV=2	P09528																53.0832		59.9813	75.2845	120.546	141.358
Spata5	A0A0A0MQ80_MOUSE Spermatogenesis-associated protein 5 OS=Mus musculus OX=10090 GN=Spata5 PE=1 SV=1	A0A0A0MQ80	1541.97	1495.73	1705.24	2299.54	2235.77	2659.7	4705.13	6431.97	6332.79	10261.1	12520.4	9401.43	5520.96	4315.17	5060.97	3738.35	1777.31	1814.65	1857.09	2203.8	2400.32	2587.12	2962.31	2692.31	1929.18	2479.23	3517.8	3885.26	1219.92	1322.12	1287.08
Arpp19	E9PXD7_MOUSE cAMP-regulated phosphoprotein 19 OS=Mus musculus OX=10090 GN=Arpp19 PE=1 SV=1	E9PXD7																46.7861				20.9486	29.6249	80.7381	88.956	94.5775					30.6487
Gm8909	G3UXE9_MOUSE Uncharacterized protein OS=Mus musculus OX=10090 GN=Gm8909 PE=1 SV=1	G3UXE9							93.6409	89.2503	94.1549	78.243	84.9824	71.1715	130.753	92.8159	151.416	67.7135		83.8499	112.943	79.1642	82.8284	85.8845	87.9606	75.8064	69.9159	79.0945	127.119	101.244
Yap1	G3UYA6_MOUSE Transcriptional coactivator YAP1 OS=Mus musculus OX=10090 GN=Yap1 PE=1 SV=1	G3UYA6							188.199	222.602	201.797	183.581	208.341	127.983	189.337	230.056	227.548	157.813	37.8915			214.396	218.352	227.566	186.315	224.512	242.556	236.263	205.814	220.97
Nudt21	CPSF5_MOUSE Cleavage and polyadenylation specificity factor subunit 5 OS=Mus musculus OX=10090 GN=Nudt21 PE=1 SV=1	Q9CQF3	170.882	131.781	219.433	262.172	236.458	224.47											184.866	130.355	166.352	201.922									195.003	185.677	130.507
Ruvbl2	RUVB2_MOUSE RuvB-like 2 OS=Mus musculus OX=10090 GN=Ruvbl2 PE=1 SV=3	Q9WTM5	127.288	121.338					254.353	208.938	169.962	542.821	484.773	549.149	972.601	734.78	783.413					287.298	191.191	328.323	164.486	201.686	139.504	126.324	238.05
Dhx15	DHX15_MOUSE Pre-mRNA-splicing factor ATP-dependent RNA helicase DHX15 OS=Mus musculus OX=10090 GN=Dhx15 PE=1 SV=2	O35286	266.164
Katnal2	D3Z4J2_MOUSE Katanin p60 ATPase-containing subunit A-like 2 OS=Mus musculus OX=10090 GN=Katnal2 PE=3 SV=1	D3Z4J2	152.972	128.276																	111.316										244.137	227.61	293.474
Dhrs11	DHR11_MOUSE Dehydrogenase/reductase SDR family member 11 OS=Mus musculus OX=10090 GN=Dhrs11 PE=1 SV=1	Q3U0B3	172.686	155.326	118.065														87.9522	173.229	183.527
Krt42	K1C42_MOUSE Keratin, type I cytoskeletal 42 OS=Mus musculus OX=10090 GN=Krt42 PE=1 SV=1	Q6IFX2	23.4901	15.9068							11.7441								44.6427	36.3526	32.0614			376.347	512.215	452.388					40.5366	30.744	32.8825
Eif5a	A0A0A0MQM0_MOUSE Eukaryotic translation initiation factor 5A (Fragment) OS=Mus musculus OX=10090 GN=Eif5a PE=1 SV=1	A0A0A0MQM0	76.6741	44.2416	67.407																	25.1429		52.0635	61.8873	44.41
Bag3	BAG3_MOUSE BAG family molecular chaperone regulator 3 OS=Mus musculus OX=10090 GN=Bag3 PE=1 SV=2	Q9JLV1	354.05	131.717	537.804				723.338	644.538	1026.56	690.518	543.504	712.6	908.822	1008.5	836.854	787.693	568.569	605.262	281.898	1089.92	984.929	643.153	776.896	734.375	1107.77	1118.51	781.411	770.541	209.698	418.067	230.143
Aldh2	A0A0G2JEU1_MOUSE Aldehyde dehydrogenase, mitochondrial OS=Mus musculus OX=10090 GN=Aldh2 PE=1 SV=1	A0A0G2JEU1	590.164	596.693	555.831	1553.36	1534.56	1548.35	2114.05	2219.5	7036.34	2448.86	2419.99	2725.67	4858.59	4844.54	1748.57	2117.51	2170.65	1203	881.575	2481.21	2426.17	2200.51	2287.42	2642.64	3271.97	3317.13	3201.75	2419.77	1481.06	1635.82	1885.58
Apex1	D3Z6R9_MOUSE DNA-(apurinic or apyrimidinic site) lyase (Fragment) OS=Mus musculus OX=10090 GN=Apex1 PE=1 SV=2	D3Z6R9	114.453	138.72	97.4835														179.881	192.209	187.773			67.1613	46.555
Cluap1	CLUA1_MOUSE Clusterin-associated protein 1 OS=Mus musculus OX=10090 GN=Cluap1 PE=1 SV=1	Q8R3P7	250.068	183.545	288.746		208.719												194.022	271.141	252.461
Ppp1cc	A0A0G2JFF1_MOUSE Serine/threonine-protein phosphatase (Fragment) OS=Mus musculus OX=10090 GN=Ppp1cc PE=1 SV=1	A0A0G2JFF1	144.825	171.131	133.117	102.702	115.452	40.7695					9.62657					55.3655	79.2016	74.8568	130.298	11.3782	15.406	35.9495	32.7622	28.567	20.7934	16.3055			198.73	228.572	234.403
Chmp5	CHMP5_MOUSE Charged multivesicular body protein 5 OS=Mus musculus OX=10090 GN=Chmp5 PE=1 SV=1	Q9D7S9	116.073	116.677	101.101	143.238	157.835	166.553	355.735	305.882	310.84	308.405	267.719	279.238	285.116	232.265	229.953	190.87	183.623	152.731	148.326	173.733	194.14	226.649	196.713	187.384	320.819	312.256	245.642	306.232	122.583	129.371	90.5175
Sept7	SEPT7_MOUSE Septin-7 OS=Mus musculus OX=10090 GN=Sept7 PE=1 SV=1	O55131	692.233	654.23	847.447	434.861	929.207	698.961				268.263	215.335	225.079				350.834	459.426	416.362	603.576	229.973	253.665	304.247	319.201	438.924					227.664	209.399	237.98
Rpl23	RL23_MOUSE 60S ribosomal protein L23 OS=Mus musculus OX=10090 GN=Rpl23 PE=1 SV=1	P62830							72.9067			69.4462										37.102	97.6146	59.2379			58.623		115.191		112.901
Cpped1	CPPED_MOUSE Serine/threonine-protein phosphatase CPPED1 OS=Mus musculus OX=10090 GN=Cpped1 PE=1 SV=1	Q8BFS6																	187.011	184.545	169.616
Adh5	ADHX_MOUSE Alcohol dehydrogenase class-3 OS=Mus musculus OX=10090 GN=Adh5 PE=1 SV=3	P28474	121.606	175.327	250.002													82.3256		122.761	128.623			101.431	75.3278	112.285
Ttc1	A2AJK8_MOUSE Tetratricopeptide repeat protein 1 OS=Mus musculus OX=10090 GN=Ttc1 PE=1 SV=1	A2AJK8													75.8535	99.2291	67.433			48.9527	50.9332								89.7038		281.083
Hnrnpm	B8JK33_MOUSE Heterogeneous nuclear ribonucleoprotein M OS=Mus musculus OX=10090 GN=Hnrnpm PE=1 SV=1	B8JK33	1572.49	1946.53	1470.96	5647.33	5159.3	6113.18				182.379	167.493	190.589	187.97	226.083	230.227	323.604	2484.9	5206.55	5929.95	207.848	175.518	402.497	437.743	390.451	188.452	199.196	221.004	158.438	751.684	1395.15	688.115
Uba1	UBA1_MOUSE Ubiquitin-like modifier-activating enzyme 1 OS=Mus musculus OX=10090 GN=Uba1 PE=1 SV=1	Q02053	1313.21	1335.1	1355.12				502.919	465.042	676.832	529.794	554.459	420.344	711.788	656.002	673.84	1000.1		359.843	266.91	1305.47	1149.88	1017.7	1040.98	1051.63	463.709	514.931	576.101	529.711
Txnrd2	J3QMN4_MOUSE Thioredoxin reductase 2, mitochondrial OS=Mus musculus OX=10090 GN=Txnrd2 PE=1 SV=1	J3QMN4		90.1892															331.959	375.684	205.891										230.014
Spag7	SPAG7_MOUSE Sperm-associated antigen 7 OS=Mus musculus OX=10090 GN=Spag7 PE=1 SV=1	Q7TNE3	92.8019	110.065			112.111		143.6	203.128	223.862	134.573	163.682	212.72	138.401	133.535	125.607	102.643	102.36	106.661	132.517	47.6759	82.2983	104.595	98.5951	178.683	158.051	164.079	203.156	200.923	95.7297
Atp5c1	Q8C2Q8_MOUSE ATP synthase subunit gamma OS=Mus musculus OX=10090 GN=Atp5c1 PE=1 SV=1	Q8C2Q8														58.5153									61.9341
Ndufv2	NDUV2_MOUSE NADH dehydrogenase [ubiquinone] flavoprotein 2, mitochondrial OS=Mus musculus OX=10090 GN=Ndufv2 PE=1 SV=2	Q9D6J6	234.446	240.466	250.453	120.976	129.844		158.373	143.559	164.862	126.27	86.8977	94.8668	186.82	255.122	155.229	182.192	151.5	191.423	189.309	127.572	140.851	171.095	152.515	128.907	142.233	147.69	161.052	160.097
Ppp1r2	D3Z3A0_MOUSE MCG126099, isoform CRA_b OS=Mus musculus OX=10090 GN=Ppp1r2 PE=1 SV=1	D3Z3A0											43.3182		101.204	56.4649	1021.78					47.6709	50.4625	46.7737	41.5476		62.0007	59.7202
Cltc	Q5SXR6_MOUSE Clathrin heavy chain OS=Mus musculus OX=10090 GN=Cltc PE=1 SV=1	Q5SXR6	2387.95	2284.97	2101.28	2114.45	1684.66		2028.86	1883.26	1682.68	1022.39	1260.69	1112.6	626.323	696.772	684.714	2342.18	2163.72	2180.92	2114.99	1444.04	1332.5	1474.71	1438.74	1334.49	1086.75	1058.08	1815.98	1753.27	2291.56	1428.18	1427.33
Psat1	Q3U6K9_MOUSE Phosphoserine aminotransferase OS=Mus musculus OX=10090 GN=Psat1 PE=1 SV=1	Q3U6K9	135.263	121.793	158.149							73.2045					177.382							72.4578	141.023	96.5913
Erp29	ERP29_MOUSE Endoplasmic reticulum resident protein 29 OS=Mus musculus OX=10090 GN=Erp29 PE=1 SV=2	P57759	197.312	188.969	175.805	238.116	250.662	213.505	481.676	499.497	506.831	195.521	160.96	367.727				320.197	166.595	136.84	145.177	141.386	134.447	190.311	185.183	262.206	396.359	216.485	239.334	247.259	167.417	162.899	177.981
Atp1a1	AT1A1_MOUSE Sodium/potassium-transporting ATPase subunit alpha-1 OS=Mus musculus OX=10090 GN=Atp1a1 PE=1 SV=1	Q8VDN2	1459.44	1879.28	1584.24	1155.63	1057.84	912.276	2653.26	1943.01	3162.89	2172.06	2425.63	2410.65	1632.57	1851.71	1389.4	1391.43	1672.58	1671.93	1585.92	1416.88	1554.82	1495.31	1476.37	1473.47	1682.29	780.576	1114.24	1051.26	1191.34	1229.12	1408.77
C6orf226_P	CF226_MOUSE Uncharacterized protein C6orf226 homolog OS=Mus musculus OX=10090 PE=1 SV=1	Q9D727															48.294					64.9029	46.4193				42.4469
Psmb5	PSB5_MOUSE Proteasome subunit beta type-5 OS=Mus musculus OX=10090 GN=Psmb5 PE=1 SV=3	O55234	76.1493	70.3185		138.684	73.817												103.197	102.081	125.437
Dna2	DNA2_MOUSE DNA replication ATP-dependent helicase/nuclease DNA2 OS=Mus musculus OX=10090 GN=Dna2 PE=1 SV=2	Q6ZQJ5	1314.39	1270.75	1433.31	624.165	720.614						345.209						807.339	776.322	786.77	284.261									510.976	557.865	569.477
Fahd1	FAHD1_MOUSE Acylpyruvase FAHD1, mitochondrial OS=Mus musculus OX=10090 GN=Fahd1 PE=1 SV=2	Q8R0F8	224.533	406.738	431.866	447.654	440.054	376.38					45.3127						410.867	421.098	464.801			36.0936	42.1859						267.55	250.89	236.862
Rpl14	RL14_MOUSE 60S ribosomal protein L14 OS=Mus musculus OX=10090 GN=Rpl14 PE=1 SV=3	Q9CR57
Ktn1	A0A087WQG4_MOUSE Kinectin OS=Mus musculus OX=10090 GN=Ktn1 PE=1 SV=1	A0A087WQG4	559.586	611.352					1477.91	887.759	995.053	1279.02	1369.78	697.718	1553.62	2143.83	2525.88	1227.7	320.581	386.819	815.128	1326.54	1504.98	1240.21	1292.71	1938.27	1415.62	1597.74	1405.92	629.994	1721.91	1497.81	1960.34
Rab2a	RAB2A_MOUSE Ras-related protein Rab-2A OS=Mus musculus OX=10090 GN=Rab2a PE=1 SV=1	P53994		22.1259
Trir	TRIR_MOUSE Telomerase RNA component interacting RNase OS=Mus musculus OX=10090 GN=Trir PE=1 SV=1	Q9D735	69.8605	85.9736								37.9729	47.0741	45.7475		30.4196		46.736												32.3954
Usp37	A0A0R4J2D0_MOUSE Ubiquitin carboxyl-terminal hydrolase 37 OS=Mus musculus OX=10090 GN=Usp37 PE=1 SV=1	A0A0R4J2D0	555.443	696.213	1374.49	1459.37	1209.66	962.191											747.862	713.256	850.851			297.191	472.912	585.739					4087.72	4285.48	4232.6
Tmod1	TMOD1_MOUSE Tropomodulin-1 OS=Mus musculus OX=10090 GN=Tmod1 PE=1 SV=2	P49813	126.449	134.33					170.564	138.931	337.064	182.009	145.197	126.125	216.503	206.764	237.365	507.573	167.638	208.82	141.477	493.034	554.182	292.495	293.329	311.064	158.713	152.539	169.483	212.349	174.271	210.555	166.777
Carhsp1	CHSP1_MOUSE Calcium-regulated heat stable protein 1 OS=Mus musculus OX=10090 GN=Carhsp1 PE=1 SV=1	Q9CR86
Fam208b	A0A1Y7VLA4_MOUSE Protein FAM208B (Fragment) OS=Mus musculus OX=10090 GN=Fam208b PE=1 SV=1	A0A1Y7VLA4	612.889	736.956															919.878	1078.76	1042.66										635.671	804.767	726.158
Actr3	A0A087WRA1_MOUSE Actin-related protein 3 (Fragment) OS=Mus musculus OX=10090 GN=Actr3 PE=1 SV=1	A0A087WRA1	89.9447	74.8842					89.8148	97.7169	99.9219							91.584		50.8426		90.6955	86.9536	63.9261	58.596	80.278		186.039		102.262
Cstb	CYTB_MOUSE Cystatin-B OS=Mus musculus OX=10090 GN=Cstb PE=1 SV=1	Q62426
Prss1	Q9Z1R9_MOUSE MCG124046 OS=Mus musculus OX=10090 GN=Prss1 PE=1 SV=1	Q9Z1R9									151.347
Phgdh	SERA_MOUSE D-3-phosphoglycerate dehydrogenase OS=Mus musculus OX=10090 GN=Phgdh PE=1 SV=3	Q61753	551.38	515.989	529.906							196.719	253.046	137.155				249.806				94.1514		706.724	697.127	613.21	930.441	869.124				188.629
Cdc26	CDC26_MOUSE Anaphase-promoting complex subunit CDC26 OS=Mus musculus OX=10090 GN=Cdc26 PE=1 SV=1	Q99JP4							108.657	90.0061		91.7966	130.87	107.083	88.9912	91.1771	84.6396					63.9984					155.414	149.219	112.777	114.295
Rpa3	RFA3_MOUSE Replication protein A 14 kDa subunit OS=Mus musculus OX=10090 GN=Rpa3 PE=1 SV=1	Q9CQ71										33.6871	44.3463	32.7701				52.3247						38.8369	62.1105			31.399	68.07	73.9505
Cct7	TCPH_MOUSE T-complex protein 1 subunit eta OS=Mus musculus OX=10090 GN=Cct7 PE=1 SV=1	P80313	540.856	493.514	962.808							124.141	160.58	140.374				183.724				154.708	106.607	342.79	303.391	291.815					373.347	450.378	464.503
Cdh4	CADH4_MOUSE Cadherin-4 OS=Mus musculus OX=10090 GN=Cdh4 PE=2 SV=1	P39038										86.4723	96.57	93.3215			106.153					107.669		107.667	95.5489	126.783		152.325		132.706
Gnpda1	GNPI1_MOUSE Glucosamine-6-phosphate isomerase 1 OS=Mus musculus OX=10090 GN=Gnpda1 PE=1 SV=3	O88958	338.657	230.515		273.749	229.043	166.46											260.821	146.435	177.368							75.683
Vamp8	A0A0R4J0R1_MOUSE Vesicle-associated membrane protein 8 OS=Mus musculus OX=10090 GN=Vamp8 PE=1 SV=1	A0A0R4J0R1															39.8216
Npepl1	PEPL1_MOUSE Probable aminopeptidase NPEPL1 OS=Mus musculus OX=10090 GN=Npepl1 PE=1 SV=1	Q6NSR8	226.389	251.429		377.933	238.062	252.189	768.137	628.597	630.984	876.72	821.676	455.362	427.656	556.925	576.134	391.305	269.67	314.644	346.972	525.697	597.026		414.551	362.232	897.456	814.903	599.649	761.566	249.112	357.026	343.233
Lrrfip1	A0A087WNU6_MOUSE Leucine-rich repeat flightless-interacting protein 1 (Fragment) OS=Mus musculus OX=10090 GN=Lrrfip1 PE=1 SV=1	A0A087WNU6	104.826	92.4698	157.309				689.361	649.093	455.327	411.487	395.74	372.998	442.843	395.468	420.575	435.426	156.721	193.533	119.7	582.007	665.05	359.726	466.18	454.893	477.463	328.478	493.733	523.258	391.949	392.493	446.072
Gm5814	J3QP80_MOUSE MCG15559 OS=Mus musculus OX=10090 GN=Gm5814 PE=4 SV=1	J3QP80									94.1093		30.9359			62.838	59.9667											107.42
Rps4x	RS4X_MOUSE 40S ribosomal protein S4, X isoform OS=Mus musculus OX=10090 GN=Rps4x PE=1 SV=2	P62702										57.5925					57.261	54.2411				72.7462	69.475	56.5049	70.3165	54.1582
Gm15013	V9GWY0_MOUSE 40S ribosomal protein S4 OS=Mus musculus OX=10090 GN=Gm15013 PE=3 SV=1	V9GWY0											52.728				68.3091
Idh1	IDHC_MOUSE Isocitrate dehydrogenase [NADP] cytoplasmic OS=Mus musculus OX=10090 GN=Idh1 PE=1 SV=2	O88844	204.514	169.651	80.6481				194.034		170.897	131.616	188.779	137.251	273.729	245.073	251.73	151.48				89.2435	84.9035	120.443	128.566	115.66			156.354	123.702
Pdia4	A0A0R4J0Z1_MOUSE Protein disulfide-isomerase A4 OS=Mus musculus OX=10090 GN=Pdia4 PE=1 SV=1	A0A0R4J0Z1	861.979	842.937	913.031	768.717	794.59	748.456	460.146	427.728	419.978	636.534	693.812	675.5	359.087	283.568	226.907	949.915	1111.09	1107.45	1189.97	504.977	391.666	719.687	748.167	717.448	448.475	410.574	740.856	751.358	1886.85	1772.81	1786.17
Cyb5r3	NB5R3_MOUSE NADH-cytochrome b5 reductase 3 OS=Mus musculus OX=10090 GN=Cyb5r3 PE=1 SV=3	Q9DCN2	329.293	355.346	319.085					91.6781		67.9064	71.1261				64.1714	148.613						220.144	196.848	186.115
Wasf2	WASF2_MOUSE Wiskott-Aldrich syndrome protein family member 2 OS=Mus musculus OX=10090 GN=Wasf2 PE=1 SV=1	Q8BH43							147.566	177.597	196.504	125.692	105.857		299.945	316.642	274.237	224.025				112.366	110.155	85.6473	83.6194	143.153	159.946	140.279
Bad	Q3U9H3_MOUSE Bcl-associated death promoter, isoform CRA_a OS=Mus musculus OX=10090 GN=Bad PE=1 SV=1	Q3U9H3							31.593									65.354								35.7728					376.512	348.694	381.161
Sord	DHSO_MOUSE Sorbitol dehydrogenase OS=Mus musculus OX=10090 GN=Sord PE=1 SV=3	Q64442	306.684	264.394	347.058	356.621	353.265	378.004	232.643	169.497	242.618	168.097	255.048	297.438	261.04	155.026		350.179	318.574	359.763	358.991	277.238	277.596	459.426	647.641	715.861	407.979	294.736		188.987	558.232	590.856	648.721
Pycard	ASC_MOUSE Apoptosis-associated speck-like protein containing a CARD OS=Mus musculus OX=10090 GN=Pycard PE=1 SV=1	Q9EPB4	76.6243						71.1941	59.8293	62.5777	63.4673	64.648	62.5322				61.1651	140.878	84.9458	105.416	77.8684	51.7475	69.7169	66.761	49.1707		40.2017	99.0518	109.909
Aldh7a1	G3UYR8_MOUSE Alpha-aminoadipic semialdehyde dehydrogenase OS=Mus musculus OX=10090 GN=Aldh7a1 PE=1 SV=1	G3UYR8	892.846	879.456	844.764	519.705	549.255	436.046	1352.39	1511.6	1574.58	1630.89	962.992	1787.92	1132.54	1137.34	1194.32	771.787	1157.36	1054.65	1152.08	1061.04	2046.97	1212.43	744.517	1597.79	1533.99	1671.41	1183.61	858.333	561.847	692.937	1598.5
Pafah1b3	D3Z7E6_MOUSE Platelet-activating factor acetylhydrolase IB subunit gamma OS=Mus musculus OX=10090 GN=Pafah1b3 PE=1 SV=1	D3Z7E6	98.6404	101.753	92.7238	147.975	99.4176	128.47	239.768	210.265	182.845	189.821	176.826	193.454				176.274	132.725	112.315	120.925	109.53	104.527	165.965	165.746	154.735	86.1105	105.096	160.746	151.387	68.2113	72.6251	75.2988
Casq2	CASQ2_MOUSE Calsequestrin-2 OS=Mus musculus OX=10090 GN=Casq2 PE=1 SV=3	O09161	499.516	526.09	498.387	642.182	697.804	579.037	659.647	675.009	584.418	805.053	856.694	892.822	521.431	473.37	573.971	808.791	791.273	783.11	830.949	868.875	893.255	625.736	662.624	623.569	774.042	814.958	812.793	814.716	968.528	646.854	696.347
Rpl4	RL4_MOUSE 60S ribosomal protein L4 OS=Mus musculus OX=10090 GN=Rpl4 PE=1 SV=3	Q9D8E6	456.989	437.764	639.87				138.088			184.26	202.404	195.017	147.952	147.203	155.587	287.161			144.439	191.861	261.074	359.38	355.964	339.488		128.903	158.329	178.996
Mat2b	MAT2B_MOUSE Methionine adenosyltransferase 2 subunit beta OS=Mus musculus OX=10090 GN=Mat2b PE=1 SV=1	Q99LB6	214.528	403.789	347.643	220.851	382.302	299.479	1187.49	1084.35	1097.94	1217.36	946.149	1378.05	1208.41	1266.91	1466.51	537.082	363.667	404.698	345.2	1283.95	1061.96	774.138	795.722	779.512	1538.13	1507.62	1166.83	1132.08		162.782	183.566
Dars	SYDC_MOUSE Aspartate--tRNA ligase, cytoplasmic OS=Mus musculus OX=10090 GN=Dars PE=1 SV=2	Q922B2	453.134	424.2	411.056				182.37	185.677	165.933	180.129	173.64	202.818	241.18	171.944	146.071	272.419	114.369	204.834	141.287	164.074	175.822	348.728	349.646	330.549		133.801	161.47	145.072	191.414	202.402	205.523
Arpc5	ARPC5_MOUSE Actin-related protein 2/3 complex subunit 5 OS=Mus musculus OX=10090 GN=Arpc5 PE=1 SV=3	Q9CPW4																19.1297	76.2327	55.3706	72.8859
Mb	MYG_MOUSE Myoglobin OS=Mus musculus OX=10090 GN=Mb PE=1 SV=3	P04247								43.3212		71.4283	53.9522	60.9718	139.392	102.458	133.76			26.5051		133.143	120.554	75.7938	67.5595	61.6985	148.254	155.383	49.0827	52.0261
Ahsg	FETUA_MOUSE Alpha-2-HS-glycoprotein OS=Mus musculus OX=10090 GN=Ahsg PE=1 SV=1	P29699
Myh11	E9QPE7_MOUSE Myosin-11 OS=Mus musculus OX=10090 GN=Myh11 PE=1 SV=2	E9QPE7	1853.81	1596.35	1725.68	916.816	999.636	1105.49	1244.46	1175.02	1139.67	2233.17	911.457	2172.42	5432.97	4556.9	4201.89	2073.88	2464.57	2475.88	2239.84	2271.49	2588.06	2176.69	1907.81	3457.99	1601.17	1618.03	1260.71	1540.75	969.506	1012.22	1368.57
Bag2	BAG2_MOUSE BAG family molecular chaperone regulator 2 OS=Mus musculus OX=10090 GN=Bag2 PE=1 SV=1	Q91YN9									31.3511						132.526	194.478	112.525	104.477	115.001	159.301		147.264	139.8	135.761	83.0624		120.204	115.83	132.443	186.046
Rpl8	RL8_MOUSE 60S ribosomal protein L8 OS=Mus musculus OX=10090 GN=Rpl8 PE=1 SV=2	P62918																							41.7186
Dnajc5	G5E8T0_MOUSE DnaJ (Hsp40) homolog, subfamily C, member 5, isoform CRA_b OS=Mus musculus OX=10090 GN=Dnajc5 PE=1 SV=1	G5E8T0										41.5373			177.714	161.218	178.765
Casp3	CASP3_MOUSE Caspase-3 OS=Mus musculus OX=10090 GN=Casp3 PE=1 SV=1	P70677	95.9056	99.5046		125.34													123.245	133.75	123.366
Clic4	CLIC4_MOUSE Chloride intracellular channel protein 4 OS=Mus musculus OX=10090 GN=Clic4 PE=1 SV=3	Q9QYB1	59.7465	40.4214									28.0424				64.0094							71.7789	112.947	186.624
Prdx3	PRDX3_MOUSE Thioredoxin-dependent peroxide reductase, mitochondrial OS=Mus musculus OX=10090 GN=Prdx3 PE=1 SV=1	P20108	204.49	226.191	214.601	351.626	299.285	274.221	337.994	210.087	213.838	239.227	202.779	232.926	277.385	278.22	229.601	164.831	121.621	199.213	202.282	102.175	93.2864	159.756	176.893	163.629	211.667	229.17	231.255	226.832	218.204	246.738	223.417
Dr1	NC2B_MOUSE Protein Dr1 OS=Mus musculus OX=10090 GN=Dr1 PE=1 SV=1	Q91WV0							75.9906	75.266	76.4273	82.6008	90.3081	109.834	95.6478	101.088	118.546	62.458		42.3929	32.685	84.1265	70.6001	67.3284	52.9524	81.4343	90.1013	72.2281		67.394
Gss	Q3UEE2_MOUSE Glutathione synthetase OS=Mus musculus OX=10090 GN=Gss PE=1 SV=1	Q3UEE2	417.81	404.625	245.742	335.233	454.03	499.267											611.522	603.493	618.676										243.8	244.418	267.432
Pbdc1	PBDC1_MOUSE Protein PBDC1 OS=Mus musculus OX=10090 GN=Pbdc1 PE=1 SV=1	Q9D0B6							72.4293	73.854	55.8918	42.4869			50.1819	54.3841	40.2341											55.8409
Lbh	LBH_MOUSE Protein LBH OS=Mus musculus OX=10090 GN=Lbh PE=1 SV=1	Q9CX60													44.197	29.9929	38.1026						26.0655	39.5903	53.6023	53.6395	52.7342	59.2776	51.5412
Ubap2l	UBP2L_MOUSE Ubiquitin-associated protein 2-like OS=Mus musculus OX=10090 GN=Ubap2l PE=1 SV=1	Q80X50	513.779	372.039	424.852	1141.41	652.843		1956.62	2247.8	2100.95	1523.93	1581	1755.48	1248.91	1199.24	1249.26	1530.71	853.029	763.827	897.44	1747.16	1766.55	1245.09	1598.9	1281.39	1718.52	1742.04	1841.05	2004.09	821.561	847.985	752.13
Ddx5	DDX5_MOUSE Probable ATP-dependent RNA helicase DDX5 OS=Mus musculus OX=10090 GN=Ddx5 PE=1 SV=2	Q61656	449.988	401.653	677.866						322.085	155.772	130.899	142.649				276.062	381.876		378.746	103.017	132.13	314.681	295.126	280.914			135.402	305.581
Vcl	VINC_MOUSE Vinculin OS=Mus musculus OX=10090 GN=Vcl PE=1 SV=4	Q64727	863.625	802.071	745.502	754.516	1300.48	1190.8	851.998	796.715	609.999	760.796	875.283	718.764	1016.27	1070.82	939.789	1043.45	674.067	659.812	760.094	1034.05	1175.27	1081.64	1063.96	1024.53	1017.28	1067.44	794.176	871.138	1072.6	800.508	831.356
Rps11	A0A1B0GSE8_MOUSE 40S ribosomal protein S11 (Fragment) OS=Mus musculus OX=10090 GN=Rps11 PE=1 SV=1	A0A1B0GSE8																8.65507						7.44989	8.67546	7.77083
Atp6v1f	VATF_MOUSE V-type proton ATPase subunit F OS=Mus musculus OX=10090 GN=Atp6v1f PE=1 SV=2	Q9D1K2																				58.185	49.1049
Srsf4	SRSF4_MOUSE Serine/arginine-rich splicing factor 4 OS=Mus musculus OX=10090 GN=Srsf4 PE=2 SV=1	Q8VE97		137.377								93.1138	74.6676	60.8816	104.432	99.0831	91.2072	110.931	274.327	214.262	301.813	225.045	137.047	110.988	145.655	140.996	134.283	112.503	162.666	261.522
Hdgfl2	HDGR2_MOUSE Hepatoma-derived growth factor-related protein 2 OS=Mus musculus OX=10090 GN=Hdgfl2 PE=1 SV=1	Q3UMU9	166.681	142.783					336.019	271.076	105.088	367.573	544.381	557.548	578.395	596.414	430.354	317.536	177.27	214.114	220.613	332.934	289.345	172.217	193.126	174.763	610.836	645.732	505.731	501.122	766.814	733.917	626.062
C19orf25_P	CS025_MOUSE UPF0449 protein C19orf25 homolog OS=Mus musculus OX=10090 PE=1 SV=1	Q9D7E4									45.7594	24.2894		33.6171	40.9886	39.7634	41.1435	48.5704				28.3954	35.2376	39.8973	40.3427	23.1978	42.0161	37.8798	49.4897	50.2487
Gars	GARS_MOUSE Glycine--tRNA ligase OS=Mus musculus OX=10090 GN=Gars PE=1 SV=1	Q9CZD3	1052.74	960.04	502.687	516.583	529.751	454.284	1217.17	1440.26	1553.79	576.442	602.493	753.749	2412.38	2636.04	2248.5	588.229	568.141	442.436	424.07	825.126	847.923	769.566	750.122	816.846	1745.84	1555.4	413.706	438.374
Gm5478	A0A2R8VHP3_MOUSE Uncharacterized protein OS=Mus musculus OX=10090 GN=Gm5478 PE=1 SV=1	A0A2R8VHP3	93.9054	61.3193	54.7481	44.1528	89.2666	93.404			48.5145	41.0403	50.2567	38.3034	8.06586		9.59638	53.5094	124.593	144.62	47.2207	85.796	147.888	46.4578	57.606	40.4886		20.451	41.5853		20.8888	22.8437	23.5054
Sfpq	SFPQ_MOUSE Splicing factor, proline- and glutamine-rich OS=Mus musculus OX=10090 GN=Sfpq PE=1 SV=1	Q8VIJ6	575.731	667.156	1428.48	1631.29	1486.61	1197.58	392.558	459.781	414.305	445.277	430.004	433.838	365.977	330.845	442.688	278.756	592.953	748.302	787.991	161.215	177.847	1066.35	877.308	1246.53	224.345	222.805	506.142	371.722	1900.05	1835.61	2078.74
Eif4a2	E9Q561_MOUSE Eukaryotic initiation factor 4A-II OS=Mus musculus OX=10090 GN=Eif4a2 PE=1 SV=1	E9Q561	49.8349	47.2646					103.874	123.226	113.057	101.011	92.2928		236.541	315.589	285.683	75.4251				49.1278	68.8473	43.86	37.7128	103.995			67.6193	54.0415
Pabpn1	PABP2_MOUSE Polyadenylate-binding protein 2 OS=Mus musculus OX=10090 GN=Pabpn1 PE=1 SV=3	Q8CCS6	41.4501		34.5087				57.6054	70.0882	84.714	57.6123	61.8363	66.0129	69.2774	84.5035	75.2469	58.351	231.401	199.056	100.67	26.2253	43.9753	40.0844	33.2314	24.6737	49.9759	50.111	57.5144	58.0554
Gm45713	A0A1B0GS68_MOUSE Uncharacterized protein OS=Mus musculus OX=10090 GN=Gm45713 PE=2 SV=1	A0A1B0GS68	577.698	624.944	477.471	1178.69	1105.64	1076.82		144.235		169.803	202.254	199.242	163.128	150.091	170.089	217.35	669.012	614.909	603.638	133.573	171.628	194.327	218.096	236.269				122.844	626.449	630.984	650.293
Ndufaf2	NDUF2_MOUSE NADH dehydrogenase [ubiquinone] 1 alpha subcomplex assembly factor 2 OS=Mus musculus OX=10090 GN=Ndufaf2 PE=1 SV=1	Q59J78																315.022											398.267	380.081
Cct6a	TCPZ_MOUSE T-complex protein 1 subunit zeta OS=Mus musculus OX=10090 GN=Cct6a PE=1 SV=3	P80317	398.492	441.842	372.771	522.508	601.951	483.547				110.479	137.908	123.266	112.145	302.288		220.411	497.481	429.338	581.79	182.727	299.982	219.086	345.501	328.746					260.246	335.246	482.241
Ppp1r12a	MYPT1_MOUSE Protein phosphatase 1 regulatory subunit 12A OS=Mus musculus OX=10090 GN=Ppp1r12a PE=1 SV=2	Q9DBR7	533.699	534.161	838.504		473.903		865.38	919.588	970.862	1082.87	1035.36	1017.18	1058.86	913.545	1042.58	559.772	386.586	406.405	431.172	1067.03	975.72	793.772	868.402	1153.68	872.402	834.313	542.512	678.986	2261.29	3173.88	6991.58
Mtdh	LYRIC_MOUSE Protein LYRIC OS=Mus musculus OX=10090 GN=Mtdh PE=1 SV=1	Q80WJ7							541.232	536.832	521.852	201.216	232.287	234.204	468.933	465.455	428.355	340.882	169.996	212.035	190.925	271.825	284.905	524.1	446.824	347.218	399.998	312.962	356.875	427.227
Prph	G5E846_MOUSE Peripherin OS=Mus musculus OX=10090 GN=Prph PE=1 SV=1	G5E846	352.966	359.868	405.697	395.68	410.841	327.008	508.154	469.682	487.018	602.242	577.213	583.009	1003.48	841.468	1205.98	724.575	243.523	287.98	252.694	966.372	970.504	551.91	602.795	562.151	766.595	766.633	807.87	755.03	487.549	471.896	433.549
Ddx39a	DX39A_MOUSE ATP-dependent RNA helicase DDX39A OS=Mus musculus OX=10090 GN=Ddx39a PE=1 SV=1	Q8VDW0	190.23	270.454	256.437							136.694	104.461	121.726				157.341				116.667	150.766	158.242	177.963	165.924			63.0318	91.3017
Cct4	TCPD_MOUSE T-complex protein 1 subunit delta OS=Mus musculus OX=10090 GN=Cct4 PE=1 SV=3	P80315	652.616	563.525	296.285				298.169	329.563	244.292	177.665	213.348	151.162	297.535	487.959	134.644	197.837					159.57	263.041	262.246	300.085	386.751	346.323	212.561	198.559	2248.75	2177.84	2532.78
Pa2g4	PA2G4_MOUSE Proliferation-associated protein 2G4 OS=Mus musculus OX=10090 GN=Pa2g4 PE=1 SV=3	P50580	256.264	249.488	400.047	741.655	933.05						169.195				796.256	98.0802	253.006	225.566	257.184	73.9941		120.796	123.148	119.557				104.676	423.125	406.251	457.841
Cav1	CAV1_MOUSE Caveolin-1 OS=Mus musculus OX=10090 GN=Cav1 PE=1 SV=1	P49817																136.482		114.933		187.711	213.639		34.9283
Cdca3	CDCA3_MOUSE Cell division cycle-associated protein 3 OS=Mus musculus OX=10090 GN=Cdca3 PE=1 SV=2	Q99M54							337.356	308.504	302.772		204.31	336.27	280.99	284.275	360.28	183.248	71.2164			55.1268		170.358	303.277	289.762	319.611	216.095	177.139	277.851
MLV_Env_P	ENV1_MOUSE MLV-related proviral Env polyprotein OS=Mus musculus OX=10090 PE=1 SV=3	P10404	619.34	457.595	504.336	318.017	364.401		560.339	630.131	579.908	596.514	712.205	652.429	563.722	539.401	582.762	642.461	284.695	320.928	354.512	618.412	590.675	612.894	580.445	576.667	466.895	538.601	427.647	428.927	396.012	801.88	839.013
Psmb5	Q8BTY5_MOUSE Proteasome subunit beta type-5 OS=Mus musculus OX=10090 GN=Psmb5 PE=1 SV=1	Q8BTY5	23.856	25.5438		41.3462	25.0166												38.0703	32.8112	43.0473
Akt1s1	AKTS1_MOUSE Proline-rich AKT1 substrate 1 OS=Mus musculus OX=10090 GN=Akt1s1 PE=1 SV=1	Q9D1F4								114.951	89.7932	152.762	134.092	116.707	244.853	131.812	101.428	140.217				86.2913	159.432	125.208	89.9669	136.051	193.213	135.538	176.791	174.784
Rpl5	D3YYV8_MOUSE 60S ribosomal protein L5 (Fragment) OS=Mus musculus OX=10090 GN=Rpl5 PE=1 SV=1	D3YYV8		99.5535
Myh10	Q3UH59_MOUSE Myosin-10 OS=Mus musculus OX=10090 GN=Myh10 PE=1 SV=1	Q3UH59	2776.17	3025.97	3559.69	3041.59	3305.87	3014.75	4101.24	3614.2	2981.74	3911.08	3606.88	4440.53	6457.85	5819.93	7619.85	5706.3	4368.1	5580.37	4883.64	29156.6	8828.9	4409.23	4817.18	4158.63	5065.73	4923.51	6644.71	4677.93	1911.66	2173.3	2442.26
Glb1	BGAL_MOUSE Beta-galactosidase OS=Mus musculus OX=10090 GN=Glb1 PE=1 SV=1	P23780	495.986	478.939	535.306	818.308	741.458	883.226							281.272	236.556	267.799	129.806	719.664	606.438	643.708	116.238		144.897	142.791	137.375			192.195	217.864	684.16	776.433	775.696
Marcksl1	MRP_MOUSE MARCKS-related protein OS=Mus musculus OX=10090 GN=Marcksl1 PE=1 SV=2	P28667	58.819						219.476	222.156	283.219	206.783	172.115	148.403	399.437	478.866	477.4	125.015	91.4409	92.2378	83.3435	109.31	111.963	134.786	109.009	126.609	205.82	161.127	193.098	138.096
Ubl7	UBL7_MOUSE Ubiquitin-like protein 7 OS=Mus musculus OX=10090 GN=Ubl7 PE=1 SV=2	Q91W67																				59.6713
Safb2	SAFB2_MOUSE Scaffold attachment factor B2 OS=Mus musculus OX=10090 GN=Safb2 PE=1 SV=2	Q80YR5	774.13	706.684	656.492	4970.69	712.793	629.005	739.373	716.338	712.45	1103.7	1136.76	1237.47	1102.08	1142.57	1324.64	876.533	888.408	871.826	964.095	1135.95	1182.94	930.619	891.77	877.612	888.425	863.878	1007.83	956.038	726.312	734.12	660.174
Prep	PPCE_MOUSE Prolyl endopeptidase OS=Mus musculus OX=10090 GN=Prep PE=1 SV=1	Q9QUR6	619.933	620.503	492.044	599.321	647.154	674.423											687.055	726.949	667.748										1254.82	1468.67	1472.04
Myg1	F8WGG3_MOUSE UPF0160 protein MYG1, mitochondrial (Fragment) OS=Mus musculus OX=10090 GN=Myg1 PE=1 SV=1	F8WGG3	315.655	308.683	310.656			665.798											197.147	290.313	278.23											284.486	333.94
Sf1	D3YZC9_MOUSE Splicing factor 1 OS=Mus musculus OX=10090 GN=Sf1 PE=1 SV=1	D3YZC9	186.923	196.316					90.3796			211.396	188.22	210.193	241.649	177.533	271.345	475.963	94.3614	130.863	160.205	277.225	273.597	179.017	197.909	142.721	202.611	170.21		94.8672
Echs1	ECHM_MOUSE Enoyl-CoA hydratase, mitochondrial OS=Mus musculus OX=10090 GN=Echs1 PE=1 SV=1	Q8BH95	128.242	124.702	50.3151	311.842	154.408					80.4076	88.5298	125.331				210.748	150.75	144.501	175.301	59.3267	79.7953	232.411	355.134	431.125					452.153	454.084	513.3
Npepps	E9Q039_MOUSE Aminopeptidase OS=Mus musculus OX=10090 GN=Npepps PE=1 SV=1	E9Q039	400.979	391.17	347.775	452.109	465.34	587.517				121.784	207.966	211.62				112.841	457.52	391.81	413.814	71.3389	110.643	206.816	209.664	192.671					371.531	389.636	755.418
Crmp1	Q6P1J1_MOUSE Crmp1 protein OS=Mus musculus OX=10090 GN=Crmp1 PE=1 SV=1	Q6P1J1	212.393	332.441	262.564				663.353	667.266	691.662	755.297	749.863	712.281	1497.72	1625.95	1655.41	826.135	376.262	422.42	455.994	1468.49	1581.42	751.406	828.673	763.067	973.144	876.507	879.45	1003.48	279.295	324.909	325.549
Krt78	E9Q0F0_MOUSE Keratin 78 OS=Mus musculus OX=10090 GN=Krt78 PE=1 SV=1	E9Q0F0	367.064	440.321	393.135	315.845	641.005	670.715	1205.03	1182.08	1631.38	803.883	822.179	857.627	929.453	1659.91	1683.47	923.29	443.008	420.016	393.684	520.345	538.434	1022.06	1011.95	954.765	1583.48	1609.87	1076.34	1043.92	416.764	431.743	471.577
AY358078	Q6UY53_MOUSE HN1-like protein OS=Mus musculus OX=10090 GN=AY358078 PE=2 SV=1	Q6UY53							164.709	151.483	182.319	137.89	98.2873	194.993	193.12	171.027	132.93	181.968				99.5905	106.384	150.32	86.2057	89.0979	148.979	129.106	202.401	196.345
Creg1	K4DI63_MOUSE Cellular repressor of E1A-stimulated genes 1, isoform CRA_a OS=Mus musculus OX=10090 GN=Creg1 PE=1 SV=1	K4DI63	30.1291	29.0681															42.4627	52.6431	53.7974
Nwd1	A0A2I3BR96_MOUSE NACHT domain- and WD repeat-containing protein 1 OS=Mus musculus OX=10090 GN=Nwd1 PE=1 SV=1	A0A2I3BR96	1771.01	1843.91	1980.15	3202.71	2517.02	3437.09	4530.68	4495.81	4335.65	4600.79	4903.85	4694.67				2395.56	724.427	639.279	732.313	1596.31	1417.35	1178.31	822.496	1060.61	1929.92	1955.53	1947.06	2173.52	1329.85	846.846	701.674
Atg4d	ATG4D_MOUSE Cysteine protease ATG4D OS=Mus musculus OX=10090 GN=Atg4d PE=1 SV=1	Q8BGV9	198.241																281.997										171.046	117.149
Vcam1	VCAM1_MOUSE Vascular cell adhesion protein 1 OS=Mus musculus OX=10090 GN=Vcam1 PE=1 SV=1	P29533	290.858	225.758			526.011		927.84	911.848	1228.31	553.153	544.276	515.516	513.657	587.309	601.528	956.369				822.862	570.721	779.024	694.828	850.672	725.965	656.77	889.169	1046.15	882.429	1455.95	1496.76
Cct5	TCPE_MOUSE T-complex protein 1 subunit epsilon OS=Mus musculus OX=10090 GN=Cct5 PE=1 SV=1	P80316	459.593	509.878	657.19							166.668	249.808	186.632				207.654	147.901	188.745	128.431	162.568	140.356	335.981	383.611	327.798
Fv4	ENV2_MOUSE Retrovirus-related Env polyprotein from Fv-4 locus OS=Mus musculus OX=10090 GN=Fv4 PE=1 SV=2	P11370	296.53	309.175	213.287	338.315	323.268		364.756	423.229	199.791	331.699	342.969	287.749	104.092	80.8166	154.355	275.951	290.752	222.945	403.89	447.729	377.82	172.347	215.028	196.089	341.048	301.915	288.552	333.042	280.9	669.29	604.505
Exph5	EXPH5_MOUSE Exophilin-5 OS=Mus musculus OX=10090 GN=Exph5 PE=1 SV=1	Q0VAV2	1431.51	1431.2	741.872								559.966					526.116	538.719	408.685				648.082	663.866	773.082
Ccdc124	CC124_MOUSE Coiled-coil domain-containing protein 124 OS=Mus musculus OX=10090 GN=Ccdc124 PE=1 SV=1	Q9D8X2																				171.241
Thbs1	TSP1_MOUSE Thrombospondin-1 OS=Mus musculus OX=10090 GN=Thbs1 PE=1 SV=1	P35441							842.425			552.076	633.201	880.442	1053.27		949.117					293.383	688.32					754.659	330.939	725.859
Psmd1	PSMD1_MOUSE 26S proteasome non-ATPase regulatory subunit 1 OS=Mus musculus OX=10090 GN=Psmd1 PE=1 SV=1	Q3TXS7	1066.65	622.336								223.005	278.48	291.307				510.217		179.164		161.702		177.648	272.49
Immt	E9Q800_MOUSE MICOS complex subunit MIC60 OS=Mus musculus OX=10090 GN=Immt PE=1 SV=1	E9Q800	433.023	463.167	414.739	214.527	213.139	239.245	162.025	130.655	156.984	136.068	155.185	138.417	133.719	85.4124		246.552	285.549	291.37	227.529	133.533	290.119	286.143	157.864	207.513	122.68	104.84	118.176	122.545	153.55	157.385	182.432
Dbnl	DBNL_MOUSE Drebrin-like protein OS=Mus musculus OX=10090 GN=Dbnl PE=1 SV=2	Q62418	224.622	208.007	325.889				223.089	159.249	238.404	237.813	171.825	190.152	172.195	309.424	184.494	273.83	344.643	523.685	390.785	229.689	301.375	172.652	295.79	228.787	185.879	151.11	194.918	275.943	175.202	734.745	642.662
Atic	PUR9_MOUSE Bifunctional purine biosynthesis protein PURH OS=Mus musculus OX=10090 GN=Atic PE=1 SV=2	Q9CWJ9	348.687	232.381														211.758	602.244	624.721	643.21	126.059	163.882	259.879	269.43	268.313					205.965		196.91
Duox2	A2AQ99_MOUSE Dual oxidase 2 OS=Mus musculus OX=10090 GN=Duox2 PE=4 SV=1	A2AQ99	1242.67	1261.82	1041.27	1221.41	1231.87			522.441		1545.59	1551.31	1636.43	987.869		1158.58	787.507	920.736	998.113	879.626	957.172	714.855	651.244	855.704	1205.81			845.812	930.711	700.778	590.747	603.538
Mrps36	RT36_MOUSE 28S ribosomal protein S36, mitochondrial OS=Mus musculus OX=10090 GN=Mrps36 PE=1 SV=1	Q9CQX8							36.0017	45.1132	41.7393	70.3681	66.4234	75.2802	68.5303	81.672	88.8953	92.4391	39.7127	48.3356	34.1304	216.59	113.661	93.9999	93.5997	80.8399	137.913	82.0857	124.371	109.189
Luc7l3	LC7L3_MOUSE Luc7-like protein 3 OS=Mus musculus OX=10090 GN=Luc7l3 PE=1 SV=1	Q5SUF2																131.119			106.133	230.922	96.2393	224.699		147.792				128.638		175.414
Rps27	A0A0G2JDW7_MOUSE 40S ribosomal protein S27 (Fragment) OS=Mus musculus OX=10090 GN=Rps27 PE=1 SV=1	A0A0G2JDW7
Efhd1	EFHD1_MOUSE EF-hand domain-containing protein D1 OS=Mus musculus OX=10090 GN=Efhd1 PE=1 SV=1	Q9D4J1	35.6723	33.2773	29.9965	49.4534	48.2006	49.2344	104.328	90.3281	62.8881	53.2332	61.2126	53.8528	31.7879	28.549	34.3147	83.0585	45.3922	44.6097	41.2495	75.8922	85.1332	54.2426	64.5239	58.2315	70.1602	82.3771	84.7154	95.2531	65.2087	49.7535	56.4186
Ccdc43	E9Q2S9_MOUSE Coiled-coil domain-containing protein 43 OS=Mus musculus OX=10090 GN=Ccdc43 PE=1 SV=1	E9Q2S9										57.9131	135.316	60.2253	227.625	251.424	257.356	54.5703				104.135	109.434	94.2722	77.6062	87.0882	64.2539	62.4203		55.9072
Sparc	A0A1L1SSH9_MOUSE SPARC OS=Mus musculus OX=10090 GN=Sparc PE=1 SV=1	A0A1L1SSH9							285.583	208.886	191.111	297.425	282.359	354.36	427.484	306.499	260.4	395.996	252.05	228.861	203.309	256.297	247.969	468.928	388.787	645.413	171.687	165.278	169.497	195.981	1302.35	1337.1	1196.81
Ensa	ENSA_MOUSE Alpha-endosulfine OS=Mus musculus OX=10090 GN=Ensa PE=1 SV=1	P60840	98.028			53.3184						42.4878	47.0739	41.729	78.268	54.9165	54.5178	56.2471		117.277	25.1632	41.1108	41.1646	60.6699	64.3899	58.4967	46.9424	47.5526		30.5078			150.067
Mcrip1	MCRI1_MOUSE Mapk-regulated corepressor-interacting protein 1 OS=Mus musculus OX=10090 GN=Mcrip1 PE=1 SV=1	Q3UGS4								36.2523						93.3201
Acadm	ACADM_MOUSE Medium-chain specific acyl-CoA dehydrogenase, mitochondrial OS=Mus musculus OX=10090 GN=Acadm PE=1 SV=1	P45952	213.586	260.204	257.404							155.791		137.886				159.999	107.498	168.768	125.322	144.113	89.8556	154.713	172.918	194.578				89.7978
Nit1	NIT1_MOUSE Deaminated glutathione amidase OS=Mus musculus OX=10090 GN=Nit1 PE=1 SV=2	Q8VDK1	183.443	203.873	136.602	185.947	160.706												149.748	144.788	208.963
Arvcf	ARVC_MOUSE Armadillo repeat protein deleted in velo-cardio-facial syndrome homolog OS=Mus musculus OX=10090 GN=Arvcf PE=1 SV=2	P98203																	868.224	706.584	632.68										684.662	554.53	805.685
Myo9b	MYO9B_MOUSE Unconventional myosin-IXb OS=Mus musculus OX=10090 GN=Myo9b PE=1 SV=2	Q9QY06	3498.86	3045.05	3426.33	4234.35	4641.72	5514.48	709.054				487.15		767.744	642.628	861.431	1156	3465.13	3212.52	3260.13	671.369	710.406	1048.3	1167.56	1069.44		690.731		752	5529.9	5155.93	5506.19
Txndc5	E9PXX7_MOUSE Thioredoxin domain-containing protein 5 OS=Mus musculus OX=10090 GN=Txndc5 PE=1 SV=1	E9PXX7	143.432	86.5894						101.823	513.909	163.956	182.011	222.916	206.218	190.749	235.385	187	409.006	280.887	278.596	259.572	304.513	175.352	180.277	191.681	259.105	211.973	176.712	132.284	457.342	367.455	457.138
Pacsin2	A0A2R8W6S4_MOUSE Protein kinase C and casein kinase substrate in neurons protein 2 (Fragment) OS=Mus musculus OX=10090 GN=Pacsin2 PE=1 SV=1	A0A2R8W6S4							168.603	156.249	181.571	129.999	134.332	179.365	176.534	157.881	152.337	217.556		58.2452	55.5037	111.321	114.651	186.706	204.708	295.326	160.85	170.316	98.8131	140.667	355.242	336.697	383.974
Qki	QKI_MOUSE Protein quaking OS=Mus musculus OX=10090 GN=Qki PE=1 SV=1	Q9QYS9	152.165	155.152	134.432	202.961	187.604		160.464	184.137	181.397	221.376	217.761	202.617	277.268	251.657	233.088	187.035	121.491	137.538	152.401	276.938	268.044	236.851	183.196	251.608	266.606	278.403	254.422	240.781	147.84	254.211	234.521
Kcnq3	KCNQ3_MOUSE Potassium voltage-gated channel subfamily KQT member 3 OS=Mus musculus OX=10090 GN=Kcnq3 PE=1 SV=2	Q8K3F6																642.233				298.051	435.284	672.743	673.861	613.826
Krt79	K2C79_MOUSE Keratin, type II cytoskeletal 79 OS=Mus musculus OX=10090 GN=Krt79 PE=1 SV=2	Q8VED5	653.733	500.211	90.6167	73.4063	147.75	154.598							13.3503		15.8835	103.281	577.497	554.644	508.519	259.685	285.445	59.4991	156.59	109.532		21.6281	61.3667		673.135	361.997	710.021
Cmc4	CMC4_MOUSE Cx9C motif-containing protein 4 OS=Mus musculus OX=10090 GN=Cmc4 PE=2 SV=1	Q61908																16.1004				34.2873	32.0214
Drap1	F6T9K1_MOUSE Dr1-associated corepressor OS=Mus musculus OX=10090 GN=Drap1 PE=1 SV=2	F6T9K1	62.5992	64.8057		134.762	129.844	154.424	237.557	188.844	262.636	151.343	152.286	147.107	229.058	160.77	103.913	117.101	52.6604	55.7536	54.8858	141.376	77.4049	108.451	118.384	114.18	132.223	119.624	130.902	143.623	182.551	125.461	166.209
Fstl1	FSTL1_MOUSE Follistatin-related protein 1 OS=Mus musculus OX=10090 GN=Fstl1 PE=1 SV=2	Q62356										174.912	217.019		222.171	200.235	194.614	153.277				165.759	166.936	207.427	201.865	237.832	115.743	95.9009	103.783	85.3813
Arpc4	ARPC4_MOUSE Actin-related protein 2/3 complex subunit 4 OS=Mus musculus OX=10090 GN=Arpc4 PE=1 SV=3	P59999	1291.46	1447.13	2838.24	2699.86	2362.79	1804.64	8237.79	7349.69	4283.82	9083.19	9669.25	9653.39	7057.06	6625.61	7609.59	4078.05	4112.76	3970.32	4169.84	5621.29	4192.89	2509.73	3334.21	2642.99	4004.61	4302.04	5172.23	6410.98	4079.91	5048.46	4361.51
Ddx17	DDX17_MOUSE Probable ATP-dependent RNA helicase DDX17 OS=Mus musculus OX=10090 GN=Ddx17 PE=1 SV=1	Q501J6	772.118	846.929	1029.06	554.633	477.725	401.506				206.297	173.355	188.916				427.009	1131.57	827.961	1087.16	193.303	217.586	302.18	274.906	455.607			179.319		250.528	280.338
Snu13	NH2L1_MOUSE NHP2-like protein 1 OS=Mus musculus OX=10090 GN=Snu13 PE=1 SV=4	Q9D0T1	61.0947	59.9087								52.8307	62.7413	43.8358				79.1519				65.1996	72.6788	51.141	80.4483	80.3201		34.5601	61.9268	61.175		46.566
Uqcrc2	QCR2_MOUSE Cytochrome b-c1 complex subunit 2, mitochondrial OS=Mus musculus OX=10090 GN=Uqcrc2 PE=1 SV=1	Q9DB77	374.735	408.645	556.286				269.017	315.637	1145.49	263.178	285.099	265.329	277.183	271.902	275.853	247.765				252.412	294.765	275.382	284.184	281.955	539.047	480.122	301.473	324.888
Uchl3	A0A2I3BQ39_MOUSE Ubiquitin carboxyl-terminal hydrolase (Fragment) OS=Mus musculus OX=10090 GN=Uchl3 PE=1 SV=1	A0A2I3BQ39	25.8945	16.3246	86.2065				69.3952	61.3879			24.2628		34.4533	37.4545	39.4263	62.4375	102.195			29.2527	30.4955	24.0524	31.8412	11.6478	34.6086	20.9694	35.6172	34.5381	351.169
Ube2k	A0A0J9YUI1_MOUSE Ubiquitin-conjugating enzyme E2 K OS=Mus musculus OX=10090 GN=Ube2k PE=1 SV=1	A0A0J9YUI1											35.9565					37.9162				39.1835
Rps15a	F8WJ41_MOUSE 40S ribosomal protein S15a (Fragment) OS=Mus musculus OX=10090 GN=Rps15a PE=1 SV=1	F8WJ41	99.9411	93.4654	102.951							22.8168						66.8944				22.9435	25.9209	54.3033	63.6387	77.6514				23.4355
Taldo1	A0A1B0GR11_MOUSE Transaldolase OS=Mus musculus OX=10090 GN=Taldo1 PE=1 SV=1	A0A1B0GR11	341.535	271.189								114.938	83.41		276.127	293.635	432.129	220.263	167.714	245.212	171.558	381.779	610.567	105.153	113.928	88.9244		256.975		276.091
Fip1l1	FIP1_MOUSE Pre-mRNA 3'-end-processing factor FIP1 OS=Mus musculus OX=10090 GN=Fip1l1 PE=1 SV=1	Q9D824	142.691	140.477					525.329	541.499	430.405	454.566	400.154	411.593	486.319	459.115	424.215	365.355	233.928	310.896	316.995	431.381	439.585	292.54	282.473	235.727	484.727	426.66	520.746	350.214	332.717	269.308	228.845
Lmnb1	LMNB1_MOUSE Lamin-B1 OS=Mus musculus OX=10090 GN=Lmnb1 PE=1 SV=3	P14733	1467.21	1487.35	1496.79	1524.08	1505.12	1406.98	631.75	779.156	754.096	703.629	619.142	706.305	1094.93	1541.58	1398.45	549.221	1268.75	1406.72	1356.27	721.112	823.03	605.08	615.713	542.28	1223.37	1411.24	1120.54	633.081	861.046	737.395	746.156
Akr1a1	AK1A1_MOUSE Alcohol dehydrogenase [NADP(+)] OS=Mus musculus OX=10090 GN=Akr1a1 PE=1 SV=3	Q9JII6	226.959	201.249		254.517	199.303			94.4837		93.6924	85.8578			73.9155		133.963	353.014	279.442	318.658	167.289	91.7706	180.425	287.766	235.589			100.244	87.8894	329.826	308.714	361.255
Sdhb	SDHB_MOUSE Succinate dehydrogenase [ubiquinone] iron-sulfur subunit, mitochondrial OS=Mus musculus OX=10090 GN=Sdhb PE=1 SV=1	Q9CQA3					124.562			119.681	123.934			77.6195						66.99									199.355	171.749	107.805	114.256	121.581
Creld2	CREL2_MOUSE Cysteine-rich with EGF-like domain protein 2 OS=Mus musculus OX=10090 GN=Creld2 PE=1 SV=1	Q9CYA0										75.0648	206.452		388.649	313.138	332.363	138.284	239.68	204.079	239.74	158.977	198.47	121.235	113.456	117.784	109.419	180.517	144.413	168.243
Uchl3	UCHL3_MOUSE Ubiquitin carboxyl-terminal hydrolase isozyme L3 OS=Mus musculus OX=10090 GN=Uchl3 PE=1 SV=2	Q9JKB1	79.4431	50.0832	264.477				212.901	188.335			53.3063	169.361	105.701	114.909	120.958	191.555	313.53			58.6976	93.5588	73.7916	97.6872	35.735	112.032	64.3332	109.272	105.961	1077.37
Rps6	RS6_MOUSE 40S ribosomal protein S6 OS=Mus musculus OX=10090 GN=Rps6 PE=1 SV=1	P62754																						59.5238	55.0652	57.872
Tln1	F6S1V7_MOUSE Talin-1 (Fragment) OS=Mus musculus OX=10090 GN=Tln1 PE=1 SV=1	F6S1V7		29.8898																				19.9587	19.5926
Eif6	IF6_MOUSE Eukaryotic translation initiation factor 6 OS=Mus musculus OX=10090 GN=Eif6 PE=1 SV=2	O55135	132.456	143.233	213.711	107.339						70.1581	86.7341	62.8701	50.3127	57.0701	58.7279	126.745	131.687	129.879	129.503	75.6212	65.7604	125.877	106.67	87.6404
Rab6a	D3YV69_MOUSE Ras-related protein Rab-6A OS=Mus musculus OX=10090 GN=Rab6a PE=1 SV=1	D3YV69	48.6521	11.9508					86.6316	67.366	74.5481	142.265	114.644	160.236	65.6634	60.9556	57.1282	108.393	42.9363	42.2302	33.3552	58.9394	50.9902	91.2474	106.436	95.413		30.8944	75.1336	82.2914
Myh14	K3W4R2_MOUSE Myosin-14 OS=Mus musculus OX=10090 GN=Myh14 PE=1 SV=1	K3W4R2	1670.32	1896.01	1627.63	904.807	1218.59	750.345	1763.17	1767.38	3642.76	2455.28	2182.86	2213.89	1881.17	1946.79	1838.29	1413.7	832.435	966.919	1205.84	1844.36	2159.21	1593.5	1513.9	1470	1949.98	2071.08	1751.61	1878.85		767.237
Slc9a3r1	NHRF1_MOUSE Na(+)/H(+) exchange regulatory cofactor NHE-RF1 OS=Mus musculus OX=10090 GN=Slc9a3r1 PE=1 SV=3	P70441					571.298			100.144											332.957
Stk35	E9PXA2_MOUSE Serine/threonine-protein kinase 35 OS=Mus musculus OX=10090 GN=Stk35 PE=1 SV=1	E9PXA2	2501.96	3567.41	3688.74	2702.96	3235.73	3266.24				968.619	1041.74	944.53	214.869	272.924	176.186	543.482	1131.63	1479.79	1218.29	333.677	540.482	878.96	1185.15	2085.41	364.63	394.351	410.058	414.626	925.978	1049.5	1288.14
Fkbp4	FKBP4_MOUSE Peptidyl-prolyl cis-trans isomerase FKBP4 OS=Mus musculus OX=10090 GN=Fkbp4 PE=1 SV=5	P30416	218.505	281.564	196.867	233.794	257.103	276.176	430.609	516.392	437.342	317.251	446.939	466.966	437.708	181.722	429.966	374.764	371.019	420.892	422.389	435.764	447.022	309.811	377.325	402.896	475.196	488.06	427.061	457.713	493.272	484.817	515.983
Npepps	F6QYF8_MOUSE Aminopeptidase (Fragment) OS=Mus musculus OX=10090 GN=Npepps PE=1 SV=1	F6QYF8	451.025	459.753	408.606	527.802	543.249	685.881				142.174	242.784	247.05				244.935	534.119	457.408	483.096	84.7162	129.167	312.543	241.159	309.977					433.734	454.87	881.892
Fip1l1	D3Z3F1_MOUSE Pre-mRNA 3'-end-processing factor FIP1 (Fragment) OS=Mus musculus OX=10090 GN=Fip1l1 PE=1 SV=2	D3Z3F1	74.7128	65.2667					193.397	209.338	141.639	169.445	127.243	140.985	126.235	139.218	147.159	152.657				114.691	112.154	78.1605	86.6651	107.62	163.237	150.051	230.608	157.795
Gstp2	GSTP2_MOUSE Glutathione S-transferase P 2 OS=Mus musculus OX=10090 GN=Gstp2 PE=1 SV=2	P46425		42.2967																			158.704
Ppic	PPIC_MOUSE Peptidyl-prolyl cis-trans isomerase C OS=Mus musculus OX=10090 GN=Ppic PE=1 SV=1	P30412	143.964	111.715	134.707	141.694	120.261					45.4579	45.4012		98.3785	95.8694	75.3161		221.601	198.926	213.114	34.9633	47.5331	53.5009	51.442	44.9023				49.2445	95.8274
Acp1	A0A1W2P7X3_MOUSE Low molecular weight phosphotyrosine protein phosphatase OS=Mus musculus OX=10090 GN=Acp1 PE=1 SV=1	A0A1W2P7X3
Ina	AINX_MOUSE Alpha-internexin OS=Mus musculus OX=10090 GN=Ina PE=1 SV=3	P46660	541.888	619.842	684.312	247.06	249.142	241.166	608.986	641.635	607.946	433.861	410.531	407.546	399.578	396.515	489.569	538.089	300.548	367.057	406.103	532.121	508.435	580.965	559.31	537.545	636.137	664.115	684.968	640.084	234.539	216.926	184.519
Rpl17	Q6ZWZ7_MOUSE 60S ribosomal protein L17 OS=Mus musculus OX=10090 GN=Rpl17 PE=1 SV=1	Q6ZWZ7	149.848	124.808	141.046								40.39					50.6177		53.867	56.9903				50.7874
Gnai2	GNAI2_MOUSE Guanine nucleotide-binding protein G(i) subunit alpha-2 OS=Mus musculus OX=10090 GN=Gnai2 PE=1 SV=5	P08752	193.765	197.278	204.182
Hmbs	HEM3_MOUSE Porphobilinogen deaminase OS=Mus musculus OX=10090 GN=Hmbs PE=1 SV=2	P22907	141.668	149.652		180.57													337.771	296.356	232.779
Tagln2	TAGL2_MOUSE Transgelin-2 OS=Mus musculus OX=10090 GN=Tagln2 PE=1 SV=4	Q9WVA4							102.713	130.037		63.4047	79.3718	76.5051				195.207	74.9797	59.999	83.5234	87.9416	68.131	122.887	151.567	215.32			78.0586	106.77	792.874	848.715	830.302
Krt16	K1C16_MOUSE Keratin, type I cytoskeletal 16 OS=Mus musculus OX=10090 GN=Krt16 PE=1 SV=3	Q9Z2K1	147.388	205.847	243.714				160.807	260.504	148.238	499.76	193.915	259.292	657.099		210.987	209.801	102.979	99.6949	85.9341	173.786	220.198	191.29	281.207	297.799	327.77	275.257		188.271	182.867	181.053	258.483
Pgd	6PGD_MOUSE 6-phosphogluconate dehydrogenase, decarboxylating OS=Mus musculus OX=10090 GN=Pgd PE=1 SV=3	Q9DCD0	142.382	179.996	209.744													122.328				130.22	109.847	126.431	123.45	96.2407
Paics	PUR6_MOUSE Multifunctional protein ADE2 OS=Mus musculus OX=10090 GN=Paics PE=1 SV=4	Q9DCL9	252.54	280.968	192.278				662.492	484.135	983.185	472.481	586.406	577.459	352.482	668.062	494.347	407.057	180.703	191.439	201.741	294.237	290.974	233.725	238.677	302.523	466.748	497.567	427.944	320.554	171.486	223.083
Pfdn5	PFD5_MOUSE Prefoldin subunit 5 OS=Mus musculus OX=10090 GN=Pfdn5 PE=1 SV=1	Q9WU28										46.8532						96.7455	56.3235	57.6469	58.0279		41.7431	38.0272	31.6425	30.5162			86.5126	24.6796
Arl3	ARL3_MOUSE ADP-ribosylation factor-like protein 3 OS=Mus musculus OX=10090 GN=Arl3 PE=1 SV=1	Q9WUL7	90.2401	96.6086	106.551	98.7835	145.83	128.527				44.8751	56.1057	48.4586				55.2733	64.4074	78.3606	73.6391	54.8545	66.9227	84.0762	85.963	84.4987			56.692	74.1076	92.4208	85.4226	75.0001
Krt76	K22O_MOUSE Keratin, type II cytoskeletal 2 oral OS=Mus musculus OX=10090 GN=Krt76 PE=1 SV=1	Q3UV17	264.461	317.24	283.244	249.951	365.147	317.771	384.164			1077.89	741.35	344.054	41.7294		49.6476	96.6024	371.031	253.545	238.587	219.752		61.0361	143.135	59.0235		67.6038			121.252	511.415	477.812
C7orf50_p	CG050_MOUSE Uncharacterized protein C7orf50 homolog OS=Mus musculus OX=10090 PE=1 SV=3	Q9CXL3	89.1841	101.883	90.6764														75.4528	64.8944	44.9009
Hspa4	Q3U2G2_MOUSE Heat shock 70 kDa protein 4 OS=Mus musculus OX=10090 GN=Hspa4 PE=1 SV=1	Q3U2G2	3787.83	4171.68	3304.47	2482	2352.43	1652.56	729.075	578.794	599.405	835.974	774.715	898.513	1100.77	1146.62	1067.29	956.763	1150.92	1302.58	1518.33	895.899	881.426	1080.95	1105.17	1244.1	614.987	624.375	704.344	754.893	4658.72	2015.2	2458.43
Pklr	E9Q509_MOUSE Pyruvate kinase OS=Mus musculus OX=10090 GN=Pklr PE=1 SV=1	E9Q509	1346.44	1289.16	1419.8	332.912	444.46	426.179				279.425	336.126	258.605	283.171	306.094	356.778	314.967	1260.63	1078.26	1053.38	267.457	327.917	412.905	383.415	362.619	160.044	152.889	214.697	176.42	616.937	510.163	373.28
Nefh	NFH_MOUSE Neurofilament heavy polypeptide OS=Mus musculus OX=10090 GN=Nefh PE=1 SV=3	P19246	260.592	237.374	252.966	239.099	310.188	322.583	1968.25	1344.53	919.437	875.225	1012.78	848.396	1485.45	1001.12	566.075	1237.22	99.3371	89.5867	161.147	804.116	1041.98	1307.63	1768.18	1813.4	856.057	822.05	878.497	892.305	1807	1822.95	1966.72
Pdha1	ODPA_MOUSE Pyruvate dehydrogenase E1 component subunit alpha, somatic form, mitochondrial OS=Mus musculus OX=10090 GN=Pdha1 PE=1 SV=1	P35486	426.57	395.478	446.186	210.695	241.372			238.356	236.959	202.621	191.617	228.896		209.505	179.69	209.886		75.9736		139.726	153.568	337.241	293.901	265.016		100.801	166.449	168.703	215.011	251.502	249.715
Usp5	Q3U4W8_MOUSE Ubiquitin carboxyl-terminal hydrolase OS=Mus musculus OX=10090 GN=Usp5 PE=1 SV=1	Q3U4W8								317.133		263.548	376.166	287.6	403.023	416.383	441.245	301.877				210.93	212.898	322.75	215.325	302.921				269.363
Ppat	Q8CIH9_MOUSE Amidophosphoribosyltransferase OS=Mus musculus OX=10090 GN=Ppat PE=1 SV=1	Q8CIH9	666.492	657.884	538.278	446.946	407.986	701.791				151.894	156.273	161.053			131.187	184.122	690.53	616.479	626.437	121.716	139.526	185.132	166.414	173.499		193.236	145.587	135.876	992.276	864.725	853.758
Grpel1	GRPE1_MOUSE GrpE protein homolog 1, mitochondrial OS=Mus musculus OX=10090 GN=Grpel1 PE=1 SV=1	Q99LP6										103.376		101.493				60.9515				42.1497	44.8053	51.7442	53.826		102.921	98.8485	134.608	97.2966
Cpox	HEM6_MOUSE Oxygen-dependent coproporphyrinogen-III oxidase, mitochondrial OS=Mus musculus OX=10090 GN=Cpox PE=1 SV=2	P36552	255.952	214.379	186.174	192.95	189.595												393.192	344.941	370.428				147.038	115.576					257.353	283.406	275.593
Aif1l	A0A0A6YWH2_MOUSE Allograft inflammatory factor 1-like OS=Mus musculus OX=10090 GN=Aif1l PE=1 SV=1	A0A0A6YWH2	179.086	182.886	204.307	221.086	201.802	241.074	69.928	59.5635	82.1646	49.2874	65.2945	84.247	67.1524	57.0974	42.5044	82.251	171.433	138.39	141.989	72.0712	72.4755	66.8864	66.2205	81.3908	108.011	116.183	103.449	99.671	228.025	199.687	232.331
Clybl	CLYBL_MOUSE Citramalyl-CoA lyase, mitochondrial OS=Mus musculus OX=10090 GN=Clybl PE=1 SV=2	Q8R4N0	211.256	226.318	159.199	166.712	184.16											75.7904	231.855	241.047	242.72		54.2419	73.9572	102.48	66.9357					132.099	125.983	177.067
Psmd4	PSMD4_MOUSE 26S proteasome non-ATPase regulatory subunit 4 OS=Mus musculus OX=10090 GN=Psmd4 PE=1 SV=1	O35226			175.678				192.24	157.287	155.178	174.01	176.603	186.906		111.723	123.331	171.137				137.39	168.45	155.376	114.906	165.337	146.208	153.786	247.554	187.911	223.146	289.531	356.004
Gm16519	F8VQK7_MOUSE Uncharacterized protein OS=Mus musculus OX=10090 GN=Gm16519 PE=1 SV=2	F8VQK7	128.787	124.145	128.888	87.4483	76.1322	81.2083				59.4207	52.8913	44.379	21.8453	17.1291	18.1861	62.9605		27.0957	25.7395	33.8094	37.0202	64.8184	71.7371	68.9255				38.3754	201.635	228.672	216.167
Capzb	A2AMW0_MOUSE Capping protein (Actin filament) muscle Z-line, beta, isoform CRA_a OS=Mus musculus OX=10090 GN=Capzb PE=1 SV=1	A2AMW0	175.854	185.701	159.757	148.01	168.232	125.5	222.555	236.604	255.878	205.673	212.562	182.244	338.412	325.968	347.679	212.541	142.024	175.928	172.751	202.958	199.753	223.923	258.211	219.678	253.308	253.258	277.973	224.022
Srsf11	Q3UIX4_MOUSE Serine/arginine-rich-splicing factor 11 OS=Mus musculus OX=10090 GN=Srsf11 PE=1 SV=1	Q3UIX4							199.778	249.058	252.656	115.664	124.139	137.244	103.334	105.569	119.764	166.124				256.148	262.725	73.849	92.3462		166.633	179.471	177.138	216.084
Max	MAX_MOUSE Protein max OS=Mus musculus OX=10090 GN=Max PE=1 SV=2	P28574							49.7276	48.4999	69.0739	54.4989	49.6342		56.0086	58.2933	58.5611	30.3025				45.0938	42.6018	29.5775	59.0312	39.3661		66.7099		46.5042
Rcc2	RCC2_MOUSE Protein RCC2 OS=Mus musculus OX=10090 GN=Rcc2 PE=1 SV=1	Q8BK67																							134.758
Rab19	RAB19_MOUSE Ras-related protein Rab-19 OS=Mus musculus OX=10090 GN=Rab19 PE=1 SV=3	P35294														60.0535	53.8438											67.4855
Ccdc12	A0A0G2JF16_MOUSE Coiled-coil domain-containing protein 12 (Fragment) OS=Mus musculus OX=10090 GN=Ccdc12 PE=1 SV=1	A0A0G2JF16													74.2877	68.9079	74.1399	63.2347												19.3071
Ldb3	LDB3_MOUSE LIM domain-binding protein 3 OS=Mus musculus OX=10090 GN=Ldb3 PE=1 SV=1	Q9JKS4	316.463	121.937					655.242	640.727	992.788	412.668	293.916	735.311	744.377	593.816	430.833	411.139	294.858			272.025	410.471	264.904	338.164	395.623	378.07	299.891	484.486	371.978	659.025	585.794	672.451
Dlat	ODP2_MOUSE Dihydrolipoyllysine-residue acetyltransferase component of pyruvate dehydrogenase complex, mitochondrial OS=Mus musculus OX=10090 GN=Dlat PE=1 SV=2	Q8BMF4	514.457	586.623	533.694							240.252	253.725	250.489	329.181	278.858	323.35	532.711	186.923	180.779	125.685	302.014	359.565	556.455	579.308	576.263		179.554	351.97	285.168	496.025	518.47	734.199
Txndc12	TXD12_MOUSE Thioredoxin domain-containing protein 12 OS=Mus musculus OX=10090 GN=Txndc12 PE=1 SV=1	Q9CQU0																102.078	53.8369	77.9431		102.214	99.5793	92.1888	88.7892	69.9725
Sptbn1	A0A0A0MQG2_MOUSE Spectrin beta chain, non-erythrocytic 1 (Fragment) OS=Mus musculus OX=10090 GN=Sptbn1 PE=1 SV=1	A0A0A0MQG2	4036.16	4668.81	5116.58	3184.29	3277.26	3386.59	1668.59	1433.77	1370.18	2338.55	2387.96	2503.76	1705.77	1721	1805.5	2512.48	2450.96	3400.13	3305.22	2670.59	2802.49	3355.76	3188.58	3096.37	2602.31	2422.17	2405.84	2473.46	2149.21	2658.28	2389.05
Krt6b	Q3UV11_MOUSE Keratin, type II cytoskeletal 6B OS=Mus musculus OX=10090 GN=Krt6b PE=1 SV=1	Q3UV11	113.12	104.893	95.9243	37.7854	41.7627	46.5018		59.2063	38.3706	44.8367	50.5569	37.4875	6.51946		7.75654	40.5627	44.7221	24.3784	26.5208	47.9445	60.5467	140.07	66.401	60.8573		16.2884	32.3678		16.4233	18.0154	48.0847
Gm14214	V9GX35_MOUSE Uncharacterized protein (Fragment) OS=Mus musculus OX=10090 GN=Gm14214 PE=4 SV=1	V9GX35	84.0595	77.2784	57.6266							68.4274	64.8124	118.178			112.492	82.3368	52.2899	110.811		54.8931	73.3594	52.1545	76.8333	69.4572
Atp1a3	Q8VCE0_MOUSE Sodium/potassium-transporting ATPase subunit alpha OS=Mus musculus OX=10090 GN=Atp1a3 PE=1 SV=1	Q8VCE0	314.367	536.885	249.54	123.921	119.511	136.356	733.643	778.085	613.392	801.171	644.581	631.924	437.869	428.863	344.279	457.625	194.404	423.249	349.323	493.504	493.217	536.573	605.137	657.89	861.205	419.401	322.497	361.935	1333.85	1327.97	1397.83
Nampt	NAMPT_MOUSE Nicotinamide phosphoribosyltransferase OS=Mus musculus OX=10090 GN=Nampt PE=1 SV=1	Q99KQ4	630.056	668.894	1119.54				601.171	420.462	262.285	339.524	370.154	287.42	458.541	529.704	513.77	410.892	383.115	292.897		419.622	315.453	774.338	776.689	758.021	441.683	358.868	380.403	416.682		206.384
Glod4	E9Q197_MOUSE Glyoxalase domain-containing protein 4 OS=Mus musculus OX=10090 GN=Glod4 PE=1 SV=1	E9Q197	69.8137	859.852	65.9313						85.0645	76.2783	80.1794	74.8206	84.0016	104.317	96.8384	44.8294	37.4341	41.7153	856.46	72.5941	79.6173	59.5334	61.8115	81.124	120.256	105.099	101.469	62.2453
Glod4	GLOD4_MOUSE Glyoxalase domain-containing protein 4 OS=Mus musculus OX=10090 GN=Glod4 PE=1 SV=1	Q9CPV4	79.7774	982.569	75.3409							60.7681	65.6103	55.6294	76.4932	72.4426	75.9421	39.1615	42.7767	47.6689	978.692	47.904	51.9517	50.9926	43.8413	70.2344		89.8929		36.4995
Pafah1b2	A0A1L1SVK0_MOUSE Platelet-activating factor acetylhydrolase IB subunit beta (Fragment) OS=Mus musculus OX=10090 GN=Pafah1b2 PE=1 SV=1	A0A1L1SVK0	94.8043	81.3556	96.7567	130.315	120.479	150.198	98.9154	130.143	108.562	163.422	189.177	158.077	152.109	132.828	124.557	201.98	144.618	142.305	144.162	224.61	189.172	127.486	136.137	132.028	154.686	198.678	199.035	194.76	93.0149	90.3582	78.9237
Snap29	SNP29_MOUSE Synaptosomal-associated protein 29 OS=Mus musculus OX=10090 GN=Snap29 PE=1 SV=1	Q9ERB0										55.03			74.3052	68.6442	79.9168	69.8619				55.9746	65.0717	57.6761	62.3215	53.3702	90.9216	99.6396	95.5278	81.3659
Smndc1	SPF30_MOUSE Survival of motor neuron-related-splicing factor 30 OS=Mus musculus OX=10090 GN=Smndc1 PE=1 SV=1	Q8BGT7											54.2041			134.048	98.2117					87.8889	73.7068		73.2122					103.461
Krt6a	K2C6A_MOUSE Keratin, type II cytoskeletal 6A OS=Mus musculus OX=10090 GN=Krt6a PE=1 SV=3	P50446	198.436	181.257	166.022	50.6261	56.3674	62.6652		109.137	49.7062	73.7567	78.4387	60.8027	8.8355		10.5121	54.2702	70.7673	32.9022	35.8149	63.7322	81.0084	223.69	106.263	112.905		21.4163	42.4423		92.4946	126.12	171.466
Eci1	ECI1_MOUSE Enoyl-CoA delta isomerase 1, mitochondrial OS=Mus musculus OX=10090 GN=Eci1 PE=1 SV=2	P42125																					48.9304
Fam162a	F162A_MOUSE Protein FAM162A OS=Mus musculus OX=10090 GN=Fam162a PE=1 SV=1	Q9D6U8										52.6303	83.3509	67.5492	101.409	105.642	97.1544					59.7769	51.5203	76.6622		50.8124
Nefl	NFL_MOUSE Neurofilament light polypeptide OS=Mus musculus OX=10090 GN=Nefl PE=1 SV=5	P08551	380.144	356.291	285.419	372.374	376.846	291.245	686.959	641.029	642.063	286.257	286.903	286.239	192.076	140.356	117.163	268.545	251.91	250.814	264.76	307.294	326.155	308.499	332.571	349.153	405.532	442.011	390.934	332.962	88.7016	81.0346	90.0105
Nefm	A0A0R4J036_MOUSE Neurofilament 3, medium OS=Mus musculus OX=10090 GN=Nefm PE=1 SV=1	A0A0R4J036	257.011	280.653	225.257	256.288	347.149	449.91	1051.97	724.6	927.085	1134.91	1107.58	918.379	1336.25	945.055	1101.73	1086.76	88.4559	341.879	372.068	797.291	1065.86	1170.79	1274.19	1094.57	1269.82	1245.92	896.111	934.287	151.634	138.527	253.357
Rpl10a	Q5XJF6_MOUSE Ribosomal protein OS=Mus musculus OX=10090 GN=Rpl10a PE=1 SV=1	Q5XJF6	307.706	308.01	292.288							129.095	137.659	151.367				251.033			91.3155	148.699	178.79	292.183	308.387	296.983	57.1136	66.0141	84.6082	84.1615	77.2339	132.817	98.4168
2010300C02Rik	E9Q3M9_MOUSE RIKEN cDNA 2010300C02 gene OS=Mus musculus OX=10090 GN=2010300C02Rik PE=1 SV=1	E9Q3M9	1446.03	2468.16	2482.74	2281.6	2334.74	1212.6	1341.57	1300.73	1694	2031.96	2053.52	2389.74	706.866	774.059	681.169	1614.11	2925.67	1877.68	1924.96	1482.49	1658.2	1902.21	1706.54	2054.65	1881.62	2023.23	2594.73	1652.95	4377.6	4777.4	5402.51
Nup62	NUP62_MOUSE Nuclear pore glycoprotein p62 OS=Mus musculus OX=10090 GN=Nup62 PE=1 SV=2	Q63850		129.042					489.454	431.939	397.785	395.649	411.613	399.65	612.572	562.384	539.265	307.383	155.197	115.516	127.747	469.865	543.425	326.516	387.844	323.598	525.684	508.35	331.132	361.188
Anapc13	APC13_MOUSE Anaphase-promoting complex subunit 13 OS=Mus musculus OX=10090 GN=Anapc13 PE=3 SV=1	Q8R034														26.3101	16.8912	27.4606						18.1098				23.4531	53.6235	54.3709
Cbx5	CBX5_MOUSE Chromobox protein homolog 5 OS=Mus musculus OX=10090 GN=Cbx5 PE=1 SV=1	Q61686	346.308	109.495	235.879	380.663	221.604	310.562	163.716	194.892	246.887	159.303	70.3443	174.373	115.867	154.884	129.273	107.134	142.397	120.272	173.541	54.0364	97.6749	55.1288	107.797	102.127	93.7567	129.581		70.9509	183.806	289.527	265.206
Atp1a2	D3YYN7_MOUSE Sodium/potassium-transporting ATPase subunit alpha OS=Mus musculus OX=10090 GN=Atp1a2 PE=1 SV=1	D3YYN7	1070.27	566.173	940.235	830.892	879.382	682.103	633.797	790.591	935.47	836.853	433.356	384.573	1261.53	1493.42	886.896	401.234	358.287	336.304	339.502	463.865	518.26	503.533	271.402	450.045	1260.08	635.608	406.232	391.657	800.562	741.231	982.033
Rps21	RS21_MOUSE 40S ribosomal protein S21 OS=Mus musculus OX=10090 GN=Rps21 PE=1 SV=1	Q9CQR2															50.3948	51.2305					39.0996		20.2119	18.202
Alad	HEM2_MOUSE Delta-aminolevulinic acid dehydratase OS=Mus musculus OX=10090 GN=Alad PE=1 SV=1	P10518	89.9885	104.66															119.623	231.736	126.456
Cnpy4	D3Z0T5_MOUSE Protein canopy homolog 4 (Fragment) OS=Mus musculus OX=10090 GN=Cnpy4 PE=1 SV=1	D3Z0T5													46.0767	37.1968	55.6807						417.555
Pnn	Q3TUQ5_MOUSE Pinin OS=Mus musculus OX=10090 GN=Pnn PE=1 SV=1	Q3TUQ5	716.471	624.7	383.775	366.71		499.886	591.431	671.56	589.686	315.149	375.585	995.725	697.63	502.132	517.104	450.762	497.222	545.087	422.012	447.009	444.807	392.383	429.054	441.588	315.301	273.922	443.198	608.093	562.008	445.96	504.652
Sf3b2	Q3UJB0_MOUSE Splicing factor 3b, subunit 2 OS=Mus musculus OX=10090 GN=Sf3b2 PE=1 SV=1	Q3UJB0	1644.2	2373.23	2080.15	2722.33	2748.19	2667.38	2075.11	2078.54	2413.76	1641.58	1653.87	1433.2	1895.79	1731.37	1636.88	1153.37	2923.22	3369.02	3455.27	1903.74	2333.03	1300.83	1344.88	1263.39	1879.82	1878.58	1878.72	1752.62	2441.91	2994.12	3742.36
Nucks1	A0A087WRY3_MOUSE Nuclear ubiquitous casein and cyclin-dependent kinase substrate 1 OS=Mus musculus OX=10090 GN=Nucks1 PE=1 SV=1	A0A087WRY3				295.282	303.207	251.138	469.246	554.903	393.371	460.695	332.752	172.39	502.617	435.941	546.506	305.589	77.128	89.2114		274.929	266.501	344.994	331.13	190.525	475.157	349.381	169.074	287.657
Purb	PURB_MOUSE Transcriptional activator protein Pur-beta OS=Mus musculus OX=10090 GN=Purb PE=1 SV=3	O35295		82.3253								67.4985	95.9254	76.0559				77.4549				79.6061	73.4261	56.9651	73.3828	65.237
Uqcrfs1	UCRI_MOUSE Cytochrome b-c1 complex subunit Rieske, mitochondrial OS=Mus musculus OX=10090 GN=Uqcrfs1 PE=1 SV=1	Q9CR68	112.692	130.774	100.875														146.498	142.29	169.9	106.68	87.111
Rprd1b	F6YB25_MOUSE Regulation of nuclear pre-mRNA domain-containing protein 1B (Fragment) OS=Mus musculus OX=10090 GN=Rprd1b PE=1 SV=1	F6YB25	64.1904										44.7736					71.2149				37.7655	35.343	49.5405	51.8027	50.3616			30.4634	42.1342
Npepps	F6V7K3_MOUSE Puromycin-sensitive aminopeptidase (Fragment) OS=Mus musculus OX=10090 GN=Npepps PE=1 SV=8	F6V7K3	41.6509	27.4656	37.9228																	13.9113		44.4324	36.7729	38.4788
U2af2	Q80XR5_MOUSE U2 snRNP auxiliary factor large subunit OS=Mus musculus OX=10090 GN=U2af2 PE=1 SV=1	Q80XR5	218.31	208.027						155.145	156.465	200.225			180.859			131.071	225.252	258.355	241.055	108.664	125.38	100.431	89.8997		147.906	121.31	149.141	109.48	324.675	262.788	310.708
Stard10	G3UYM0_MOUSE START domain-containing protein 10 (Fragment) OS=Mus musculus OX=10090 GN=Stard10 PE=1 SV=1	G3UYM0	42.7212																105.977	95.5747	104.15
Rrm2	RIR2_MOUSE Ribonucleoside-diphosphate reductase subunit M2 OS=Mus musculus OX=10090 GN=Rrm2 PE=1 SV=1	P11157	285.953	374.336	343.285													120.191	167.785	139.54	176.251			149.945	111.182	143.476
Otub1	D3YWF6_MOUSE Ubiquitin thioesterase OTUB1 OS=Mus musculus OX=10090 GN=Otub1 PE=1 SV=1	D3YWF6
Cse1l	XPO2_MOUSE Exportin-2 OS=Mus musculus OX=10090 GN=Cse1l PE=1 SV=1	Q9ERK4	1236.48	1163.41	1682.52	3608.14	3496.65	3569.5				227.942	265.309		931.456	874.626	1290.28	329.745	3832.39	3556.7	3669.95	1177.6	875.064	457.719	470.41	357.795	365.289	305.155	455.725	443.204	1316.5	1953.13	1618.94
Gm49369	F6Y6L6_MOUSE Uncharacterized protein (Fragment) OS=Mus musculus OX=10090 GN=Gm49369 PE=1 SV=1	F6Y6L6	113.299	97.1406			116.951	193.381	422.52	377.919	450.091	258.034	273.005	278.14	395.45	438.536	340.651	240.052	79.347	85.4103	63.8514	103.762	106.451	86.0437	100.823	110.92	264.283	230.639		178.241	243.911	300.894	331.727
Alcam	E9Q3Q6_MOUSE CD166 antigen OS=Mus musculus OX=10090 GN=Alcam PE=1 SV=1	E9Q3Q6	519.828	384.103					590.913	326.787		339.313	375.417	313.04	536.009	288.2	493.247	813.625	805.093	940.713	857.799	333.893	147.815	303.753	561.746	387.763	863.682	478.182	1334.53	828.057	802.567	658.83	764.06
Pvr	Q8K094_MOUSE Poliovirus receptor OS=Mus musculus OX=10090 GN=Pvr PE=1 SV=1	Q8K094							300.884	330.862		119.959	350.385					177.822	317.749	586.189		153.171	202.175	424.685	286.512	195.516	230.127		200.278	214.824
Psmc4	A0A140LIZ5_MOUSE 26S proteasome regulatory subunit 6B OS=Mus musculus OX=10090 GN=Psmc4 PE=1 SV=1	A0A140LIZ5		116.457															153.643	161.766	149.988	119.547
Ppp3r1	CANB1_MOUSE Calcineurin subunit B type 1 OS=Mus musculus OX=10090 GN=Ppp3r1 PE=1 SV=3	Q63810	207.146		290.171		389.977	330.604	1448.16	1899.31	1656.41	1269.18	1318.07	1319.32	1054.46	658.452	1013.22	1198.43		150.433	217.095	302.941	309.025	858.851	830.721	734.05	762.211	1321.97	652.784	698.326	328.615	280.638	274.684
Pycr2	P5CR2_MOUSE Pyrroline-5-carboxylate reductase 2 OS=Mus musculus OX=10090 GN=Pycr2 PE=1 SV=1	Q922Q4	242.299	216.612	226.68																				61.3071	85.636
Hic2	HIC2_MOUSE Hypermethylated in cancer 2 protein OS=Mus musculus OX=10090 GN=Hic2 PE=2 SV=4	Q9JLZ6	188.047	188.746					191.44			262.57	210.311	296.32	463.798	401.621	380.826	141.456	298.648	361.745	321.041	211.007	309.282	243.136	291.42	393.8	198.61	170.627	240.756	263.618		214.074
Uqcrc1	QCR1_MOUSE Cytochrome b-c1 complex subunit 1, mitochondrial OS=Mus musculus OX=10090 GN=Uqcrc1 PE=1 SV=2	Q9CZ13	392.978	384.872	220.648							121.349	126.396	111.568				230.345				97.7437	115.259	64.6628	133.476	229.328
Mlana	Q2TA50_MOUSE Melan-A OS=Mus musculus OX=10090 GN=Mlana PE=2 SV=1	Q2TA50															31.0985
Vapb	Q8BH80_MOUSE Vesicle-associated membrane protein, associated protein B and C OS=Mus musculus OX=10090 GN=Vapb PE=1 SV=1	Q8BH80	70.7661	84.5837					109.635	85.3554	96.9337	145.373	149.508	195.286	305.51	258.983	269.764	158.35				122.156	142.029	164.82	146.527	124.432	122.171	138.41	118.151	136.32
Ppm1g	A0A0J9YVG0_MOUSE Protein phosphatase 1G OS=Mus musculus OX=10090 GN=Ppm1g PE=1 SV=1	A0A0J9YVG0	140.924						291.225	258.309	254.799	285.114	274.723	315.366	614.356	468.309	511.549	186.552		91.7649	116.481	314.723	141.047	357.753	335.632	304.776	212.791	220.289	252.119	221.373		150.773	163.356
Cap1	CAP1_MOUSE Adenylyl cyclase-associated protein 1 OS=Mus musculus OX=10090 GN=Cap1 PE=1 SV=4	P40124	328.962	379.187	227.621																			426.198	439.416	576.193
Pygm	E9PUM3_MOUSE Alpha-1,4 glucan phosphorylase OS=Mus musculus OX=10090 GN=Pygm PE=1 SV=1	E9PUM3	917.625	1195.46	871.126	1493.82	3166.83	2615.97	365.428	179.429		223.939	274.398	196.732	280.104	539.28	254.479	262.909	628.118	966.047	868.171	117.027	159.959	249.405	315.55	325.323	502.499	324.229	145.424	58.2951	847.729	1116.77	1185.57
Dnph1	DNPH1_MOUSE 2'-deoxynucleoside 5'-phosphate N-hydrolase 1 OS=Mus musculus OX=10090 GN=Dnph1 PE=1 SV=2	Q80VJ3
Cmpk1	KCY_MOUSE UMP-CMP kinase OS=Mus musculus OX=10090 GN=Cmpk1 PE=1 SV=1	Q9DBP5							226.461	207.977	181.577	131.757	199.802	177.672	264.971	241.801	227.379	143.795	68.4869	55.3688	42.2031	103.662	76.1249	129.942	92.8265	120.501	126.467	147.349	177.285	176.965	79.6229	76.4481
Bcl7b	D3YYL1_MOUSE B-cell CLL/lymphoma 7 protein family member B OS=Mus musculus OX=10090 GN=Bcl7b PE=1 SV=1	D3YYL1											18.4648		49.4066	44.3689	58.1172					51.792	54.9141	30.1034	33.003	26.4269
Hexim1	HEXI1_MOUSE Protein HEXIM1 OS=Mus musculus OX=10090 GN=Hexim1 PE=1 SV=1	Q8R409	257.31	228.865		381.019	333.971		279.097	241.208	248.445	237.284	288.386	340.634	137.832	269.197	287.205	193.882	203.699	219.967	178.748	129.688	269.576	144.38	123.595	149.532		81.3128	100.128	195.613
Pdlim4	Q5SWV3_MOUSE PDZ and LIM domain protein 4 OS=Mus musculus OX=10090 GN=Pdlim4 PE=1 SV=1	Q5SWV3	71.0222	75.0893						75.2408		48.6025	63.5438		111.879	145.553	139.056	83.0991		72.0147	101.454	79.7633	109.084	92.7581	89.051	77.136	71.34	93.4976	99.3349	91.2393
Chchd5	CHCH5_MOUSE Coiled-coil-helix-coiled-coil-helix domain-containing protein 5 OS=Mus musculus OX=10090 GN=Chchd5 PE=1 SV=1	Q9CQP3													23.7975
Capza2	CAZA2_MOUSE F-actin-capping protein subunit alpha-2 OS=Mus musculus OX=10090 GN=Capza2 PE=1 SV=3	P47754
1110004F10Rik	D6RI64_MOUSE RIKEN cDNA 1110004F10 gene OS=Mus musculus OX=10090 GN=1110004F10Rik PE=1 SV=1	D6RI64							57.3219	53.7309	50.5978	91.9839	95.5172	91.5528	87.8723	104.606	98.5887	47.9466			17.922	74.5742	51.244	54.265	59.2896	42.2225	92.2428	101.363	89.2038	89.9229
Immt	A0A0U1RQ14_MOUSE MICOS complex subunit MIC60 (Fragment) OS=Mus musculus OX=10090 GN=Immt PE=1 SV=1	A0A0U1RQ14	186.292	201.469	171.171	100.857	117.152	104.067		44.4926		56.4799	71.0294	65.4452	58.1655	45.2994		124.123	98.7554	116.034	72.5454	24.1888	89.5474	122.63	50.9813	112.339	40.3821	39.2711	59.1848	61.114	62.2499	68.8217	59.8449
Lrrfip2	A0A1L1SSC0_MOUSE Leucine-rich repeat flightless-interacting protein 2 OS=Mus musculus OX=10090 GN=Lrrfip2 PE=1 SV=1	A0A1L1SSC0	280.032			128.738	138.641		614.546	263.172	593.945				352.301	159.034		215.888	315.687	233.638	208.92	212.096	208.581	49.817	153.501	193.125	202.886	289.352	223.134	266.892	485.424	490.303	504.883
Krt75	K2C75_MOUSE Keratin, type II cytoskeletal 75 OS=Mus musculus OX=10090 GN=Krt75 PE=1 SV=1	Q8BGZ7	344.529	413.289	368.999	345.542	360.393	406.463							54.3634		64.679	369.417	302.222	258.509	269.347	545.744	568.768	957.723	1046.53	922.93	1333	677.965	219.498		142.292	155.429	159.887
Tsc22d3	T22D3_MOUSE TSC22 domain family protein 3 OS=Mus musculus OX=10090 GN=Tsc22d3 PE=1 SV=2	Q9Z2S7										32.8009	39.3525		60.0496	39.9071	55.2402	46.585				44.7813	27.0295	40.987	24.1488	29.2831	40.0657	77.5868	35.5593	54.3135
Csl	Q80X68_MOUSE Citrate synthase OS=Mus musculus OX=10090 GN=Csl PE=1 SV=1	Q80X68																106.779					50.148	77.9887	58.1642	69.6619				54.0287
Slain2	SLAI2_MOUSE SLAIN motif-containing protein 2 OS=Mus musculus OX=10090 GN=Slain2 PE=1 SV=2	Q8CI08							236.917	222.126		242.789	138.965	181.257	319.713	328.457	339.186			109.818	129.496	209.319	171.813	128.132	140.471	135.083	209.373	286.382	182.975	229.335
Mesd	D3YVR4_MOUSE LRP chaperone MESD (Fragment) OS=Mus musculus OX=10090 GN=Mesd PE=1 SV=1	D3YVR4																	98.4713	109.419	99.7588				31.5202
Galk1	GALK1_MOUSE Galactokinase OS=Mus musculus OX=10090 GN=Galk1 PE=1 SV=2	Q9R0N0	365.513	391.208	333.194	280.32	214.598		567.274	553.963	486.853	248.154	393.93	265.536	94.972	96.2569	122.495	345.218	340.601	319.023	288.728	283.944	245.826	397.181	434.957	377.667	295.651	274.517	403.786	409.551	335.262	288.418	276.307
Grb2	B1AT92_MOUSE Growth factor receptor-bound protein 2 OS=Mus musculus OX=10090 GN=Grb2 PE=1 SV=1	B1AT92		60.2892						74.8874		95.3302	105.167	83.6375				69.9921	141.956	116.853	100.53	81.9586		72.4023	85.3294				129.358	129.04			103.136
Znf706	ZN706_MOUSE Zinc finger protein 706 OS=Mus musculus OX=10090 GN=Znf706 PE=1 SV=1	Q9D115																										20.0457
Gm20521	D3Z5F7_MOUSE BCL2L2-PABPN1 readthrough OS=Mus musculus OX=10090 GN=Gm20521 PE=4 SV=1	D3Z5F7	169.676	257.728	143.236				156.032	189.843	229.459	122.937	137.611	133.473	187.647	228.889	203.817	131.645		138.356	93.7735	64.3695	89.8743	150.065	129.493	103.589	135.367	135.732	155.785	157.251
Nans	SIAS_MOUSE Sialic acid synthase OS=Mus musculus OX=10090 GN=Nans PE=1 SV=1	Q99J77			558.485	497.603	613.387														81.6289
Gm5414	Q6IFZ8_MOUSE MCG1050941 OS=Mus musculus OX=10090 GN=Gm5414 PE=1 SV=1	Q6IFZ8	381.15	845.666	1062.09	609.742	483.825	349.674			159.998	135.348	145.222	126.322	153.644	289.985	149.961		273.223	228.235	207.963	122.187		101.173	200.744	86.1215	201.357	126.5	169.437		87.7393	104.16	109.165
Krt5	K2C5_MOUSE Keratin, type II cytoskeletal 5 OS=Mus musculus OX=10090 GN=Krt5 PE=1 SV=1	Q922U2	471.935	537.665	1401.3	1596.18	1118.86	121.005			93.2861	78.9142	98.9814	73.6515	17.103		20.3483	265.026	254.647	295.857	262.432	308.465	309.831	441.036	538.4	495.142		40.6151	81.0081		108.01	200.504	150.921
Rab6a	RAB6A_MOUSE Ras-related protein Rab-6A OS=Mus musculus OX=10090 GN=Rab6a PE=1 SV=4	P35279	137.015	84.5856	113.097					33.2483					31.6287	39.9393	44.4071				28.2891		25.7202	57.6765	57.3836	48.6186		29.3752			96.31	82.014	93.4952
Sars	Q8C483_MOUSE Serine--tRNA ligase, cytoplasmic OS=Mus musculus OX=10090 GN=Sars PE=1 SV=1	Q8C483	265.997	317.844	290.147												243.412			92.6671	127.066
Nelfe	NELFE_MOUSE Negative elongation factor E OS=Mus musculus OX=10090 GN=Nelfe PE=1 SV=2	P19426																				153.302	74.2525			45.474				81.5801
Ppp1r7	PP1R7_MOUSE Protein phosphatase 1 regulatory subunit 7 OS=Mus musculus OX=10090 GN=Ppp1r7 PE=1 SV=2	Q3UM45				241.451			334.896	303.429	494.916	132.718	138.885	134.314	432.778	381.998	427.082	188.102	195.592	147.784	245.487	201.155	221.599	223.654	187.651	125.226	470.05	315.569	302.545	284.089
Snrpa	D3Z0S6_MOUSE U1 small nuclear ribonucleoprotein A (Fragment) OS=Mus musculus OX=10090 GN=Snrpa PE=1 SV=1	D3Z0S6	144.764	138.337	128.275				241.677	262.458	245.222	205.909	170.863	202.724		55.3586	50.7807	242.659	172.347	163.613	170.147	169.766	122.722	212.493	241.508	194.946	283.439	226.709	281.666	247.926
Ogdh	Z4YJV4_MOUSE 2-oxoglutarate dehydrogenase, mitochondrial OS=Mus musculus OX=10090 GN=Ogdh PE=1 SV=1	Z4YJV4	843.289	857.318	701.002	1344.26	895.186	1268.85				276.17	287.037	265.772				350.877	861.738	484.926	507.343	183.828	279.16	509.045	530.029	463.109					531.987	288.277	330.933
Zc3h18	ZCH18_MOUSE Zinc finger CCCH domain-containing protein 18 OS=Mus musculus OX=10090 GN=Zc3h18 PE=1 SV=1	Q0P678	9849.15	10914.9	12245.2	11986.9	12044.8	25886.8	7935.5	8250.17	8069.68	7007.42	7100.34	8041.01	6810.51	5837.11	5553.43	5886.63	14853.4	3956.33	4849.09	3950.08	4349.71	5446.3	6109.04	5806.53	6273.85	7412.03	6500.07	6636.21	12790.5	14040.7	14516.3
Thrap3	TR150_MOUSE Thyroid hormone receptor-associated protein 3 OS=Mus musculus OX=10090 GN=Thrap3 PE=1 SV=1	Q569Z6	190.606	225.158		256.62			565.175	412.139	475.37	251.417	239.056	409.589	496.824	461.354	314.299	1860.42	274.516	355.314	375.666	236.841	678.832	299.015	275.354	627.065	1077.28	276.508	486.81	295.058	188.234	199.932	191.373
Thrap3	Q8BZN7_MOUSE Thyroid hormone receptor-associated protein 3 OS=Mus musculus OX=10090 GN=Thrap3 PE=1 SV=1	Q8BZN7	222.235	208.074		237.148			658.234	431.251	565.518	97.6877	88.7462	346.078	286.252	262.508	154.735	1626.94	253.687	328.354	347.161	218.871	627.324	276.326	254.461	579.485	995.543	132.328		121.287	173.952	184.762	176.852
Kpna2	IMA1_MOUSE Importin subunit alpha-1 OS=Mus musculus OX=10090 GN=Kpna2 PE=1 SV=2	P52293										111.545	107.529					219.799				82.14		226.54	185.812	171.865
Comt	COMT_MOUSE Catechol O-methyltransferase OS=Mus musculus OX=10090 GN=Comt PE=1 SV=2	O88587
Akt2	AKT2_MOUSE RAC-beta serine/threonine-protein kinase OS=Mus musculus OX=10090 GN=Akt2 PE=1 SV=1	Q60823																							446.188						433.07	431.391
S100pbp	E9Q5M3_MOUSE S100P-binding protein (Fragment) OS=Mus musculus OX=10090 GN=S100pbp PE=1 SV=1	E9Q5M3
Eef1g	EF1G_MOUSE Elongation factor 1-gamma OS=Mus musculus OX=10090 GN=Eef1g PE=1 SV=3	Q9D8N0	415.648	336.578	277.712	242.04	240.267											113.098	308.95	320.858	325.518	83.0681		190.289	265.638	249.009				97.962	384.129	361.751	385.835
Krt72	K2C72_MOUSE Keratin, type II cytoskeletal 72 OS=Mus musculus OX=10090 GN=Krt72 PE=3 SV=1	Q6IME9	129.064	143.814	92.6738	144.325	151.104	158.108							13.6533		16.2441		194.123	246.616	175.88				77.4676	19.3117		22.1191			39.672	47.0965	49.3596
Csrp3	CSRP3_MOUSE Cysteine and glycine-rich protein 3 OS=Mus musculus OX=10090 GN=Csrp3 PE=1 SV=1	P50462
Fam50a	FA50A_MOUSE Protein FAM50A OS=Mus musculus OX=10090 GN=Fam50a PE=1 SV=1	Q9WV03	609.438	673.34		234.061	381.156	3144.46	127.543	131.166	148.687	96.2153		132.796	228.148	268.651	241.276	188.652	1046.24	944.808	1055.01	222.381	239.529	129.517	138.625	82.2359	142.529	149.019	211.03	159.355	282.255	207.331	262.674
Mthfd1	A0A1W2P733_MOUSE C-1-tetrahydrofolate synthase, cytoplasmic OS=Mus musculus OX=10090 GN=Mthfd1 PE=1 SV=1	A0A1W2P733	544.411	501.41	409.835	648.94	625.944	691.947	609.409	640.566	640.255	489.555	473.378	766.848	285.763	336.951	273.894	340.495	519.635	576.49	523.41	432.191	541.565	390.765	464.555	434.357	413.251	534.037	400.266	425.1	1271.2	1238.38	1317.75
Anxa4	F7ANV6_MOUSE Annexin (Fragment) OS=Mus musculus OX=10090 GN=Anxa4 PE=1 SV=1	F7ANV6																						47.2067	41.6871
Spag5	SPAG5_MOUSE Sperm-associated antigen 5 OS=Mus musculus OX=10090 GN=Spag5 PE=1 SV=1	Q7TME2
Clip2	CLIP2_MOUSE CAP-Gly domain-containing linker protein 2 OS=Mus musculus OX=10090 GN=Clip2 PE=1 SV=2	Q9Z0H8	344.223	297.217					480.045	473.091	581.863	563.878	622.202	526.872	724.971	707.928	669.148	568.7	372.745	520.989	468.148	779.078	729.76	406.205	630.115	524.567	484.029	694.054	660.789	608.861	780.082	813.287	799.848
Fuom	D3YWS7_MOUSE Fucose mutarotase OS=Mus musculus OX=10090 GN=Fuom PE=1 SV=1	D3YWS7	148.978	105.697	135.144	113.367	126.863	118.482				32.8507	46.7798	38.3511					84.2928	81.725	74.4293	63.4281	55.9133	39.524	40.1571	35.3806	53.2329	49.9177	58.2571	82.4192	84.2681	59.8286	59.452
Dhx9	A0A087WPL5_MOUSE ATP-dependent RNA helicase A OS=Mus musculus OX=10090 GN=Dhx9 PE=1 SV=1	A0A087WPL5	1252.02	1647.34	1391.97		3473.86		3547.13	3853.91	6732.57	4270.21	3853.83	2909.39	3822.29	4399.6	6653.89	1508.34	3398	2289.76	4949.09	4803.86	5655.01	1735.25	1694.45	1733.6	4541.15	4539.94	6028.14	4854.52	688.703	744.002	1044.37
Hspa4l	HS74L_MOUSE Heat shock 70 kDa protein 4L OS=Mus musculus OX=10090 GN=Hspa4l PE=1 SV=2	P48722	596.502	522.994	1083.3	623.444	605.689	504.507	241.419	270.176	251.815	437.927	373.127	249.445				399.589	609.011	514.255	743.522	261.498	306.11	214.916	211.455	263.614	269.332	246.339	287.288	199.542
Capza1	Q5RKN9_MOUSE Capping protein (Actin filament) muscle Z-line, alpha 1 OS=Mus musculus OX=10090 GN=Capza1 PE=1 SV=1	Q5RKN9								77.492	95.3984	84.8906	93.7105	73.1763	120.509	105.35	529.866	140.838		62.8644		206.905	159.813	94.281	82.9189	79.3988	95.1495	84.345	182.839	126.493
Nin	NIN_MOUSE Ninein OS=Mus musculus OX=10090 GN=Nin PE=1 SV=4	Q61043	7418.54	6611.74	9074.23	22529.9	18971.6	19668.4	2919.42	2152.09	2979.86	1417.05	1183.29	1160.41	3699.04	1596.87	1558.6	902.119	7270.47	7598.04	6370.52	1381.25	1370.2	1393.64	1357.46	1049.2	3987.49	4102.23	2911.33	2815.93	5528.13	5477.79	4838.54
Gfer	ALR_MOUSE FAD-linked sulfhydryl oxidase ALR OS=Mus musculus OX=10090 GN=Gfer PE=1 SV=2	P56213													94.9244	80.277	106.949					34.6064
Park7	A2A815_MOUSE Protein/nucleic acid deglycase DJ-1 (Fragment) OS=Mus musculus OX=10090 GN=Park7 PE=1 SV=8	A2A815	53.9267	52.0169	54.017				74.2392	78.0798	71.5725	87.6749	82.6861	81.9161				87.166	47.2142	55.3249	46.6337	59.2809	56.9105	71.4608	70.9359	75.4101	43.8575	51.1084	84.5632	84.8841
Trip11	E9Q512_MOUSE Thyroid hormone receptor interactor 11 OS=Mus musculus OX=10090 GN=Trip11 PE=1 SV=1	E9Q512	920.433	881.015	8556.49	8989.96	13833.1	15331.2	3955.29	3091.34	3084.34	984.245	1150.2	1405.26	756.732	768.066	816.924	1836.05	1544.9	1422.25	1427.18	2329.68	1479.94	1203.4	612.842	1241.43	2233.35	2214.14	3808.56	3311.45	1470.16	2408.36	2413.35
Gart	PUR2_MOUSE Trifunctional purine biosynthetic protein adenosine-3 OS=Mus musculus OX=10090 GN=Gart PE=1 SV=3	Q64737		261.954							982.137	273.858	292.919	232.844	498.293	529.154	673.312	245.922				297.476	291.307	286.073	273.049	250.551	1064.31	1133.55	320.391	371.757
Krt90	E9Q1Z0_MOUSE Keratin 90 OS=Mus musculus OX=10090 GN=Krt90 PE=1 SV=1	E9Q1Z0	61.3015	73.5358	248.202	813.661	991.773	238.027							9.6728		11.5082		86.0043	54.9456	148.613	23.7044	16.9871	10.4912	36.7856	14.4293		72.4838			28.1059	33.3659	34.9692
Shmt2	GLYM_MOUSE Serine hydroxymethyltransferase, mitochondrial OS=Mus musculus OX=10090 GN=Shmt2 PE=1 SV=1	Q9CZN7	856.304	785.189	831.197	1471.18	1480.39	1335.2	1417.91	1789.37	1793.69	1308.1	1393.64	1328.81	494.724	428.124	489.226	1597.23	810.598	784.335	953.32	1585.87	2018.02	1851.84	1090.26	1077.55	1362.72	1441.43	1942.65	2151.87	1546.22	1670.67	1823.23
Snrpa1	RU2A_MOUSE U2 small nuclear ribonucleoprotein A' OS=Mus musculus OX=10090 GN=Snrpa1 PE=1 SV=2	P57784	250.683	73.5717					487.358	683.783	429.026	286.625	215.416	138.89	586.259	553.52	401.719	123.314	89.684			122.996	126.416	132.646	166.031	140.316	1253.02	527.259	301.676	281.117			102.951
Hnrnpl	G3UY38_MOUSE Heterogeneous nuclear ribonucleoprotein L OS=Mus musculus OX=10090 GN=Hnrnpl PE=1 SV=1	G3UY38	217.107	228.128																					82.9961
Sh3gl1	SH3G1_MOUSE Endophilin-A2 OS=Mus musculus OX=10090 GN=Sh3gl1 PE=1 SV=1	Q62419													61.6592		61.9743
Rnh1	RINI_MOUSE Ribonuclease inhibitor OS=Mus musculus OX=10090 GN=Rnh1 PE=1 SV=1	Q91VI7																						117.255	136.438	99.7808
Rab39a	RB39A_MOUSE Ras-related protein Rab-39A OS=Mus musculus OX=10090 GN=Rab39a PE=1 SV=1	Q8BHD0	104.769	129.832	62.6362			126.048											109.114		57.3361
Ldb3	E9PYJ9_MOUSE LIM domain-binding protein 3 OS=Mus musculus OX=10090 GN=Ldb3 PE=1 SV=1	E9PYJ9	38.9627	72.0985					387.428	378.846	472.013	160.622	173.785	434.771	440.131	351.108	254.74	236.961				146.98	143.738	156.631	163.546	206.168	223.543	177.318	178.297	219.941	389.665	346.365	397.603
Ube2c	A2A4Z1_MOUSE Ubiquitin-conjugating enzyme E2 C OS=Mus musculus OX=10090 GN=Ube2c PE=1 SV=1	A2A4Z1	160.728	196.333	250.901	390.44	400.382	420.408	337.432	424.791	445.819	300.426	298.54	333.409	194.34	224.162	198.294	241.311	233.043	267.069	250.491	158.129	190.76	206.47	170.36	155.502	229.917	228.817	231.949	264.518	332.1	348.666	273.91
Acot13	ACO13_MOUSE Acyl-coenzyme A thioesterase 13 OS=Mus musculus OX=10090 GN=Acot13 PE=1 SV=1	Q9CQR4								38.0294												40.3305	43.1735	23.1962
Ptbp1	Q8CB58_MOUSE MCG13402, isoform CRA_d OS=Mus musculus OX=10090 GN=Ptbp1 PE=1 SV=1	Q8CB58	617.354	552.138	504.2													191.075						200.91	214.069	198.288
Cndp2	CNDP2_MOUSE Cytosolic non-specific dipeptidase OS=Mus musculus OX=10090 GN=Cndp2 PE=1 SV=1	Q9D1A2	186.927	228.749	137.668	76.2999	178.874							152.13					476.806	262.583	351.887										638.452	540.256	563.175
Syap1	SYAP1_MOUSE Synapse-associated protein 1 OS=Mus musculus OX=10090 GN=Syap1 PE=1 SV=1	Q9D5V6	446.128	633.577	562.605	698.131		702.869	217.431	229.386	225.245	203.434	220.889	163.743	176.412	171.628	194.652	164.251	145.846	212.281	142.482	127.263	101.274	164.821	148.183	199.292	193.56	177.189	202.142	297.234	733.833
Acat2	G3XA25_MOUSE Acetyl-CoA acetyltransferase, cytosolic OS=Mus musculus OX=10090 GN=Acat2 PE=1 SV=1	G3XA25	290.884	288.059	286.975	314.247	141.864							180.177					306.053	359.43	259.173
Bclaf1	A0A087WQA0_MOUSE Bcl-2-associated transcription factor 1 OS=Mus musculus OX=10090 GN=Bclaf1 PE=1 SV=1	A0A087WQA0	143.862	146.475	164.571			122.585	131.958	123.964	127.223	113.712	120.662	121.245	208.642	188.052	173.211	129.895	67.8096	113.523	94.6721	95.3286	104.08	138.959	138.571	145.134	75.2527	71.6219	69.8662	76.5487
Nop56	NOP56_MOUSE Nucleolar protein 56 OS=Mus musculus OX=10090 GN=Nop56 PE=1 SV=2	Q9D6Z1	156.723	170.304														137.694							85.1028
Mcm3	MCM3_MOUSE DNA replication licensing factor MCM3 OS=Mus musculus OX=10090 GN=Mcm3 PE=1 SV=2	P25206	1796.23	1491.64	1983.23	817.525	1288.1	939.491				352.233	770.906	295.24	469.762		187.759	284.341	795.764	728.404	620.403	298.767	285.828	335.376	406.35	294.111				197.413	357.837	313.522
Txnrd1	TRXR1_MOUSE Thioredoxin reductase 1, cytoplasmic OS=Mus musculus OX=10090 GN=Txnrd1 PE=1 SV=3	Q9JMH6	1645.11	1307.83	1314.22	978.573	1059.81	1241.31				295.022	510.375	357.164				478.977	1295.56	1200.17	1004.44	323.189	215.789	352.604	353.369	430.806	249.794	252.858	388.805	415.762	770.174	634.777	650.834
Slc16a3	MOT4_MOUSE Monocarboxylate transporter 4 OS=Mus musculus OX=10090 GN=Slc16a3 PE=1 SV=1	P57787													315.8	406.254	428.983	273.257				250.821	250.516	92.7028	170.853	164.038	268.092	314.098	320.145	275.099
Krt4	K2C4_MOUSE Keratin, type II cytoskeletal 4 OS=Mus musculus OX=10090 GN=Krt4 PE=1 SV=2	P07744	364.035	389.201	182.632	186.339	159.379	164.923							15.839		18.8444	159.088	440.989	833.047	650.421			121.034	136.144	109.492		25.66			727.774	1608.85	1690.49
Ruvbl1	RUVB1_MOUSE RuvB-like 1 OS=Mus musculus OX=10090 GN=Ruvbl1 PE=1 SV=1	P60122	177.421	151.791	226.216	324.041							98.1591	109.029		163.891		150.614	119.645	165.217	190.438		65.5701	135.438	175.949	164.54		137.374
Wdr1	WDR1_MOUSE WD repeat-containing protein 1 OS=Mus musculus OX=10090 GN=Wdr1 PE=1 SV=3	O88342	233.941	264.732	263.964					323.233		399.993	233.722	363.068				252.196	233.87		329.195	356.027	603.039	379.95	335.236	349.959	538.934	439.903	368.884	537.768
Fam49b	A0A2I3BRN5_MOUSE Protein FAM49B (Fragment) OS=Mus musculus OX=10090 GN=Fam49b PE=1 SV=1	A0A2I3BRN5
Ccdc88c	DAPLE_MOUSE Protein Daple OS=Mus musculus OX=10090 GN=Ccdc88c PE=1 SV=1	Q6VGS5	850.246	765.225	855.503			991.681				1149.4	736.468	804.788	808.101	912.56	889.54	1339.29	684.736	942.467	784.942	1773.73	1338.3	681.518	489.174	625.304	1626.53	1566.83	1025.67	1107.31
Ddost	OST48_MOUSE Dolichyl-diphosphooligosaccharide--protein glycosyltransferase 48 kDa subunit OS=Mus musculus OX=10090 GN=Ddost PE=1 SV=2	O54734	223.192	175.71	286.724																		76.1371
Gbf1	Q6A099_MOUSE Golgi-specific brefeldin A-resistance factor 1 (Fragment) OS=Mus musculus OX=10090 GN=Gbf1 PE=1 SV=1	Q6A099	2758.86	2758.51	3087.84	4296.57	4771.92	4805.93	6960.43	7068.64	7123.52	6005.19	6123.42	6467.51	6758.29	7115.13	7002.18	3795.42	6798.59	7143.71	7559.99	4206.3	5288.43	3660.45	3613.37	3683.61	6309.51	7178.52	7956.08	7378.3	1578.31	1321.53	1216.9
Stx8	STX8_MOUSE Syntaxin-8 OS=Mus musculus OX=10090 GN=Stx8 PE=1 SV=1	O88983										104.107	58.8273		96.6484	107.022	128.091					68.9364	62.2049
Cxadr	CXAR_MOUSE Coxsackievirus and adenovirus receptor homolog OS=Mus musculus OX=10090 GN=Cxadr PE=1 SV=1	P97792														318.102	77.977
Ddah1	D3YU15_MOUSE Dimethylarginine dimethylaminohydrolase 1, isoform CRA_a OS=Mus musculus OX=10090 GN=Ddah1 PE=1 SV=1	D3YU15								77.495		63.9028	65.1697	67.5657				46.2204		33.3646	35.3277	49.3738	44.88	54.0404	61.0955	66.6094
Myh7b	MYH7B_MOUSE Myosin-7B OS=Mus musculus OX=10090 GN=Myh7b PE=3 SV=1	A2AQP0	2445.71	2667.64	2392.23	2264.09	2003.04	6880.15	2701.67	2659.94	2577.35	2053.19	2068.33	2085.4	2539.59	2572.21	2374.71	1693.97	2864.9	2377.31	2574.12	4062.36	3601.01	1443.86	1338.64	1411.06	2182.14	2181.94	2265.7	2297.2	1934.45	2325.38	2333.41
Tcp1	TCPA_MOUSE T-complex protein 1 subunit alpha OS=Mus musculus OX=10090 GN=Tcp1 PE=1 SV=3	P11983	182.691	269.972	317.698	287.561	308.804		789.444	738.816	644.542	501.785		504.426	468.512	432.659	337.345	323.385	360.019	369.614	320.504	360.625	279.836	273.685	349.211	271.438	660.183	745.354	743.665	789.537	267.585	348.679
Rala	RALA_MOUSE Ras-related protein Ral-A OS=Mus musculus OX=10090 GN=Rala PE=1 SV=1	P63321	314.963	284.295		208.602	131.157												101.116	131.497	129.629										102.351	226.359	159.852
Ppl	G5E898_MOUSE Periplakin OS=Mus musculus OX=10090 GN=Ppl PE=1 SV=1	G5E898	1688.68	1690.39	1369.22	1431.95	1539.91	1414.55	4634.21	4491.86	3821.51	3802.56	3632.33	3502.51	4077.31	4342.87	4070.82	4303.54	2897.67	2235.59	2899.91	5057.48	6512.74	4107.33	4189.78	3910.59	4295.64	4408.03	3575.27	4536.02	2782.47	3137.87	3507.09
Suclg2	SUCB2_MOUSE Succinate--CoA ligase [GDP-forming] subunit beta, mitochondrial OS=Mus musculus OX=10090 GN=Suclg2 PE=1 SV=3	Q9Z2I8	109.207	127.917								119.774	98.8806					108.596				280.469	229.667	117.941	138.793	103.102
Trmt112	Q8VCR4_MOUSE 0610038D11Rik protein OS=Mus musculus OX=10090 GN=Trmt112 PE=1 SV=1	Q8VCR4											21.9545					35.2014		21.9758	23.9694	22.4154	26.3251		20.1851	19.0377			30.7116	36.4632	37.2433
Znf423	ZN423_MOUSE Zinc finger protein 423 OS=Mus musculus OX=10090 GN=Znf423 PE=1 SV=2	Q80TS5													312.826	363.893										613.499
Rcsd1	CPZIP_MOUSE CapZ-interacting protein OS=Mus musculus OX=10090 GN=Rcsd1 PE=1 SV=1	Q3UZA1	621.921	339.477	420.978	345.99	330.338	310.53		145.663					229.828	204.17	168.763		275.123	274.371	291.196	137.206	95.8408	79.9948	57.31	76.3353		116.225	295.365	94.403
Ap2a1	AP2A1_MOUSE AP-2 complex subunit alpha-1 OS=Mus musculus OX=10090 GN=Ap2a1 PE=1 SV=1	P17426																						395.227	336.123	300.462
Fxr1	FXR1_MOUSE Fragile X mental retardation syndrome-related protein 1 OS=Mus musculus OX=10090 GN=Fxr1 PE=1 SV=2	Q61584	629.233	559.266	570.823							187.528	224.569	215.679								198.967			117.44
Ndufs1	NDUS1_MOUSE NADH-ubiquinone oxidoreductase 75 kDa subunit, mitochondrial OS=Mus musculus OX=10090 GN=Ndufs1 PE=1 SV=2	Q91VD9	499.467	385.44	464.884						380.276	258.713	331.949	242.654	1053.39	1067.4	1219.71	218.973		248.089	231.56	432.528	460.407	562.75	329.81	287.598		640.433	355.441	476.819	256.406	317.638	314.507
Casp8ap2	C8AP2_MOUSE CASP8-associated protein 2 OS=Mus musculus OX=10090 GN=Casp8ap2 PE=1 SV=2	Q9WUF3	1283.09	898.386	1051.61	1833.17		1185.3	3603.03	4675.5	2980.08	2249.45	1222.45	2674.36	6978.5	5427.12	4643.55	2500.84	2406.05	1017.17	2607.02	401.317	1841.03	882.789	1430.76	1819.57	3468.73	2495.33	1494.16		2312.54	2360.01	2928.55
Iap	IGEB_MOUSE IgE-binding protein OS=Mus musculus OX=10090 GN=Iap PE=2 SV=1	P03975	138.815		111.773										155.988	205.413	192.971	121.376					152.864	101.734	94.4285				264.258
Zfand6	A0A140LJF3_MOUSE AN1-type zinc finger protein 6 (Fragment) OS=Mus musculus OX=10090 GN=Zfand6 PE=1 SV=1	A0A140LJF3																		23.5972
Krt84	KRT84_MOUSE Keratin, type II cuticular Hb4 OS=Mus musculus OX=10090 GN=Krt84 PE=2 SV=2	Q99M73	288.047	284.157	187.439	389.944	543.42	334.735							21.0024		24.9876		307.021	274.391	340.101					29.7065		34.025			190.951	193.692	212.363
FLJ45252_p	YJ005_MOUSE Uncharacterized protein FLJ45252 homolog OS=Mus musculus OX=10090 PE=1 SV=2	Q6PIU9																95.2661				152.685				115.828
Hint2	HINT2_MOUSE Histidine triad nucleotide-binding protein 2, mitochondrial OS=Mus musculus OX=10090 GN=Hint2 PE=1 SV=1	Q9D0S9	86.5869	47.6093								94.9419	100.712	87.2608				77.1146		31.5001		84.3466	85.1007	54.5905	66.5048	44.0107	39.7583	58.444	47.6683	49.5822
Camk2d	E9Q1W0_MOUSE Calcium/calmodulin-dependent protein kinase type II subunit delta OS=Mus musculus OX=10090 GN=Camk2d PE=1 SV=2	E9Q1W0							161.224	141.788	161.532		133.398		354.643	307.003	355.952	163.941				262.677	349.442	153.695	144.815	94.8733	371.113	251.163	242.853	221.268
Grhpr	D6REG4_MOUSE Glyoxylate reductase/hydroxypyruvate reductase OS=Mus musculus OX=10090 GN=Grhpr PE=1 SV=1	D6REG4	84.0525	73.9153	86.4601														186.651	169.661	176.703			43.0506	48.7873	45.505
Cdc37	CDC37_MOUSE Hsp90 co-chaperone Cdc37 OS=Mus musculus OX=10090 GN=Cdc37 PE=1 SV=1	Q61081	201.501	191.123	284.075				535.432	294.204	374.926	276.132	280.403	311.234	274.203	283.604	276.151	271.981		152.8		244.118	294.518	442.737	320.552	331.325	220.961	275.622	208.948	222.903	155.135		173.82
Krt32	K1H2_MOUSE Keratin, type I cuticular Ha2 OS=Mus musculus OX=10090 GN=Krt32 PE=1 SV=2	Q62168									3.25748
Immt	A0A0U1RP81_MOUSE MICOS complex subunit MIC60 OS=Mus musculus OX=10090 GN=Immt PE=1 SV=1	A0A0U1RP81	230.741	237.371	208.227	200.483	174.956		180.611	177.265	174.992	155.145	168.467	147.585		74.3332		141.555	312.494	379.67	389.07	120.196	124.83	109.292	143.363	118.674	170.02	124.981	121.762	126.597	182.802	174.51	253.356
Krt87	KRT87_MOUSE Keratin, type II cuticular 87 OS=Mus musculus OX=10090 GN=Krt87 PE=2 SV=2	Q6IMF0																	486.271	449.933	453.617
Psmc6	PRS10_MOUSE 26S proteasome regulatory subunit 10B OS=Mus musculus OX=10090 GN=Psmc6 PE=1 SV=1	P62334	107.794																1074.28	943.38	689.025
Rpia	RPIA_MOUSE Ribose-5-phosphate isomerase OS=Mus musculus OX=10090 GN=Rpia PE=1 SV=2	P47968	144.425	132.31	121.518														263.98	259.261	113.184										350.672	451.317	491.877
Ptbp2	A0A0G2JGW0_MOUSE Polypyrimidine tract-binding protein 2 OS=Mus musculus OX=10090 GN=Ptbp2 PE=1 SV=1	A0A0G2JGW0	129.067	151.503	200.547	295.951	285.033	234.499										74.888	667.513	707.527	753.856			61.0982							220.23	190.337	248.034
Bclaf1	A0A087WRN1_MOUSE Bcl-2-associated transcription factor 1 (Fragment) OS=Mus musculus OX=10090 GN=Bclaf1 PE=1 SV=1	A0A087WRN1	351.266	314.154	317.469			236.474	419.258	394.522	386.72	422.466	404.272	380.884	390.219	368.245	352.993	541.479	167.798	234.106	220.69	527.206	522.591	459.873	410.204	507.08	262.523	242.293	271.898	291.12
Idh3g	IDHG1_MOUSE Isocitrate dehydrogenase [NAD] subunit gamma 1, mitochondrial OS=Mus musculus OX=10090 GN=Idh3g PE=1 SV=1	P70404	133.35	136.5														160.171				102.516	103.425	153.042	121.874	103.251
Rangap1	RAGP1_MOUSE Ran GTPase-activating protein 1 OS=Mus musculus OX=10090 GN=Rangap1 PE=1 SV=2	P46061
Acadm	D6RFD7_MOUSE Medium-chain-specific acyl-CoA dehydrogenase, mitochondrial OS=Mus musculus OX=10090 GN=Acadm PE=1 SV=1	D6RFD7	49.2871	48.2769	41.4917																			28.0993		30.373
Pabpc2	Q62029_MOUSE Polyadenylate-binding protein OS=Mus musculus OX=10090 GN=Pabpc2 PE=1 SV=1	Q62029	70.0418	68.8386	88.142	77.6352												62.2008	68.0636	61.876	68.024	27.6373	25.181	38.1102	28.1058	32.3864					75.2845	64.9992	98.5695
Adk	A0A286YCD7_MOUSE Adenosine kinase (Fragment) OS=Mus musculus OX=10090 GN=Adk PE=1 SV=1	A0A286YCD7	67.0676	59.8808	96.9492													57.2899	54.3059	54.1345	42.9238	34.883	42.2094	52.87	69.5535	61.6137
Pitpna	J3QQ30_MOUSE Phosphatidylinositol transfer protein alpha isoform OS=Mus musculus OX=10090 GN=Pitpna PE=1 SV=1	J3QQ30
Ola1	OLA1_MOUSE Obg-like ATPase 1 OS=Mus musculus OX=10090 GN=Ola1 PE=1 SV=1	Q9CZ30																						74.3928	93.5718	107.355
Cstf2t	CSTFT_MOUSE Cleavage stimulation factor subunit 2 tau variant OS=Mus musculus OX=10090 GN=Cstf2t PE=1 SV=2	Q8C7E9	255.198	299.019					285.39	276.995	246.728	223.33	280.07	230.141	205.268	133.824	155.304	253.91	118.027	257.415	219.985	202.154	248.998	208.967	131.458	176.18	300.815	194.12	337.165	203.01
Krt7	K2C7_MOUSE Keratin, type II cytoskeletal 7 OS=Mus musculus OX=10090 GN=Krt7 PE=1 SV=1	Q9DCV7	96.6758	73.475	65.6011	102.164	106.962	111.92							60.1483		11.4987	166.586	255.118	414.008	126.837	83.529	121.961	104.566	96.9504	29.2537		15.6575			63.4097	76.3933	72.4321
Dcps	Q3TBW9_MOUSE m7GpppX diphosphatase OS=Mus musculus OX=10090 GN=Dcps PE=1 SV=1	Q3TBW9	42.5524	34.6293	126.892	172.539																233.008
Acin1	B8JJ92_MOUSE Apoptotic chromatin condensation inducer in the nucleus OS=Mus musculus OX=10090 GN=Acin1 PE=1 SV=1	B8JJ92	291.287	344.26	457.008	614.482	703.743	639.943	380.788	473.657	498.33	352.101	364.1	400.045	337.868	356.927	360.661	319.893	344.64	280.979	289.173	336.86	339.041	316.933	297.606	300.612	339.255	393	317.613	300.353	517.939	1245.35	1476.95
Snd1	SND1_MOUSE Staphylococcal nuclease domain-containing protein 1 OS=Mus musculus OX=10090 GN=Snd1 PE=1 SV=1	Q78PY7	489.736	419.99														320.222				313.71	349.677	469.684	449.418	461.2
Erich1	E9PY43_MOUSE Glutamate-rich 1 OS=Mus musculus OX=10090 GN=Erich1 PE=1 SV=1	E9PY43	216.155									115.363						230.114	52.7852			165.98	183.182	304.56	303.111	276.34			92.6541	104.23
Nrbf2	NRBF2_MOUSE Nuclear receptor-binding factor 2 OS=Mus musculus OX=10090 GN=Nrbf2 PE=1 SV=1	Q8VCQ3	151.124	82.1337					259.939	235.137	239.812	324.141	279.504	323.495	215.807	217.855	219.372	231.755	102.85			299.935	369.606	70.6063	84.0339		233.993	233.088	259.664
Pdlim5	PDLI5_MOUSE PDZ and LIM domain protein 5 OS=Mus musculus OX=10090 GN=Pdlim5 PE=1 SV=4	Q8CI51	347.381	444.206	310.704											144.076		107.829				94.3779	138.252	119.58	119.076	91.9188
Snap23	B0R030_MOUSE Synaptosomal-associated protein (Fragment) OS=Mus musculus OX=10090 GN=Snap23 PE=1 SV=8	B0R030										60.8266	67.383	43.5833	126.677	103.184	119.815	36.3521				57.4035	41.6732	45.9045	57.6536	57.1439	41.8841	54.0535	54.2488	42.5156
Chchd3	F6QFL0_MOUSE MICOS complex subunit (Fragment) OS=Mus musculus OX=10090 GN=Chchd3 PE=1 SV=1	F6QFL0											25.0964				23.0179	41.3267				33.7497	38.8878	41.4585	41.1658	45.557
Bin3	BIN3_MOUSE Bridging integrator 3 OS=Mus musculus OX=10090 GN=Bin3 PE=1 SV=1	Q9JI08								73.5909		186.832	204.956	185.995	248.972	189.678	206.552	84.0772		75.537	74.0715	143.793	96.645				89.7476	103.798
Nf2	MERL_MOUSE Merlin OS=Mus musculus OX=10090 GN=Nf2 PE=1 SV=2	P46662	267.221	364.769	265.087	260.669	260.718	258.679				25.3885	87.1712	37.2081				109.921	150.034	144.707	140.038	160.182	122.573	178.602	157.205	149.063		24.9622	29.5621	31.2167	278.207	253.574	311.958
Zfp428	H3BL05_MOUSE Zinc finger protein 428 (Fragment) OS=Mus musculus OX=10090 GN=Zfp428 PE=1 SV=1	H3BL05														69.3246	66.0276			39.5996	35.9854	32.7332	29.9244			26.4744		45.0924	55.0155	72.1752
Pepd	PEPD_MOUSE Xaa-Pro dipeptidase OS=Mus musculus OX=10090 GN=Pepd PE=1 SV=3	Q11136	677.471	537.723	555.12	722.97	756.076	769.909											777.783	671.306	614.298										1216.49	1050.4	870.914
Lrrfip1	E9Q9T1_MOUSE Leucine-rich repeat flightless-interacting protein 1 OS=Mus musculus OX=10090 GN=Lrrfip1 PE=1 SV=2	E9Q9T1	107.531	126.11	213.792				671.418	650.876	611.887	598.55	573.45	541.136	675.089	598.009	590.891	532.535	214.04	173.832	163.165	754.778	861.544	493.103	637.912	627.265	508.628	493.649	678.82	719.412	533.326	533.924	606.238
Mrps31	RT31_MOUSE 28S ribosomal protein S31, mitochondrial OS=Mus musculus OX=10090 GN=Mrps31 PE=1 SV=1	Q61733										111.764	124.34	116.023	99.5177	103.859	104.089					90.6102	99.1543	108.427	142.227	92.2008
Rpl9	D3YZT0_MOUSE 60S ribosomal protein L9 OS=Mus musculus OX=10090 GN=Rpl9 PE=1 SV=2	D3YZT0
Dcps	DCPS_MOUSE m7GpppX diphosphatase OS=Mus musculus OX=10090 GN=Dcps PE=1 SV=1	Q9DAR7	130.557	105.357								92.9457	87.9538					107.39		63.9602				151.201	153.107	95.2595
Sart1	SNUT1_MOUSE U4/U6.U5 tri-snRNP-associated protein 1 OS=Mus musculus OX=10090 GN=Sart1 PE=1 SV=1	Q9Z315							667.685	667.275	522.119	585.986	587.955	572.359	543.486	567.043	555.035	376.649				604.004	615.648	404.088	408.947	319.148	503.042	478.389	455.677	505.482	423.721	507.367	523.357
Crkl	CRKL_MOUSE Crk-like protein OS=Mus musculus OX=10090 GN=Crkl PE=1 SV=2	P47941	165.935	171.902	230.56	133.199	158.085		477.58	274.964	434.763	67.8477	61.328	887.164				116.336	86.5705	103.867	99.0163	91.8352	106.127	79.2407	68.8929			72.4611	114.462	135.841	339.015	424.938	413.664
Gtf2i	Q3UHU8_MOUSE General transcription factor II-I OS=Mus musculus OX=10090 GN=Gtf2i PE=1 SV=1	Q3UHU8							742.446	703.687	638.122	622.439	704.275	303.057	528.313	497.122	739.486	353.883		302.832	251.683	503.98	531.044	398.074	334.805	278.782	620.373	572.695	367.789	496.417
Cadm1	CADM1_MOUSE Cell adhesion molecule 1 OS=Mus musculus OX=10090 GN=Cadm1 PE=1 SV=2	Q8R5M8								255.08	198.364	151.511	482.374	235.354	205.865	832.168	254.351	294.427				166.16	175.329	205.782	169.498	225.814	196.513	156.776	3283.89	203.898			532.304
Anxa2	ANXA2_MOUSE Annexin A2 OS=Mus musculus OX=10090 GN=Anxa2 PE=1 SV=2	P07356	253.843	270.063	298.347				171.581	137.912	133.922	283.38	259.379	227.952	212.398	189.403	193.077	94.7982	101.677	95.2588	81.077	81.3591	92.0472	131.144	166.501	96.3919				100.996
Meig1	MEIG1_MOUSE Meiosis-expressed gene 1 protein OS=Mus musculus OX=10090 GN=Meig1 PE=1 SV=1	Q61845																81.7392				31.4803	42.15	21.9803	24.4926	21.682		21.9641	99.441	95.0329
Asna1	ASNA_MOUSE ATPase Asna1 OS=Mus musculus OX=10090 GN=Asna1 PE=1 SV=2	O54984													79.3577										55.12	83.6452
Hook2	A0A1B0GSU8_MOUSE Protein Hook homolog 2 OS=Mus musculus OX=10090 GN=Hook2 PE=1 SV=1	A0A1B0GSU8	28.4281			79.7471			464.528	514.044	532.262	290.573	215.836			164.814	390.18	159.134				142.58	133.691	104.971	75.0036		357.741	241.435	503.695	220.04
Hook2	A0A1B0GT78_MOUSE Protein Hook homolog 2 OS=Mus musculus OX=10090 GN=Hook2 PE=1 SV=1	A0A1B0GT78	362.538	492.354		115.876			237.436	219.377		597.202	95.2304			71.8194		297.023	801.784	747.956	718.45	324.958	324.004		75.0468		641.364
Rpl24	RL24_MOUSE 60S ribosomal protein L24 OS=Mus musculus OX=10090 GN=Rpl24 PE=1 SV=2	Q8BP67		50.2201								55.6075	67.7696	61.4206				86.9554				68.1031	50.9255	77.7154	109.127	101.258		36.4266		49.4622
Krt31	K1H1_MOUSE Keratin, type I cuticular Ha1 OS=Mus musculus OX=10090 GN=Krt31 PE=1 SV=2	Q61765							241.032	295.415	159.62	471.438		697.438	128.849	183.567		609.468				214.941	332.216	285.242	442.955	445.695					739.996	811.478	996.572
Aldh18a1	P5CS_MOUSE Delta-1-pyrroline-5-carboxylate synthase OS=Mus musculus OX=10090 GN=Aldh18a1 PE=1 SV=2	Q9Z110	380.906	370.048	377.995														485.585	487.771	437.173	763.482	642.512
Dazap1	D3Z4J1_MOUSE DAZ-associated protein 1 (Fragment) OS=Mus musculus OX=10090 GN=Dazap1 PE=1 SV=1	D3Z4J1	131.857	108.147
Rpn2	A2ACG7_MOUSE Dolichyl-diphosphooligosaccharide--protein glycosyltransferase subunit 2 OS=Mus musculus OX=10090 GN=Rpn2 PE=1 SV=1	A2ACG7	309.509	348.313	291.743							271.725		255.623				157.634						187.009	213.68	189.536
Clip1	F7CB97_MOUSE CAP-Gly domain-containing linker protein 1 (Fragment) OS=Mus musculus OX=10090 GN=Clip1 PE=1 SV=1	F7CB97	1227.74	1354.49	1019.13	1473.95	1670.75	1361.86	557.458	751.474	1133.99	935.606	918.701	371.242	557.059	504.151	483.297	971.509	1222.92	1459.75	1520.67	507.793	613.073	1008.85	646.999	530.874	576.049	781.531	635.655	698.041	1739.25	2789.06	1780.92
2210016L21Rik	A0A0R4J099_MOUSE RIKEN cDNA 2210016L21 gene OS=Mus musculus OX=10090 GN=2210016L21Rik PE=1 SV=1	A0A0R4J099							178.785	149.25	178.384	102.161	99.3532	202.938	166.59	181.109	80.3018	97.4476	61.1457	59.202	54.3449	85.6639	76.6281	79.5014	77.7288	93.9988	153.567	158.671	137.218	139.58
Ncam1	A0A0A6YY91_MOUSE Neural cell adhesion molecule 1 (Fragment) OS=Mus musculus OX=10090 GN=Ncam1 PE=1 SV=1	A0A0A6YY91	275.427	303.774	390.434				941.411	1009.13	1045.22	813.059	856.733	768.469	954.899	905.61	1183.91	1035.65	735.152	496.58	373.243	1319.66	1511.52	1049.36	1099.01	993.139	811.064	814.485	1132.91	1021.26	453.82	427.816	409.849
Ncam1	NCAM1_MOUSE Neural cell adhesion molecule 1 OS=Mus musculus OX=10090 GN=Ncam1 PE=1 SV=3	P13595	190.234	189.743	275.928				294.85	227.72	348.669	354.242	368.495	342.965	406.684	384.888	570.974	171.423		168.269	142.364	268.075	278.371	246.021	237.989	248.422	251.325	222.308	736.391	247.453	186.382	216.791	228.222
Ppa2	D3Z636_MOUSE Inorganic pyrophosphatase 2, mitochondrial OS=Mus musculus OX=10090 GN=Ppa2 PE=1 SV=1	D3Z636																		75.9373	79.6055
Mcm7	MCM7_MOUSE DNA replication licensing factor MCM7 OS=Mus musculus OX=10090 GN=Mcm7 PE=1 SV=1	Q61881	216.808	202.19														144.736		138.097	139.191	262.044	245.074	148.388	152.37	147.533			208.412	187.134
Fn1	B7ZNJ1_MOUSE Fibronectin OS=Mus musculus OX=10090 GN=Fn1 PE=1 SV=1	B7ZNJ1		616.81														617.037					358.577	454.024	520.96	596.319
Krt40	K1C40_MOUSE Keratin, type I cytoskeletal 40 OS=Mus musculus OX=10090 GN=Krt40 PE=2 SV=1	Q6IFX3		143.13							7.1869		106.919					170.036			141.814	84.7044	71.995	141.702	173.456	106.197				116.825
Tssc4	D3Z6S3_MOUSE Protein TSSC4 (Fragment) OS=Mus musculus OX=10090 GN=Tssc4 PE=1 SV=1	D3Z6S3																				46.0209
Syf2	SYF2_MOUSE Pre-mRNA-splicing factor SYF2 OS=Mus musculus OX=10090 GN=Syf2 PE=2 SV=1	Q9D198	852.361	831.228								72.9605							382.627		400.961										697.288		556.661
Myh15	E9Q264_MOUSE Myosin, heavy chain 15 OS=Mus musculus OX=10090 GN=Myh15 PE=1 SV=1	E9Q264	1202.57	1324.74	1436.62	859.178	1394.43					1461.76	1410.45	1219.29	43.1045	1511.24	1623.09		1228.66	1554.89	1719.55	972.561	1085.83	850.323	1006.97	928.008		532.247		483.23
Gns	GNS_MOUSE N-acetylglucosamine-6-sulfatase OS=Mus musculus OX=10090 GN=Gns PE=1 SV=1	Q8BFR4	251.487	264.562		311.758	339.187	415.186	425.717	253.995	181.901	210.718	198.304	186.697	352.224	256.693	293.817	671.069	434.353	251.593	268.184	258.717	253.817	163.112	179.557	227.098	211.527	229.263	1304.2	612.014	493.815	416.618	495.334
Trim28	TIF1B_MOUSE Transcription intermediary factor 1-beta OS=Mus musculus OX=10090 GN=Trim28 PE=1 SV=3	Q62318	702.94	592.247	581.288	329.667	344.113		296.312	302.063	316.52	501.47	539.606	544.743	313.851	271.911	323.731	666.132	349.661	323.523	344.686	523.406	614.745	712.803	644.534	647.773	292.175	327.228	498.908	487.328	737.916	575.7	592.543
Washc2	WASC2_MOUSE WASH complex subunit 2 OS=Mus musculus OX=10090 GN=Washc2 PE=1 SV=1	Q6PGL7	608.4	584.143	569.949				716.453	742.615	648.71	761.01	789.183	656.059	1285.68	1275.19	1243.44	808.17	432.633	424.011	325.795	624.715	703.419	470.445	464.68	430.652	712.855	722.646	904.381	862.406
Eif3b	EIF3B_MOUSE Eukaryotic translation initiation factor 3 subunit B OS=Mus musculus OX=10090 GN=Eif3b PE=1 SV=1	Q8JZQ9	307.034	219.245									177.767					188.502		247.158	212.437	143.628		291.684	206.459	247.432
Khdrbs1	KHDR1_MOUSE KH domain-containing, RNA-binding, signal transduction-associated protein 1 OS=Mus musculus OX=10090 GN=Khdrbs1 PE=1 SV=2	Q60749	292.645	284.662	407.263	207.175				145.136	134.073	191.54	195.313	305.754				269.453		186.03	131.807	189.167	221.311	261.673	210.433	212.279	144.872	146.779	337.088	325.034
Ankrd24	ANR24_MOUSE Ankyrin repeat domain-containing protein 24 OS=Mus musculus OX=10090 GN=Ankrd24 PE=2 SV=4	Q80VM7			218.974
Sdf4	CAB45_MOUSE 45 kDa calcium-binding protein OS=Mus musculus OX=10090 GN=Sdf4 PE=1 SV=1	Q61112									176.01		149.988	150.212	120.069		92.4343	80.9078		84.9245	81.896	103.531	138.742	90.4296	91.4548	89.1891		116.82
Txnl1	TXNL1_MOUSE Thioredoxin-like protein 1 OS=Mus musculus OX=10090 GN=Txnl1 PE=1 SV=3	Q8CDN6	88.1189	83.9955								107.163	102.848					93.8213		60.5871	68.4022	58.0386		57.2226	93.6626	66.3825				57.891
Zfp827	G5E8U2_MOUSE MCG121902 OS=Mus musculus OX=10090 GN=Zfp827 PE=1 SV=1	G5E8U2										440.261	213.5				217.816	532.121		280.664	271.995	621.691	513.52	237.018	197.815			246.878		370.097
Ndufb8	NDUB8_MOUSE NADH dehydrogenase [ubiquinone] 1 beta subcomplex subunit 8, mitochondrial OS=Mus musculus OX=10090 GN=Ndufb8 PE=1 SV=1	Q9D6J5	55.6463	70.4144					63.7847			52.8906	56.3295	48.1335	173.468	167.366	185.011	104.226				65.5902	99.6494	86.0793	86.3642	63.4438		64.3114	103.246	94.1418
Nkapd1	D3Z5E5_MOUSE NKAP domain-containing 1 (Fragment) OS=Mus musculus OX=10090 GN=Nkapd1 PE=1 SV=1	D3Z5E5
Lmna	LMNA_MOUSE Prelamin-A/C OS=Mus musculus OX=10090 GN=Lmna PE=1 SV=2	P48678	413.253	443.198	511.003	337.462	325.071	986.925	439.82	592.85	498.501	686.925	687.851	702.315	470.289	500.136	409.51	498.552	624.669	317.352	433.675	333.859	385.802	339.86	411.396	372.091	372.44	421.679	391.518	392.786	315.056	332.727	305.976
Gm8994	E9PV04_MOUSE Uncharacterized protein OS=Mus musculus OX=10090 GN=Gm8994 PE=3 SV=2	E9PV04													10.201	11.6217	12.4548					79.7736	124.462		9.63876
Acot7	BACH_MOUSE Cytosolic acyl coenzyme A thioester hydrolase OS=Mus musculus OX=10090 GN=Acot7 PE=1 SV=2	Q91V12	251.477	276.203	442.044				218.199	304.695	275.054	89.5696	106.328		339.857	342.526	367.476	195.686		107.81	142.347	176.395	167.721	234.657	223.333	235.399	444.983	446.081	402.873	211.142
Cacybp	CYBP_MOUSE Calcyclin-binding protein OS=Mus musculus OX=10090 GN=Cacybp PE=1 SV=1	Q9CXW3																				105.237
Stbd1	STBD1_MOUSE Starch-binding domain-containing protein 1 OS=Mus musculus OX=10090 GN=Stbd1 PE=1 SV=1	Q8C7E7	90.8862	116.726		156.548						130.917	68.4185	171.703	89.6882	97.2755	84.7731	173.343				130.788	146.68	181.185	162.582	185.943	106.396	110.205	139.216	148.513
Hadh	HCDH_MOUSE Hydroxyacyl-coenzyme A dehydrogenase, mitochondrial OS=Mus musculus OX=10090 GN=Hadh PE=1 SV=2	Q61425		177.359															54.6714	55.1402	143.052
Tcof1	H3BL37_MOUSE Treacle protein OS=Mus musculus OX=10090 GN=Tcof1 PE=1 SV=1	H3BL37	966.522	1097.7	1287.57	475.848		1441.65	813.752	733.593	817.122	819.391	1333.99	1441.04	1342.36	1590.7	1009	831.264	2820.77	2635.03	2445.52	878.714	953.93	601.875	683.426	742.709	466.99	811.463	512.04	559.381	3096.51	2604.8	3035.69
Agfg1	A0A087WNV1_MOUSE Arf-GAP domain and FG repeat-containing protein 1 OS=Mus musculus OX=10090 GN=Agfg1 PE=1 SV=1	A0A087WNV1	160.618	146.72																				139.712	129.284	130.004
Suclg1	SUCA_MOUSE Succinate--CoA ligase [ADP/GDP-forming] subunit alpha, mitochondrial OS=Mus musculus OX=10090 GN=Suclg1 PE=1 SV=4	Q9WUM5	258.459	258.468	148.453													117.701						156.856	174.801	152.139
Gmnn	H3BLK4_MOUSE Geminin (Fragment) OS=Mus musculus OX=10090 GN=Gmnn PE=1 SV=8	H3BLK4													109.449	82.8616	74.3023
Mrgpra8	MRGA8_MOUSE Mas-related G-protein coupled receptor member A8 OS=Mus musculus OX=10090 GN=Mrgpra8 PE=2 SV=1	Q91ZC4																					98.2884
Tars	SYTC_MOUSE Threonine--tRNA ligase, cytoplasmic OS=Mus musculus OX=10090 GN=Tars PE=1 SV=2	Q9D0R2	222.588						296.886	350.203	339.351	309.691	396.069	342.937								381.237	450.707	258.721	193.787	348.649		213.85		216.567
Gnao1	GNAO_MOUSE Guanine nucleotide-binding protein G(o) subunit alpha OS=Mus musculus OX=10090 GN=Gnao1 PE=1 SV=3	P18872
Cep135	CP135_MOUSE Centrosomal protein of 135 kDa OS=Mus musculus OX=10090 GN=Cep135 PE=1 SV=1	Q6P5D4	352.207	2001.34	2422.35	404.133						400.881	432.867	500.365	312.007	271.423	508.378	1355.47	349.147			518.652	611.524	572.353	610.899	647.714			487.082	502.477		508.685
Crocc2	F6XLV1_MOUSE Ciliary rootlet coiled-coil, rootletin family member 2 OS=Mus musculus OX=10090 GN=Crocc2 PE=1 SV=2	F6XLV1	3105.72	3281.78	3338.87	2376.29	2481.36	3272.72	6546.29	5864.75	6420.8	511.937	574.598	398.783	2955.35	2878.59	3716.13	2162.27	2614.12	1526.92	787.142	1234.7	1389.88	683.757	773.942	603.683			1716.06	1989.04	2100.7	1853.73	1720.36
Nit2	NIT2_MOUSE Omega-amidase NIT2 OS=Mus musculus OX=10090 GN=Nit2 PE=1 SV=1	Q9JHW2		78.9193															176.419	115.476	115.755
Snw1	A0A0B4J1E2_MOUSE SNW domain-containing protein 1 OS=Mus musculus OX=10090 GN=Snw1 PE=1 SV=1	A0A0B4J1E2		176.496					276.537	340.669	312.003	349.23	397.64	386.118	345.55	348.766	308.825	308.8	247.464	142.419	106.027	425.969	497.649	351.644	326.61	278.997	245.7	230.595	407.735	307.102			243.551
Krt83	E9Q1Y9_MOUSE Keratin 83 OS=Mus musculus OX=10090 GN=Krt83 PE=1 SV=1	E9Q1Y9																	193.535	179.073	180.539
Ahnak2	F7DBB3_MOUSE AHNAK nucleoprotein 2 (Fragment) OS=Mus musculus OX=10090 GN=Ahnak2 PE=1 SV=1	F7DBB3	493.259	808.44	469.192	558.628	504.89	518.455	1111.77	1223.45	1316.3	1081.86	1008.1	1129.28	1231.83	1188.29	1331.26	980.133	520.676	525.896	540.165	1791.08	1516.78	5342.28	4856.51	4426.12	1470.48	1417.98	919.441	929.089	1691.88	1808.27	1699.31
Eif2s3x	A2AAW9_MOUSE Eukaryotic translation initiation factor 2 subunit 3, X-linked OS=Mus musculus OX=10090 GN=Eif2s3x PE=1 SV=1	A2AAW9	117.452	110.277	161.308													64.4576	90.8272	160.693	152.339				57.3729
Camk2g	A0A2I3BQP6_MOUSE Calcium/calmodulin-dependent protein kinase type II subunit gamma OS=Mus musculus OX=10090 GN=Camk2g PE=1 SV=1	A0A2I3BQP6
Aifm1	B1AU25_MOUSE Apoptosis-inducing factor 1, mitochondrial OS=Mus musculus OX=10090 GN=Aifm1 PE=1 SV=1	B1AU25	511.648	325.053	719.738				196.22			370.214	307.845	644.599	211.159	162.455	553.013	383.491	401.228	281.218	257.406	283.329	350.778	279.207	1810.34	509.376	165.017	153.42	179.613	144.056	1919.29	1954.58	1770.53
Eif3g	EIF3G_MOUSE Eukaryotic translation initiation factor 3 subunit G OS=Mus musculus OX=10090 GN=Eif3g PE=1 SV=2	Q9Z1D1							197.655	426.332	214.691	69.6059						68.1039		64.8716	65.6863				72.3142		118.978	165.173
Gnas	GNAS1_MOUSE Guanine nucleotide-binding protein G(s) subunit alpha isoforms XLas OS=Mus musculus OX=10090 GN=Gnas PE=1 SV=1	Q6R0H7	486.717	359.624	507.184				514.19			365.57	463.412	505.871	1785.1	1898.21	949.086		2289.39	1713.94	1737.94			282.875	179.047		421.989	272.322		538.527
Gm17349	F7BGH6_MOUSE Uncharacterized protein OS=Mus musculus OX=10090 GN=Gm17349 PE=4 SV=2	F7BGH6	246.565	236.214	229.731	361.25	433.564	457.547	575.102	568.098	480.653	437.916	459.381	483.956				138.68	203.159	174.366	181.064	216.074	164.599	166.501	149.926	163.706	573.311	556.331		175.762	197.122	199.004	193.294
Uchl5	A0A087WP81_MOUSE Ubiquitin carboxyl-terminal hydrolase isozyme L5 (Fragment) OS=Mus musculus OX=10090 GN=Uchl5 PE=1 SV=1	A0A087WP81																						62.7643	49.1302	47.4675
Mylk	B1B1A8_MOUSE Myosin light chain kinase, smooth muscle OS=Mus musculus OX=10090 GN=Mylk PE=1 SV=1	B1B1A8	2350.52	2480.55	2468.81	1205.62	1344.77	918.84	3122.43	2259.51	2322.53	3051.91	2643.78	2649.67	4031.5	3732.94	3552.27	2204.21	1476.1	1390.84	1559.95	4065.42	2166.65	2365	2423.95	2216.32	3172.29	2683.22	2249.54	2615.85	1313.7	1134.41	1446.3
Bicd1	G3UXK5_MOUSE Protein bicaudal D homolog 1 OS=Mus musculus OX=10090 GN=Bicd1 PE=1 SV=1	G3UXK5																538.548				197.963	175.164
Lyar	LYAR_MOUSE Cell growth-regulating nucleolar protein OS=Mus musculus OX=10090 GN=Lyar PE=1 SV=2	Q08288									138.555		167.796					103.183		239.867	216.572	217.381	232.911		164.69	119.211			217.29	207.43
Cnn3	A0A0G2JDV8_MOUSE Calponin OS=Mus musculus OX=10090 GN=Cnn3 PE=1 SV=1	A0A0G2JDV8	84.0078	82.6241								84.0558		85.9578															117.836	71.4038
Plxna4	PLXA4_MOUSE Plexin-A4 OS=Mus musculus OX=10090 GN=Plxna4 PE=1 SV=3	Q80UG2							1051.68	1042.35	1592.7	1024.34	693.975	907.555	1741.11	1403.98			1050.16	822.091		690.63	1858.77	1829.28	831.873	1735.05	1270.74		2224.22	1989.88
Gypc	F7D1I5_MOUSE Glycophorin-C OS=Mus musculus OX=10090 GN=Gypc PE=1 SV=2	F7D1I5										38.1193	43.9142	33.4884	141.214	157.957	136.795					24.3479	19.5247	28.5853	31.0346	25.2791		17.5108
Zpr1	F8WHU9_MOUSE Zinc finger protein ZPR1 (Fragment) OS=Mus musculus OX=10090 GN=Zpr1 PE=1 SV=1	F8WHU9										135.019	143.618	165.072	288.55	215.422	233.422	117.832	114.063	142.823	112.754	195.589	177.673	105.946	106.676	118.094	119.037	132.136	198.229	208.958
Eif2s3y	IF2H_MOUSE Eukaryotic translation initiation factor 2 subunit 3, Y-linked OS=Mus musculus OX=10090 GN=Eif2s3y PE=1 SV=2	Q9Z0N2	414.294	399.48	396.205
Frmpd3	A0A140LIW3_MOUSE FERM and PDZ domain-containing 3 OS=Mus musculus OX=10090 GN=Frmpd3 PE=1 SV=1	A0A140LIW3										354.649	527.271		520.015	663.005	857.533			388.477				467.102	554.449	421.225	1126.81	1221.09	415.461	707.974
Pin4	PIN4_MOUSE Peptidyl-prolyl cis-trans isomerase NIMA-interacting 4 OS=Mus musculus OX=10090 GN=Pin4 PE=1 SV=1	Q9CWW6																		27.0438		21.5944		46.776		65.5804					100.982	115.862
Eif2s1	IF2A_MOUSE Eukaryotic translation initiation factor 2 subunit 1 OS=Mus musculus OX=10090 GN=Eif2s1 PE=1 SV=3	Q6ZWX6	124.598	126.453		167.475			159.001	107.421	130.519	152.044	140.059	90.3598	433.285	291.596	409.464	148.183	182.214	188.711	216.361	186.015	205.307	130.651	111.024	87.3978	283.48	369.203	318.833	260.009
Ahnak2	F7CVJ5_MOUSE AHNAK nucleoprotein 2 (Fragment) OS=Mus musculus OX=10090 GN=Ahnak2 PE=1 SV=1	F7CVJ5	366.343	283.795	680.108	690.11	626.859	365.437	616.419	692.038	707.359	481.946	473.891	524.704	460.669	530.39	474.616	447.154	159.216	207.737	241.058	779.842	496.761	551.687	540.18	508.654	615.967	597.698	531.125	582.307
Pomc	COLI_MOUSE Pro-opiomelanocortin OS=Mus musculus OX=10090 GN=Pomc PE=1 SV=1	P01193											54.1295
Ctsb	CATB_MOUSE Cathepsin B OS=Mus musculus OX=10090 GN=Ctsb PE=1 SV=2	P10605					167.073					406.207	448.682						265.996		273.552		94.7934						593.988	563.34
Anxa1	ANXA1_MOUSE Annexin A1 OS=Mus musculus OX=10090 GN=Anxa1 PE=1 SV=2	P10107		239.197							199.817	348.08	350.241	347.844	338.283	301.55	369.666	307.376	353.652	339.083	324.186	355.937	374.018	152.71	119.271	146.53	293.175	312.692	183.632	171.319		532.528	594.056
Ndufv1	D3Z1U9_MOUSE NADH dehydrogenase [ubiquinone] flavoprotein 1, mitochondrial OS=Mus musculus OX=10090 GN=Ndufv1 PE=1 SV=1	D3Z1U9		89.6117								148.926		177.734	89.8303	95.8027	90.9813					113.707	99.3283	109.606	111.643
Zyx	Q7TQE2_MOUSE Zyx protein OS=Mus musculus OX=10090 GN=Zyx PE=1 SV=1	Q7TQE2	281.118	281.202	220.288				1480.05	1221.89	1037.53	277.718	290.429	264.707	4009.38	3793.11	3646.54	869.519	425.488	413.82	326.385	568.398	544.439	596.375	590.396	493.221	1563.19	1307.07	2323.93	2250.31
Abcc4	E9Q467_MOUSE ATP-binding cassette, sub-family C (CFTR/MRP), member 4 OS=Mus musculus OX=10090 GN=Abcc4 PE=1 SV=1	E9Q467	986.152	998.123	849.22	819.998	1002.63	654.323										296.687	842.28	821.602	772.884										863.485	557.101	699.786
Ppp1r12b	MYPT2_MOUSE Protein phosphatase 1 regulatory subunit 12B OS=Mus musculus OX=10090 GN=Ppp1r12b PE=1 SV=2	Q8BG95	588.493	658.16	1080.35	1832.52	1353.85	1689.97		326.236	308.096	350.834	259.768	319.581	492.155	475.357	447.399	517.415	935.62	936.624	902.287	447.287	380.114	607.319	591.14	684.149	332.825	352.996		392.86	2783.68	4464.7	2616.22
Golga4	A0A1D5RLV4_MOUSE Golgin subfamily A member 4 (Fragment) OS=Mus musculus OX=10090 GN=Golga4 PE=1 SV=1	A0A1D5RLV4							453.326	577.245	572.137	627.315	775.062	805.038	474.786	356.258	511.922	485.544	313.135	356.416		421.218	597.894	436.921	440.948	364.289	834.378	938.019	971.12	1039.58
Ahnak2	E9PYB0_MOUSE AHNAK nucleoprotein 2 (Fragment) OS=Mus musculus OX=10090 GN=Ahnak2 PE=1 SV=8	E9PYB0	805.552	756.398	820.66	462.967	418.431	429.673	790.428	875.298	831.697	809.743	821.186	801.918	1170.09	792.245	1519.24	803.023	581.148	555.871	583.047	1013.03	799.264	911.138	869.445	882.579	956.446	924.869	981.418	957.515	600.122	598.197	597.629
Psmb4	PSB4_MOUSE Proteasome subunit beta type-4 OS=Mus musculus OX=10090 GN=Psmb4 PE=1 SV=1	P99026																		128.216	79.5093
Cfap58	CFA58_MOUSE Cilia- and flagella-associated protein 58 OS=Mus musculus OX=10090 GN=Cfap58 PE=2 SV=1	B2RW38	381.444			401.288	422.027	538.075											619.289	573.053	640.113	899.579				162.017			902.825		604.063	691.097	760.243
Plxna2	PLXA2_MOUSE Plexin-A2 OS=Mus musculus OX=10090 GN=Plxna2 PE=1 SV=2	P70207							227.458								539.496			156.69		814.003		357.84	394.18	367.983	531.455	633.725	700.482	808.498
Gnat3	GNAT3_MOUSE Guanine nucleotide-binding protein G(t) subunit alpha-3 OS=Mus musculus OX=10090 GN=Gnat3 PE=1 SV=2	Q3V3I2															63.3618					58.498		65.3347	66.2772
Mthfd2	MTDC_MOUSE Bifunctional methylenetetrahydrofolate dehydrogenase/cyclohydrolase, mitochondrial OS=Mus musculus OX=10090 GN=Mthfd2 PE=1 SV=1	P18155	114.414	95.8247							123.438	219.565	250.226	172.335	97.0364	116.143	97.055	149.507				75.1079		127.074	105.434	146.271				94.7629
Sdc4	SDC4_MOUSE Syndecan-4 OS=Mus musculus OX=10090 GN=Sdc4 PE=1 SV=1	O35988	53.0074												250.856	230.913	297.996	112.384						71.1264			188.183	217.987	153.348	143.648
Erich3	F6QRE9_MOUSE Glutamate-rich 3 OS=Mus musculus OX=10090 GN=Erich3 PE=1 SV=3	F6QRE9	8462.89	7090.18	7783.78	4655.57	5096.67	4445.66				575.231	646.505	358.23				417.138	8437.81	7346.12	3129.75	1311.38	1355.11						379.274	461.767	943.214	1025.69	1059.88
Asap2	D3YX85_MOUSE Arf-GAP with SH3 domain, ANK repeat and PH domain-containing protein 2 OS=Mus musculus OX=10090 GN=Asap2 PE=1 SV=2	D3YX85	434.51	354.827	482.823													267.103				688.808	349.02	257.305	302.842	250.479			226.467
Pigr	PIGR_MOUSE Polymeric immunoglobulin receptor OS=Mus musculus OX=10090 GN=Pigr PE=1 SV=1	O70570
Creb1	Q62347_MOUSE Cyclic AMP-responsive element-binding protein 1 OS=Mus musculus OX=10090 GN=Creb1 PE=1 SV=1	Q62347								79.4588					82.2577	149.592											227.251	100.064	90.2549	177.361
Gm43738	A0A0G2JEA5_MOUSE Uncharacterized protein OS=Mus musculus OX=10090 GN=Gm43738 PE=4 SV=1	A0A0G2JEA5	407.486	423.086	433.453	371.912							181.598					333.664	551.052	618.833	617.084	679.902	260.603	301.58	290.235	336.948
Ttc37	F8VPK0_MOUSE Tetratricopeptide repeat domain 37 OS=Mus musculus OX=10090 GN=Ttc37 PE=1 SV=1	F8VPK0		409.965									413.478		1384	1533.77	1523.17	483.75				356.258	403.643	334.226	411.875	336.694
Matr3	MATR3_MOUSE Matrin-3 OS=Mus musculus OX=10090 GN=Matr3 PE=1 SV=1	Q8K310	581.901	532.43					524.709	575.924	945.718	361.51	362.112	369.493	1146.26	1098.55	1320.23	569.17	620.348	571.001	899.727	850.431	828.559	497.876	569.164	500.528	729.637	777.446	742.376	898.807
Dhfr	DYR_MOUSE Dihydrofolate reductase OS=Mus musculus OX=10090 GN=Dhfr PE=1 SV=3	P00375	86.2507	94.7885	85.5338
Nod1	NOD1_MOUSE Nucleotide-binding oligomerization domain-containing protein 1 OS=Mus musculus OX=10090 GN=Nod1 PE=1 SV=1	Q8BHB0							516.101	276.152		356.949	258.072	302.572	1209.34	810.958	889.251	601.664						434.362	792.474	701.98		287.246	266.737		594.925	447.623	455.228
Krt20	K1C20_MOUSE Keratin, type I cytoskeletal 20 OS=Mus musculus OX=10090 GN=Krt20 PE=1 SV=1	Q9D312	297.685	154.148	327.905														194.37	202.477	194.33			80.5797	124.02	97.0377					20.9068	15.8563	16.9592
Map7d1	F6WF36_MOUSE MAP7 domain-containing protein 1 (Fragment) OS=Mus musculus OX=10090 GN=Map7d1 PE=1 SV=1	F6WF36							338.4		366.51	241.246	228.736	382.327	527.508	423.566	392.001	388.018				157.376	309.25	176.707	161.502				419.939	362.476
Znf775	ZN775_MOUSE Zinc finger protein 775 OS=Mus musculus OX=10090 GN=Znf775 PE=2 SV=1	Q8BI73											121.226			328.329	348.637	177.486				450.682	140.95	228.526	407.052	448.052
Clns1a	ICLN_MOUSE Methylosome subunit pICln OS=Mus musculus OX=10090 GN=Clns1a PE=1 SV=1	Q61189										163.2	206.016	168.037	236.205	219.55	227.462	196.541				239.934	255.067		120.291	179.289		282.435	280.734	271.604
Acaa2	THIM_MOUSE 3-ketoacyl-CoA thiolase, mitochondrial OS=Mus musculus OX=10090 GN=Acaa2 PE=1 SV=3	Q8BWT1	178.808	181.806	195.538					105.019	143.925	265.418		98.0922				97.6904						106.125	107.239	84.9326					192.168	175.591	208.896
Pygl	PYGL_MOUSE Glycogen phosphorylase, liver form OS=Mus musculus OX=10090 GN=Pygl PE=1 SV=4	Q9ET01	956.531	1344.15	1000.47	1214.63	2025.94	2857.18	1630.37	647.775	1836.2	537.974	488.111	550.635	782.964	847.715	931.832	528.258	754.466	970.577	948.855	313.419	317.21	297.532	327.096	273.866	643.138	731.846	459.439	624.221	1132.64	1463.15	1075.8
Syne2	Q6DFZ2_MOUSE Nesprin-2 (Fragment) OS=Mus musculus OX=10090 GN=Syne2 PE=1 SV=1	Q6DFZ2	1994.21	1863.19	1723.86	3564.47	3313.5	6944.94	1973.2	2052.45	2075.92	1356.82	1875.2	1500.05	1530.7	1540.2	1424.46	1195.4	1569.69	1160.35	1428.13	1703.61	1775.99	1475.69	1322.92	1261.5	2101.18	2240.54	1636.67	1741.82	1643.39	1217.28	1401.48
Sptb	SPTB1_MOUSE Spectrin beta chain, erythrocytic OS=Mus musculus OX=10090 GN=Sptb PE=1 SV=4	P15508	912.738	901.191					2511.26	2039.72	2156.34	2195.47	1824.9	1893.76	2776.44	2637.65	3264.42	1891.55	1449.95	1554.57	1418.58	1672.95	1781.36	1912.34	1996.86	1862.4	1764.16	1833.85	2130.08	1697.47	940.025	873.046	906.284
Eprs	SYEP_MOUSE Bifunctional glutamate/proline--tRNA ligase OS=Mus musculus OX=10090 GN=Eprs PE=1 SV=4	Q8CGC7	662.821	615.87																				304.419	294.434
Sorbs2	A0A0R4J1T1_MOUSE Sorbin and SH3 domain-containing protein 2 (Fragment) OS=Mus musculus OX=10090 GN=Sorbs2 PE=1 SV=1	A0A0R4J1T1	361.946	481.663	419.963				131.376	170.371	126.042	230.194	244.702	283.696		114.998	124.283	260.157	405.837	308.564	307.928	163.782	262.932	197.18	205.252	219.744		186.505	211.571	318.813	445.757
Ints5	INT5_MOUSE Integrator complex subunit 5 OS=Mus musculus OX=10090 GN=Ints5 PE=2 SV=1	Q8CHT3
Rilpl1	RIPL1_MOUSE RILP-like protein 1 OS=Mus musculus OX=10090 GN=Rilpl1 PE=1 SV=1	Q9JJC6							205.158	195.452		99.2363	109.437		321.218	351.541	380.696	123.425				147.513	199.274	210.814	126.67	162.111	409.446	245.067	223.346	171.471
Hyou1	E0CYZ2_MOUSE Hypoxia up-regulated protein 1 OS=Mus musculus OX=10090 GN=Hyou1 PE=1 SV=1	E0CYZ2											5.72109		9.03572	9.40599	8.58055					10.8356	8.53648	5.03453
Mcm6	Q3ULG5_MOUSE DNA helicase OS=Mus musculus OX=10090 GN=Mcm6 PE=1 SV=1	Q3ULG5	416.793	343.495	455.446								157.518					343.018				232.345	272.353	448.827	411.08	396.101		396.222	517.254	390.069
Ppp1cb	A0A0J9YUG2_MOUSE Serine/threonine-protein phosphatase PP1-beta catalytic subunit OS=Mus musculus OX=10090 GN=Ppp1cb PE=1 SV=1	A0A0J9YUG2
Nebl	B7ZCI2_MOUSE Nebulette OS=Mus musculus OX=10090 GN=Nebl PE=1 SV=1	B7ZCI2							701.589	608.532	852.282	622.491	513.872	556.274	1030.47	929.535	1126.11	361.869		254.985	215.297	780.337	872.952	463.83	687.944	515.481	601.864	501.749	487.348	559.927	680.236	908.256	857.533
Lrrfip2	A0A1L1SVG1_MOUSE Leucine-rich repeat flightless-interacting protein 2 OS=Mus musculus OX=10090 GN=Lrrfip2 PE=1 SV=1	A0A1L1SVG1				63.8456	68.7566					97.752			87.792	151.275	152.946	125.124	75.0728	77.0083	70.1635	25.3157	48.2487	24.7059	80.692	93.3031	93.505	118.451	99.1674	128.875	240.738	243.157	250.388
Lta4h	LKHA4_MOUSE Leukotriene A-4 hydrolase OS=Mus musculus OX=10090 GN=Lta4h PE=1 SV=4	P24527	576.044	562.635	492.215	599.334	528.941	526.445	1038.53	923.367	387.795	500.904	381.258	451.736	168.786	271.149	161.129	822.179	662.815	586.049	746.652	642.609	492.957	343.579	330.316	292.954	927.346	886.76	414.149	440.866	767.051	600.343	672.897
Chd9	A0A1B0GR76_MOUSE Chromodomain-helicase-DNA-binding protein 9 OS=Mus musculus OX=10090 GN=Chd9 PE=1 SV=1	A0A1B0GR76								732.549	1539.79	421.434				1967.23			260.538								2036.12	1255.14	1441.72
Mtrr	A0A0R4J0G9_MOUSE Methionine synthase reductase OS=Mus musculus OX=10090 GN=Mtrr PE=1 SV=1	A0A0R4J0G9	212.532			528.555	443.973										280.686	227.544	348.119	410.47	386.535	154.192	193.932	113.208	146.407	143.895
BC035947	B2RQY6_MOUSE BC035947 protein OS=Mus musculus OX=10090 GN=BC035947 PE=1 SV=1	B2RQY6	189.647	208.512	169.147	307.554	360.461		659.993	743.367	749.071	411.48	452.292	459.726	391.716	445.717	482.853	330.867	534.717	377.682	657.668	519.834	482.615	365.408	396.83	323.005	453.474	510.573	411.521	376.414	59.9705	311.612	443.67
Tnni1	D3YUN3_MOUSE Troponin I, slow skeletal muscle OS=Mus musculus OX=10090 GN=Tnni1 PE=1 SV=1	D3YUN3							60.0857	92.7485	65.4223	105.276	116.107	79.3024	99.9991	100.018											94.2159	112.8	128.995	137.529
Tom1	Q3UDC3_MOUSE Target of Myb protein 1 OS=Mus musculus OX=10090 GN=Tom1 PE=1 SV=1	Q3UDC3	485.512	353.259	814.029				857.774	907.92	889.338	286.221	289.511	293.404	229.212	239.725	204.969	264.923	201.271	170.171	187.767	152.79	164.631	253.155	263.506	244.751	161.856	174.204	164.83	180.517		181.177	205.545
Tom1	TOM1_MOUSE Target of Myb protein 1 OS=Mus musculus OX=10090 GN=Tom1 PE=1 SV=1	O88746	73.6911	80.728					570.713	604.078	591.715	221.325	170.154	183.602	152.504	159.499	136.375	187.98	74.013	105.92	106.067	101.658	109.536	133.369	129.092	134.744	107.69	115.905	109.669	120.105
Depdc5	Q6GQV2_MOUSE DEP domain containing 5 OS=Mus musculus OX=10090 GN=Depdc5 PE=1 SV=1	Q6GQV2		1781.81
H2-Q7	L7N260_MOUSE H-2 class I histocompatibility antigen, Q7 alpha chain OS=Mus musculus OX=10090 GN=H2-Q7 PE=3 SV=1	L7N260
Cops4	CSN4_MOUSE COP9 signalosome complex subunit 4 OS=Mus musculus OX=10090 GN=Cops4 PE=1 SV=1	O88544	144.24	140.216
Rsl1d1	RL1D1_MOUSE Ribosomal L1 domain-containing protein 1 OS=Mus musculus OX=10090 GN=Rsl1d1 PE=1 SV=1	Q8BVY0	268.017	328.623	463.222		279.688							199.67					466.257	388.944	657.907	139.709		205.199		199.879
Cenpv	CENPV_MOUSE Centromere protein V OS=Mus musculus OX=10090 GN=Cenpv PE=1 SV=2	Q9CXS4
Mcm5	Q52KC3_MOUSE DNA helicase OS=Mus musculus OX=10090 GN=Mcm5 PE=1 SV=1	Q52KC3	808.328	738.732	725.623	869.818	1121.32	1692.4					207.734					194.847	468.924	365.644	414.453		132.565	205.002	236.141	266.616					482.335		258.662
2410004P03Rik	D3Z430_MOUSE MCG130705, isoform CRA_a OS=Mus musculus OX=10090 GN=2410004P03Rik PE=4 SV=1	D3Z430															27.0358
Sbf2	E9Q0D4_MOUSE SET-binding factor 2 OS=Mus musculus OX=10090 GN=Sbf2 PE=1 SV=1	E9Q0D4		862.255					1853.69	1370.53	1485.46	883.814	813.419	925.233	1125.93	1109.46	940.54	828.399			472.047	745.256	816.066	591.632	639.275	608.428	1141.82	1296.66	1124.5	889.954
Ubap2	A2AMY5_MOUSE Ubiquitin-associated protein 2 OS=Mus musculus OX=10090 GN=Ubap2 PE=1 SV=1	A2AMY5	309.811	305.795					549.58	945.613	1037.16	339.301	339.976	402.818	633.955	677.611	624.96	708.202		548.39	237.432	622.828	553.982	395.34	483.023	492.505	636.772	712.861	648.719	747.994
Gcom1	E9Q8U3_MOUSE GRINL1A complex locus OS=Mus musculus OX=10090 GN=Gcom1 PE=4 SV=1	E9Q8U3										197.537	173.676	122.606				156.197				102.693	117.843						126.822	174.709
Palmd	A0A0R4J0J0_MOUSE Palmdelphin OS=Mus musculus OX=10090 GN=Palmd PE=1 SV=1	A0A0R4J0J0				293.261			605.109	631.394	606.853	523.749	612.59	648.142	769.665	774.983	862.994	675.332	178.169	182.296	255.175	407.197	400.086	395.282	449.727	346.797	631.003	647.485	606.707	591.072
Map2	MTAP2_MOUSE Microtubule-associated protein 2 OS=Mus musculus OX=10090 GN=Map2 PE=1 SV=2	P20357	608.649	569.228					1307.26	1177.22	811.921	735.431	670.09	704.988	572.353	484.591	516.876	1020.24	2447.62	1684.63	1763.15	741.801	692.279	1090.64	1542.77	2614.52	936.368	1003.82	1280.91	1255.38	3139.6	3636.49	3501.2
Eif4a3	A2AFK7_MOUSE Eukaryotic initiation factor 4A-III (Fragment) OS=Mus musculus OX=10090 GN=Eif4a3 PE=1 SV=1	A2AFK7													28.6301	32.6174	34.9556					32.8227			27.0522
Vstm2b	A0A087WQL2_MOUSE V-set and transmembrane domain-containing protein 2B (Fragment) OS=Mus musculus OX=10090 GN=Vstm2b PE=1 SV=1	A0A087WQL2													164.075	66.3151	98.7516													43.5005
Kpnb1	IMB1_MOUSE Importin subunit beta-1 OS=Mus musculus OX=10090 GN=Kpnb1 PE=1 SV=2	P70168	316.082	334.429														193.867						414.426	335.606	218.336
Nme3	NDK3_MOUSE Nucleoside diphosphate kinase 3 OS=Mus musculus OX=10090 GN=Nme3 PE=1 SV=3	Q9WV85																	77.6067	66.2309	69.2184
Psmd12	Q3TRH2_MOUSE 26S proteasome non-ATPase regulatory subunit 12 OS=Mus musculus OX=10090 GN=Psmd12 PE=1 SV=1	Q3TRH2
Mcm4	MCM4_MOUSE DNA replication licensing factor MCM4 OS=Mus musculus OX=10090 GN=Mcm4 PE=1 SV=1	P49717	847.561	1056.52	943.101	818.895	994.31	1440.74	653.745	564.046	554.57	536.713	549.354	513.483	596.115	572.753	621.622	409.332	1164.86	1116.55	1213.58	854.564	871.576	249.291		239.879	579.363	596.414	834.216	745.972	1066.42	1354.33	1338.72
Snx12	Q6ZWQ5_MOUSE Sorting nexin 12, isoform CRA_c OS=Mus musculus OX=10090 GN=Snx12 PE=1 SV=1	Q6ZWQ5
Cops8	CSN8_MOUSE COP9 signalosome complex subunit 8 OS=Mus musculus OX=10090 GN=Cops8 PE=1 SV=1	Q8VBV7																						58.3991	81.587	58.317
Taf7l	TAF7L_MOUSE Transcription initiation factor TFIID subunit 7-like OS=Mus musculus OX=10090 GN=Taf7l PE=1 SV=2	Q9D3R9											132.187				112.143		207.16		146.711	94.2329	88.6031						110.858	117.956
Mfap1a	MFA1A_MOUSE Microfibrillar-associated protein 1A OS=Mus musculus OX=10090 GN=Mfap1a PE=1 SV=1	C0HKD8
Evpl	EVPL_MOUSE Envoplakin OS=Mus musculus OX=10090 GN=Evpl PE=1 SV=3	Q9D952	2967.77	2506.38	2778.5	3067.5	2715.27	7923.18	1076.56	793.443	822.868	924.594	729.934	847.168	1249.29	1422.6	1403.66	754.41	3198.41	3019.22	2803.33	1138.51	793.926	742.383	686.049	671.581	1048.94	1048.32	1027.29	957.57	4164.22	5516.63	5686.21
Ccdc148	CC148_MOUSE Coiled-coil domain-containing protein 148 OS=Mus musculus OX=10090 GN=Ccdc148 PE=2 SV=1	Q6P5U8	77.579													21.8898
Cyp4f3	CP4F3_MOUSE Leukotriene-B(4) omega-hydroxylase 2 OS=Mus musculus OX=10090 GN=Cyp4f3 PE=1 SV=2	Q99N16	81.7118
Asph	Q8CBM2_MOUSE Aspartyl/asparaginyl beta-hydroxylase OS=Mus musculus OX=10090 GN=Asph PE=1 SV=1	Q8CBM2	432.511	549.366	444.774	437.851	412.286	482.561	707.205	454.724	418.388	500.567	808.179	740.304	348.2	370.92	416.807	400.804	642.756	338.239	405.834	316.263	275.764	288.205	261.362	271.931	219.063	193.911	270.937	318.522	1069.04	1124.07	1197.6
Clip1	F8WIA1_MOUSE CAP-Gly domain-containing linker protein 1 OS=Mus musculus OX=10090 GN=Clip1 PE=1 SV=1	F8WIA1	1049.14	773.318		4213.89	4133.75	1899.84		830.413		718.904	1111.21	712.885	1328.62	1038	508.785	840.843	1332.73	1426.33	1558.87	855.265	1073.03	602.479	803.26	555.441	806.705	327.545	1161.04	884.527	2681.92	3076.58	2752.09
Gusb	BGLR_MOUSE Beta-glucuronidase OS=Mus musculus OX=10090 GN=Gusb PE=1 SV=2	P12265										137.174		127.626				148.752	345.096	316.041	330.622	367.997	435.147								256.564	281.032	285.181
Gmpr	F6VY18_MOUSE GMP reductase 1 (Fragment) OS=Mus musculus OX=10090 GN=Gmpr PE=1 SV=1	F6VY18	125.034	91.662															166.585	191.466	176.83										172.591	148.013	203.094
Apoe	APOE_MOUSE Apolipoprotein E OS=Mus musculus OX=10090 GN=Apoe PE=1 SV=2	P08226								333.225		196.653	196.65	353.724	242.325	260.612	325.202	262.612	290.743	202.546	207.867	334.904	394.929	209.774	249.098	228.584	310.07	307.077	277.22	257.116
Psd	PSD1_MOUSE PH and SEC7 domain-containing protein 1 OS=Mus musculus OX=10090 GN=Psd PE=1 SV=2	Q5DTT2																							1489.62	3596.32					1546.38	2270.83	2953.28
Loxhd1	F6XPZ0_MOUSE Lipoxygenase homology domain-containing protein 1 (Fragment) OS=Mus musculus OX=10090 GN=Loxhd1 PE=4 SV=1	F6XPZ0	519.648	269.845					671.332	579.608	699.24	446.93	434.667	374.972	737.626	651.83	850.216	420.379	569.766	545.066	417.943	582.649	625.472	1880.13	438.037	334.616	650.603	619.278	457.672	461.203		859.661
Aimp1	AIMP1_MOUSE Aminoacyl tRNA synthase complex-interacting multifunctional protein 1 OS=Mus musculus OX=10090 GN=Aimp1 PE=1 SV=2	P31230	132.717	124.545														178.721	330.163	291.15	204.943	124.009	158.735	105.532	89.8053	113.418			119.804	103.329	679.17	453.58	883.487
Itga5	ITA5_MOUSE Integrin alpha-5 OS=Mus musculus OX=10090 GN=Itga5 PE=1 SV=3	P11688	413.225	508.281	588.224				823.803	614.834	786.869	1317.39	705.259	663.141	1053.33	1000.65	11705.5	691.33	262.336	268.127	376.562	745.011	735.395	617.674	740.584	709.924	758.289	777.308	598.998	799.094	2523.93	2300.39
Gm10767	Q3TQP0_MOUSE Uncharacterized protein OS=Mus musculus OX=10090 GN=Gm10767 PE=2 SV=1	Q3TQP0											22.6282									20.6897		18.2324	22.6032					22.5071
Hsd3b3	E9PXG7_MOUSE 3 beta-hydroxysteroid dehydrogenase/Delta 5-->4-isomerase type 3 OS=Mus musculus OX=10090 GN=Hsd3b3 PE=1 SV=1	E9PXG7	88.3433																123.827	126.425
Ganc	GANC_MOUSE Neutral alpha-glucosidase C OS=Mus musculus OX=10090 GN=Ganc PE=1 SV=2	Q8BVW0													421.463	455.651	319.757	226.854				492.362		157.053	260.671	272.786
Kbtbd11	KBTBB_MOUSE Kelch repeat and BTB domain-containing protein 11 OS=Mus musculus OX=10090 GN=Kbtbd11 PE=1 SV=3	Q8BNW9																	2356.01	2186.29		1005.95	1858.58	153.571	139.305
D930020B18Rik	D3Z3G0_MOUSE RIKEN cDNA D930020B18 gene OS=Mus musculus OX=10090 GN=D930020B18Rik PE=4 SV=1	D3Z3G0							259.688	299.928	268.68	220.016	282.609	196.109	337.51	259.401	256.523				158.222	177.399	208.375				274.487	345.567	250.944	235.551
Ndufs3	NDUS3_MOUSE NADH dehydrogenase [ubiquinone] iron-sulfur protein 3, mitochondrial OS=Mus musculus OX=10090 GN=Ndufs3 PE=1 SV=2	Q9DCT2	67.8657																					48.579	56.4672
Oat	OAT_MOUSE Ornithine aminotransferase, mitochondrial OS=Mus musculus OX=10090 GN=Oat PE=1 SV=1	P29758	176.257	163.214																103.005	115.566	71.6955	94.4904	74.1974
Sumo1	SUMO1_MOUSE Small ubiquitin-related modifier 1 OS=Mus musculus OX=10090 GN=Sumo1 PE=1 SV=1	P63166																				46.1747				34.8096
Atp10b	B1AWN4_MOUSE Phospholipid-transporting ATPase OS=Mus musculus OX=10090 GN=Atp10b PE=3 SV=1	B1AWN4																391.459						1124.33	624.482	732.294
Vwa8	VWA8_MOUSE von Willebrand factor A domain-containing protein 8 OS=Mus musculus OX=10090 GN=Vwa8 PE=1 SV=2	Q8CC88	489.173	543.155					5210.29	4471.43	4486.08	3528.89	3799.61	3221.49	5745.12	6789.85	4192.23	5304.81		386.376	375.329	2557.27	3449.1	4156.8	4234.87	4018.44	6128.46	6860.67	7286.36	7678.46
Ankrd12	G5E893_MOUSE Ankyrin repeat domain 12 OS=Mus musculus OX=10090 GN=Ankrd12 PE=1 SV=1	G5E893	1291.12	1395.99	964.813				1248.42	1162.41	1363.95	1005.97	931.945	1121.72	1064.91	893.709	901.596	1350.92	1109.41	1363.79	1394.79	2071.71	985.264	1317.24	1368.02	1743.49	963.682	1084.54	1525.23	1329.51	3432.64	3095.16	3395.99
Spr	Q91XH5_MOUSE Sepiapterin reductase OS=Mus musculus OX=10090 GN=Spr PE=1 SV=1	Q91XH5	167.84	264.105	305.98	308.959	326.635	291.272						60.9004				73.361	214.691	212.108	224.702			127.284	130.921	133.947					412.247	476.53	521.755
Dnm1l	A0A2U3TZ67_MOUSE Dynamin-1-like protein OS=Mus musculus OX=10090 GN=Dnm1l PE=1 SV=1	A0A2U3TZ67																	610.675	539.721	553.018				96.1965
Pex14	PEX14_MOUSE Peroxisomal membrane protein PEX14 OS=Mus musculus OX=10090 GN=Pex14 PE=1 SV=1	Q9R0A0										92.8164	88.7696	94.0708	339.134	328.63	327.491					65.0782	64.1156	81.5001	83.0484	94.1323
Pdcl3	PDCL3_MOUSE Phosducin-like protein 3 OS=Mus musculus OX=10090 GN=Pdcl3 PE=1 SV=1	Q8BVF2	119.176	83.1313					138.737	95.4717	144.051	68.4909	84.0734	72.5082	55.0758	72.3792	64.4324	92.2984		58.3859		85.4601	107.656		58.9784	67.6095	66.2663	87.6677	75.665	74.5484
Kif3a	Q3UI47_MOUSE Kinesin-like protein OS=Mus musculus OX=10090 GN=Kif3a PE=1 SV=1	Q3UI47																				83.0326
Art3	E9QNU1_MOUSE NAD(P)(+)--arginine ADP-ribosyltransferase OS=Mus musculus OX=10090 GN=Art3 PE=1 SV=1	E9QNU1		135.615					321.055	267.649		310.115	311.62	358.971				148.429		185.789	218.22			187.878	187.505	221.327	251.194	210.23	234.158	207.585		135.874
Abcb5	ABCB5_MOUSE ATP-binding cassette sub-family B member 5 OS=Mus musculus OX=10090 GN=Abcb5 PE=2 SV=1	B5X0E4	1548.98	1477.34	1432.31	1236.66	1526.81	799.9	1058.85	1065.41	865.395	610.992	642.15	602.415	1266.12	1136.07	741.673	612.835	819.409	525.676	494.487	748.801	915.165	663.198	717.937	568.516	1000.6	950.581	849.672	785.152	910.256	807.757	1070.13
Prpf19	PRP19_MOUSE Pre-mRNA-processing factor 19 OS=Mus musculus OX=10090 GN=Prpf19 PE=1 SV=1	Q99KP6	148.745	156.961																					152.117
Bod1	BOD1_MOUSE Biorientation of chromosomes in cell division protein 1 OS=Mus musculus OX=10090 GN=Bod1 PE=3 SV=1	Q5SQY2													89.7506	70.2328	74.0693
Atp5f1	AT5F1_MOUSE ATP synthase F(0) complex subunit B1, mitochondrial OS=Mus musculus OX=10090 GN=Atp5f1 PE=1 SV=1	Q9CQQ7	312.824	283.971	361.83																			174.92
Ccdc166	S4R181_MOUSE Coiled-coil domain-containing 166 OS=Mus musculus OX=10090 GN=Ccdc166 PE=4 SV=1	S4R181													177.556	238.288						240.49	154.587		201.408	167.377
Pabpc6	Q9D4E6_MOUSE Polyadenylate-binding protein OS=Mus musculus OX=10090 GN=Pabpc6 PE=1 SV=1	Q9D4E6	192.473	218.364	135.415	78.4707	78.8097	81.5269	93.1005	74.8357	246.366	156.582	141.486	65.2146	259.215	183.933	303.095	58.8159	182.9	188.512	206.287	63.7759	34.6214	135.339	82.4775	58.8163	106.759	126.296	177.041	246.865	155.206	190.17	194.576
Srsf9	SRSF9_MOUSE Serine/arginine-rich splicing factor 9 OS=Mus musculus OX=10090 GN=Srsf9 PE=1 SV=1	Q9D0B0																	70.7171										218.014
Plekhh1	PKHH1_MOUSE Pleckstrin homology domain-containing family H member 1 OS=Mus musculus OX=10090 GN=Plekhh1 PE=1 SV=2	Q80TI1							1586.67	1362.23	1343.63	663.681	478.039	688.715	961.722	824.081	905.538	1294.49	537.725	669.557	575.956	877.861	848.582	762.069	776.363	845.035	1684.74	1591.69	1598.79	1821.08
Prcc	Q9EQC8_MOUSE Papillary Renal Cell carcinoma (Translocation-associated) OS=Mus musculus OX=10090 GN=Prcc PE=1 SV=1	Q9EQC8							269.304	214.086	233.465	105.181			157.168	172.55	173.07	1481.74	199.086	210.841	237.089	216.784	254.925	407.298	224.702		187.108	233.806	949.672	1039.67	261.763		227.447
Copb2	COPB2_MOUSE Coatomer subunit beta' OS=Mus musculus OX=10090 GN=Copb2 PE=1 SV=2	O55029	1972.48	2289.12	3073.67	10466.5	10600.9	10069.1	428.727		520.85	606.704	820.912	610.986	387.649	489.516	312.299	356.525	6216.19	11164.1	11538	212.574	224.98	249.061	306.329	394.725		216.111			10469	11535.3	12667.7
Ccdc50	F6UK66_MOUSE Coiled-coil domain-containing protein 50 (Fragment) OS=Mus musculus OX=10090 GN=Ccdc50 PE=1 SV=1	F6UK66														72.3209	71.9435					49.8008	51.3781
Nudt16	A0A087WRE5_MOUSE U8 snoRNA-decapping enzyme (Fragment) OS=Mus musculus OX=10090 GN=Nudt16 PE=1 SV=1	A0A087WRE5	81.2615	86.8444																		47.2123		39.7041	44.8274	41.4968
Zcchc8	ZCHC8_MOUSE Zinc finger CCHC domain-containing protein 8 OS=Mus musculus OX=10090 GN=Zcchc8 PE=1 SV=3	Q9CYA6													447.255	408.588	447.937					327.248	258.452
Srm	SPEE_MOUSE Spermidine synthase OS=Mus musculus OX=10090 GN=Srm PE=1 SV=1	Q64674	169.438	254.955	198.491						182.427			133.945	209.597	177.162												127.608
Zc3h13	A0A2I3BPQ5_MOUSE Zinc finger CCCH domain-containing protein 13 OS=Mus musculus OX=10090 GN=Zc3h13 PE=1 SV=1	A0A2I3BPQ5	629.767	684.6				924.198			573.24	802.197	632.292	833.534	924.776	951.619	1029.16	982.687	976.661	696.978	691.712	1067.44	1085.03	840.071	861.136	793.511	505.535	486.91	795.45	643.335
Pbxip1	PBIP1_MOUSE Pre-B-cell leukemia transcription factor-interacting protein 1 OS=Mus musculus OX=10090 GN=Pbxip1 PE=1 SV=2	Q3TVI8													419.674	399.479	395.533						183.996		126.747
Plbd2	PLBL2_MOUSE Putative phospholipase B-like 2 OS=Mus musculus OX=10090 GN=Plbd2 PE=1 SV=2	Q3TCN2	368.716	363.732	398.434	534.723	933.643	544.16	580.081	504.994	808.869	440.321	278.181	472.519	360.197	280.393	334.839	285.96	328.767	314.935	279.516	255.052	246.31	423.267	201.012	444.482	518.243	536.707	695.611	654.476	265.347	291.348	273.811
Plk2	PLK2_MOUSE Serine/threonine-protein kinase PLK2 OS=Mus musculus OX=10090 GN=Plk2 PE=1 SV=1	P53351
Map2k1	MP2K1_MOUSE Dual specificity mitogen-activated protein kinase kinase 1 OS=Mus musculus OX=10090 GN=Map2k1 PE=1 SV=2	P31938													95.8359	91.1287	117.126
C12orf65_p	CL065_MOUSE Probable peptide chain release factor C12orf65 homolog, mitochondrial OS=Mus musculus OX=10090 PE=1 SV=1	Q80VP5								86.3495		90.4733	93.9553							45.3877
Vapa	VAPA_MOUSE Vesicle-associated membrane protein-associated protein A OS=Mus musculus OX=10090 GN=Vapa PE=1 SV=2	Q9WV55	128.12	179.932	113.981	169.352	141.52		242.752	219.698	249.626	195.936	233.112	282.205	100.333	132.629	128.681	113.401	256.05	277.459	368.977	193.173	147.091	173.942	113.023	131.58	273.396	270.496	436.034	393.552	142.431	110.576	132.998
Bcam	BCAM_MOUSE Basal cell adhesion molecule OS=Mus musculus OX=10090 GN=Bcam PE=1 SV=1	Q9R069		236.638								213.851	216.991	149.724				185.025				308.99	297.942	150.842	178.682	159.343			183.58	212.678
Dlgap4	B7ZNS2_MOUSE Disks large-associated protein 4 OS=Mus musculus OX=10090 GN=Dlgap4 PE=1 SV=1	B7ZNS2										450.23			473.699		397.621				248.08								520.422	543.289
Pecam1	B1ARA9_MOUSE Platelet endothelial cell adhesion molecule (Fragment) OS=Mus musculus OX=10090 GN=Pecam1 PE=1 SV=2	B1ARA9
Xpnpep1	XPP1_MOUSE Xaa-Pro aminopeptidase 1 OS=Mus musculus OX=10090 GN=Xpnpep1 PE=1 SV=1	Q6P1B1																						105.794	117.818	138.277
Akr1e1	Q8CEB6_MOUSE Aldo-keto reductase family 1, member E1 OS=Mus musculus OX=10090 GN=Akr1e1 PE=1 SV=1	Q8CEB6																		103.988	94.3897
Espl1	ESPL1_MOUSE Separin OS=Mus musculus OX=10090 GN=Espl1 PE=1 SV=1	P60330																							372.319	587.877							822.509
Specc1l	CYTSA_MOUSE Cytospin-A OS=Mus musculus OX=10090 GN=Specc1l PE=1 SV=1	Q2KN98	602.24	497.901									752.313			242.745	295.042					356.333	213.19	572.619	380.237	465.848	304.747	255.465
Tesc	D0EM46_MOUSE Calcineurin B homologous protein 3 OS=Mus musculus OX=10090 GN=Tesc PE=1 SV=1	D0EM46	104.251	148.323	78.7237				255.456	271.579	280.273	520.136			304.334	328.647	258.894	320.92	153.47			185.909	250.46	287.815	297.049		185.062	184.303	237.812	212.085	71.1125	114.532	138.649
Pdxk	PDXK_MOUSE Pyridoxal kinase OS=Mus musculus OX=10090 GN=Pdxk PE=1 SV=1	Q8K183	216.022	133.08															154.914	239.406	248.162
Parp1	Q921K2_MOUSE Poly [ADP-ribose] polymerase OS=Mus musculus OX=10090 GN=Parp1 PE=1 SV=1	Q921K2	595.615	460.213														230.393
Ccdc180	F6QNN0_MOUSE Coiled-coil domain-containing 180 (Fragment) OS=Mus musculus OX=10090 GN=Ccdc180 PE=4 SV=1	F6QNN0							629.36	407.365	585.198	474.742	493.251	676.349	407.907	358.44	414.752	881.509			297.167	547.202	565.385	538.726	295.051	437.945	615.979	408.278	914.633
Lmo7	F6VG99_MOUSE LIM domain only 7 (Fragment) OS=Mus musculus OX=10090 GN=Lmo7 PE=1 SV=1	F6VG99	759.299	585.122	614.169		898.864		1322.2	966.737	1058.24	1664.78	799.164	1557.91	942.228	1140.13	1140.46	794.75	652.719	386.141	349.348	358.014	532.731	779.726	668.058	801.67	1158.75	1253.63	1191.08	1397.28	7068.23	7972.07	7395.15
Plxna1	PLXA1_MOUSE Plexin-A1 OS=Mus musculus OX=10090 GN=Plxna1 PE=1 SV=1	P70206			832.792	1262.83	1259.68	4434.5	1298.69	2129.63	2309.2	1147.62	1545.57	2049.94	2218.52	2040.03	1467.07	778.958		148.156	519.468	878.54	449.49	948.989	719.822	1100.34	422.51	1616.53	918.647	782.684
Atp6v1b2	VATB2_MOUSE V-type proton ATPase subunit B, brain isoform OS=Mus musculus OX=10090 GN=Atp6v1b2 PE=1 SV=1	P62814																				122.39
Glrx3	A0A1B0GT04_MOUSE Glutaredoxin-3 (Fragment) OS=Mus musculus OX=10090 GN=Glrx3 PE=1 SV=1	A0A1B0GT04																						1167.04	1102.95	1129.15	348.67	349.673
Rad23a	Q8CAP3_MOUSE Rad23a protein OS=Mus musculus OX=10090 GN=Rad23a PE=1 SV=1	Q8CAP3	31.2532						132.651	96.5376	107.35	71.8344	78.6287	83.6643	71.2311	81.8748	74.2974	63.4316				53.262	59.0095	59.2946	45.6281	62.0409	101.055	77.7156	108.281	75.5447
Sept6	SEPT6_MOUSE Septin-6 OS=Mus musculus OX=10090 GN=Sept6 PE=1 SV=4	Q9R1T4	185.979	220.575						107.733					126.103		108.981		179.9	61.0663	91.4695			70.8842	83.7303	65.5177					109.469	101.711	93.9902
Adsl	E9Q242_MOUSE Adenylosuccinate lyase OS=Mus musculus OX=10090 GN=Adsl PE=1 SV=1	E9Q242	136.804																			137.506	257.551	130.776	147.813	119.414
Pcmt1	F6V9F1_MOUSE Protein-L-isoaspartate(D-aspartate) O-methyltransferase (Fragment) OS=Mus musculus OX=10090 GN=Pcmt1 PE=1 SV=1	F6V9F1
Plxna3	PLXA3_MOUSE Plexin-A3 OS=Mus musculus OX=10090 GN=Plxna3 PE=1 SV=2	P70208	1131.91	726.076					586.663	932.071	871.975	1102.83	1436.62	670.45	1342.84	819.629	1055.97	521.033	1258.62	856.921	1024.61	727.034	555.46	522.486	556.538		325.562		781.445	968.207	661.692	730.132
Togaram2	TGRM2_MOUSE TOG array regulator of axonemal microtubules protein 2 OS=Mus musculus OX=10090 GN=Togaram2 PE=2 SV=1	Q3TYG6
Pdcd1lg2	PD1L2_MOUSE Programmed cell death 1 ligand 2 OS=Mus musculus OX=10090 GN=Pdcd1lg2 PE=1 SV=1	Q9WUL5
Ppa1	IPYR_MOUSE Inorganic pyrophosphatase OS=Mus musculus OX=10090 GN=Ppa1 PE=1 SV=1	Q9D819																65.4979						50.5584	43.0213	55.2168
Mroh7	MROH7_MOUSE Maestro heat-like repeat-containing protein family member 7 OS=Mus musculus OX=10090 GN=Mroh7 PE=3 SV=1	A2AVR2		952.416								328.133	396.284	332.677	337.745	397.37	368.88	315.42				246.875	333.091	209.054	223.795
Manba	A0A0R4J092_MOUSE Beta-mannosidase OS=Mus musculus OX=10090 GN=Manba PE=1 SV=1	A0A0R4J092	784.219	715.253	837.174	451.243			2216.86	824.921	1306.76	604.764	560.836	320.389	519.618	392.668	434.387	444.829	1169.1	1120.34	758.086			630.031	377.973	398.331	364.279	221.578	256.026	545.467	765.457	554.257	532.971
Atp1a4	AT1A4_MOUSE Sodium/potassium-transporting ATPase subunit alpha-4 OS=Mus musculus OX=10090 GN=Atp1a4 PE=1 SV=3	Q9WV27	382.264	344.892	358.555	115.211	111.111	126.771		895.254	459.05	367.135	426.987	287.309	2664.38	2160.34	1228.08	421.482	192.168	244.313	351.303	833.997	751.482	610.198	416.653	416.09	1196.96	636.092	484.377	389.375	131.03	280.379	118.527
Kif16b	KI16B_MOUSE Kinesin-like protein KIF16B OS=Mus musculus OX=10090 GN=Kif16b PE=1 SV=1	B1AVY7			1355.19	1242.47	1158.42	1086.77	697.367	550.599	863.055	642.414	587.404	536.268	1229.33	1103.25	736.52	600.132	1394.21	2484.92	1777.98	555.453	518.851	274.96	418.389	494.312	637.958	676.803	789.285	717.046	2478.44	2415.51	2272.96
Sept8	SEPT8_MOUSE Septin-8 OS=Mus musculus OX=10090 GN=Sept8 PE=1 SV=4	Q8CHH9	96.4894	77.5733		34.2774													245.248	233.722	234.62			235.868	205.2	315.875					127.399	132.579	128.193
Sorbs2	B2RXQ9_MOUSE Sorbin and SH3 domain-containing protein 2 OS=Mus musculus OX=10090 GN=Sorbs2 PE=1 SV=1	B2RXQ9	165.444	244.656	355.379				147.369	191.111	141.385	169.207	205.391	156.292		128.997	139.413	930.222	114.871	115.036	104.314	421.918	476.402	445.616	441.715	371.546		128.056	184.213		500.021
Ccdc9	CCDC9_MOUSE Coiled-coil domain-containing protein 9 OS=Mus musculus OX=10090 GN=Ccdc9 PE=1 SV=1	Q8VC31	394.313	398.164	341.09				566.802	489.139	307.218	807.914	425.64	430.343	393.847	345.421	429.498	502.134	570.572	627.64	591.215	582.82	609.184	387.681	519.441	458.797	632.885	425.229	455.49	468.754	836.434	856.06	889.475
Ube2v2	UB2V2_MOUSE Ubiquitin-conjugating enzyme E2 variant 2 OS=Mus musculus OX=10090 GN=Ube2v2 PE=1 SV=4	Q9D2M8	97.0418							64.546	70.7584	115.51	121.745	111.305	46.4773	50.1307	41.3408	122.51				80.5477	108.345	124.312	129.755	121.965	69.8149	79.8683	107.087	114.242
Trmu	MTU1_MOUSE Mitochondrial tRNA-specific 2-thiouridylase 1 OS=Mus musculus OX=10090 GN=Trmu PE=1 SV=1	Q9DAT5
Csnk2a1	CSK21_MOUSE Casein kinase II subunit alpha OS=Mus musculus OX=10090 GN=Csnk2a1 PE=1 SV=2	Q60737
Ankrd7	ANKR7_MOUSE Ankyrin repeat domain-containing protein 7 OS=Mus musculus OX=10090 GN=Ankrd7 PE=2 SV=2	Q9D504		84.8864								62.2354	66.6309	75.433		82.9599	75.0162			47.2687	172.046
Isy1	ISY1_MOUSE Pre-mRNA-splicing factor ISY1 homolog OS=Mus musculus OX=10090 GN=Isy1 PE=1 SV=2	Q69ZQ2							167.694	230.829	190.066	140.303	246.497	212.361	192.411	251.2	227.626	176.987		108.337	89.2977	221.948	227.361	155.575	179.419	172.675	345.894	288.252		327.331
Zscan18	E9PUD6_MOUSE Zinc finger and SCAN domain-containing 18 OS=Mus musculus OX=10090 GN=Zscan18 PE=1 SV=1	E9PUD6
Spata17	V9GXU8_MOUSE Spermatogenesis-associated protein 17 (Fragment) OS=Mus musculus OX=10090 GN=Spata17 PE=4 SV=1	V9GXU8										46.6835		57.2973		44.377	41.6129						42.8162		30.4641		67.3072	59.7044	45.4606
Asap1	E9QMI7_MOUSE Arf-GAP with SH3 domain, ANK repeat and PH domain-containing protein 1 OS=Mus musculus OX=10090 GN=Asap1 PE=1 SV=2	E9QMI7	384.173																			197.182	298.92		202.853
Plrg1	F8WI31_MOUSE Pleiotropic regulator 1 OS=Mus musculus OX=10090 GN=Plrg1 PE=1 SV=1	F8WI31	241.072	370.381	235.21	182.397	193.734												255.707	223.779	293.745
Hectd4	A0A0J9YUS1_MOUSE HECT domain E3 ubiquitin protein ligase 4 (Fragment) OS=Mus musculus OX=10090 GN=Hectd4 PE=1 SV=1	A0A0J9YUS1
Wwc1	KIBRA_MOUSE Protein KIBRA OS=Mus musculus OX=10090 GN=Wwc1 PE=1 SV=1	Q5SXA9												257.468				310.316	2323.99	2211.29		233.232	309.742	470.342	296.634	297.977			247.056
Apobec2	ABEC2_MOUSE C->U-editing enzyme APOBEC-2 OS=Mus musculus OX=10090 GN=Apobec2 PE=1 SV=1	Q9WV35																				48.9202
Cdh13	CAD13_MOUSE Cadherin-13 OS=Mus musculus OX=10090 GN=Cdh13 PE=1 SV=2	Q9WTR5							307.039	290.496	324.815	219.924	364.167	303.826	309.013	412.811	368.341	136.161				368.938	282.338	258.087	376.617	408.412		366.848
Ppid	PPID_MOUSE Peptidyl-prolyl cis-trans isomerase D OS=Mus musculus OX=10090 GN=Ppid PE=1 SV=3	Q9CR16										105.39	132.458	87.5305				106.144						115.909	103.049	102.834				72.8812
Phax	G5E8V8_MOUSE Phosphorylated adapter RNA export protein OS=Mus musculus OX=10090 GN=Phax PE=1 SV=1	G5E8V8											83.5593		104.898	121.401	119.055		216.651		74.5	55.8227		82.0449						126.704
Krt222	KT222_MOUSE Keratin-like protein KRT222 OS=Mus musculus OX=10090 GN=Krt222 PE=2 SV=1	Q8CCX5	5.5187	3.7371															10.4882	8.54057	7.53242			62.6439	67.9516	74.2102					9.52355	7.2229	7.72532
Tacc3	Q6NV52_MOUSE Transforming acidic coiled-coil-containing protein 3 OS=Mus musculus OX=10090 GN=Tacc3 PE=1 SV=1	Q6NV52							330.192	253.992	219.903	284.099	228.905	410.101	402.237	320.365	353.302	225.641				339.346	341.338	219.488	239.447	306.142	378.435	239.166	246.962	308.665
Hdlbp	VIGLN_MOUSE Vigilin OS=Mus musculus OX=10090 GN=Hdlbp PE=1 SV=1	Q8VDJ3	684.606	549.153	639.495				1559.57	1545.73	1566.2	1256.47	1321.29	1258.73	1035.61	1468.27	1259.08	1086.94	453.128	686.656	960.039	1199.72	1084.18	1296.76	1222.11	1257.83	1335.88	1326.25	1193.88	1096.22	504.428	630.66	687.744
Nucb2	NUCB2_MOUSE Nucleobindin-2 OS=Mus musculus OX=10090 GN=Nucb2 PE=1 SV=2	P81117	145.761	127.957		234.176	223.486		317.96	268.118	313.867	279.955	277.652	259.436	271.172	216.2	213.354	300.354	188.306	168.843	262.974	225.044	229.488	217.518	159.247	247.43	172.697	221.067	466.988	303.098	303.505	318.493	367.986
Naxd	J3QN06_MOUSE ATP-dependent (S)-NAD(P)H-hydrate dehydratase OS=Mus musculus OX=10090 GN=Naxd PE=1 SV=1	J3QN06	116.11	95.4491	170.991												69.2485		127.133	149.426	140.599										239.794	116.961
Kif1b	KIF1B_MOUSE Kinesin-like protein KIF1B OS=Mus musculus OX=10090 GN=Kif1b PE=1 SV=2	Q60575	830.628															920.89				521.384	620.741	552.987	806.513	720.915
Psmd11	PSD11_MOUSE 26S proteasome non-ATPase regulatory subunit 11 OS=Mus musculus OX=10090 GN=Psmd11 PE=1 SV=3	Q8BG32																	270.21	266.544	254.491										166.02		181.159
Trpm4	TRPM4_MOUSE Transient receptor potential cation channel subfamily M member 4 OS=Mus musculus OX=10090 GN=Trpm4 PE=1 SV=1	Q7TN37										236.006			707.299	600.168	734.098					236.134		295.81	325.559	370.223
Abr	H3BKV6_MOUSE Active breakpoint cluster region-related protein (Fragment) OS=Mus musculus OX=10090 GN=Abr PE=1 SV=1	H3BKV6	65.4014	63.1696	70.6918														38.2847	43.1096	70.3376
Smarcc1	Q3UNN4_MOUSE SWI/SNF complex subunit SMARCC1 OS=Mus musculus OX=10090 GN=Smarcc1 PE=1 SV=1	Q3UNN4								429.386	454.528	352.612	474.987	509.978	263.16	321.049	394.689			352.488	379.031	588.711	420.808	309.982		268.381	297.393	415.841	519.384	545.387
Mtus2	MTUS2_MOUSE Microtubule-associated tumor suppressor candidate 2 homolog OS=Mus musculus OX=10090 GN=Mtus2 PE=1 SV=1	Q3UHD3							588.279	412.279	808.754	400.475	522.095	500.829	528.296	657.587	591.059	353.504		107.2	136.642	479.527	481.238	375.672	426.309	424.108	661.284	671.394	455.866	587.13
Brd3	BRD3_MOUSE Bromodomain-containing protein 3 OS=Mus musculus OX=10090 GN=Brd3 PE=1 SV=2	Q8K2F0																				116.032
Apoa5	A0A1L1SQP3_MOUSE Apolipoprotein A-V OS=Mus musculus OX=10090 GN=Apoa5 PE=1 SV=1	A0A1L1SQP3
Anln	ANLN_MOUSE Anillin OS=Mus musculus OX=10090 GN=Anln PE=1 SV=2	Q8K298										439.443	351.579	404.103	269.764	313.678	271.398		1106.23	1423.97	565.288	1310.15	722.586	294.622	296.049	361.61
Hibadh	3HIDH_MOUSE 3-hydroxyisobutyrate dehydrogenase, mitochondrial OS=Mus musculus OX=10090 GN=Hibadh PE=1 SV=1	Q99L13										78.9308	83.5018				79.222	375.274	143.746	176.033	72.6549	89.5587	97.2811	101.613	101.036	90.0488		74.537		67.4323
Gaa	LYAG_MOUSE Lysosomal alpha-glucosidase OS=Mus musculus OX=10090 GN=Gaa PE=1 SV=2	P70699								281.269			438.085	321.828	357.948	407.207	438.762		254.203	403.751	374.919	404.124	500.609	421.39	338.641	266.882	403.595	491.931		408.242
Rpgr	A2ADP2_MOUSE X-linked retinitis pigmentosa GTPase regulator OS=Mus musculus OX=10090 GN=Rpgr PE=1 SV=1	A2ADP2										364.382
Mapk3	A0A0U1RPX4_MOUSE Mitogen-activated protein kinase (Fragment) OS=Mus musculus OX=10090 GN=Mapk3 PE=1 SV=1	A0A0U1RPX4
Mlh3	Q68FG1_MOUSE MutL homolog 3 OS=Mus musculus OX=10090 GN=Mlh3 PE=2 SV=1	Q68FG1													722.569	551.203	392.39
Dag1	DAG1_MOUSE Dystroglycan OS=Mus musculus OX=10090 GN=Dag1 PE=1 SV=4	Q62165								260.371		195.838	217.072	224.934	813.967	774.764	694.221	198.748				303.993	325.984	255.152	274.071	232.754	231.853	276.001	402.059	318.636
Sart3	SART3_MOUSE Squamous cell carcinoma antigen recognized by T-cells 3 OS=Mus musculus OX=10090 GN=Sart3 PE=1 SV=1	Q9JLI8							900.054	896.376	1050.56	600.642	750.3	1346.28	1079.57	1152.06	1115.85	503.892		179.054		749.904	1075.31	949.808	888.218	1081.09	915.541	883.087	669.394	662.837
Larp7	LARP7_MOUSE La-related protein 7 OS=Mus musculus OX=10090 GN=Larp7 PE=1 SV=2	Q05CL8
Guk1	KGUA_MOUSE Guanylate kinase OS=Mus musculus OX=10090 GN=Guk1 PE=1 SV=2	Q64520		69.8684								82.9537	81.6831	49.4834				61.5627				51.2142	42.9496	67.7634	66.9469	64.107				44.3944
Eif3m	EIF3M_MOUSE Eukaryotic translation initiation factor 3 subunit M OS=Mus musculus OX=10090 GN=Eif3m PE=1 SV=1	Q99JX4		102.419
Ubxn1	UBXN1_MOUSE UBX domain-containing protein 1 OS=Mus musculus OX=10090 GN=Ubxn1 PE=1 SV=1	Q922Y1									448.362													229.735	233.349	245.894	128.347	193.807	390.698
Ccdc158	CD158_MOUSE Coiled-coil domain-containing protein 158 OS=Mus musculus OX=10090 GN=Ccdc158 PE=2 SV=1	Q8CDI6	991.256	1174.68	1244.81	2484.26	2610.76	1114.61		348.893			334.316	266.912	823.986	866.934	760.07	474.589	894.555	1030.65	1070.82	364.786		338.324	329.779	241.959	634.306	712.716	657.21	698.514	2147.67	1886.36	2363.6
Magi1	MAGI1_MOUSE Membrane-associated guanylate kinase, WW and PDZ domain-containing protein 1 OS=Mus musculus OX=10090 GN=Magi1 PE=1 SV=1	Q6RHR9							644.507		286.489	460.196	349.798	426.267	426.356	583.233			150.736			213.357	255.096		509.595	957.737					1520.99	1786.44	2195.5
Krt35	KRT35_MOUSE Keratin, type I cuticular Ha5 OS=Mus musculus OX=10090 GN=Krt35 PE=1 SV=1	Q497I4	135.537								7.57043
Hnrnpa0	ROA0_MOUSE Heterogeneous nuclear ribonucleoprotein A0 OS=Mus musculus OX=10090 GN=Hnrnpa0 PE=1 SV=1	Q9CX86	113.656	183.389	171.749													65.3841				47.2446		83.8152	85.7962	74.9791
Gm1043	A0A140LJC2_MOUSE Uncharacterized protein OS=Mus musculus OX=10090 GN=Gm1043 PE=4 SV=1	A0A140LJC2	2558.36	3175.58	3061.63				956.575	821.225	969.938	1847	1528.81	1682.13	1674.41	1228.44	1154.98	671.675	403.667	995.746	1085.31	1392.5	1638.18	2054.81	2072.01	2148.71	1443.89	1257.91	1243.47	1136.87	899.706	1278.46	1289.77
Gcm2	A0A286YD23_MOUSE Chorion-specific transcription factor GCMb (Fragment) OS=Mus musculus OX=10090 GN=Gcm2 PE=4 SV=1	A0A286YD23										65.4258	70.0436	54.6802				69.608	58.0488	71.7759	61.7376	94.9485	93.66	49.3078		43.4391			70.6714	65.2017			71.9722
Arhgdib	GDIR2_MOUSE Rho GDP-dissociation inhibitor 2 OS=Mus musculus OX=10090 GN=Arhgdib PE=1 SV=3	Q61599							152.064	116.035	138.926	160.731	152.147	131.878	88.4258	81.8409	93.9148	149.15				198.781	204.921	97.0705	92.1594	138.287	159.693	166.709	166.501	179.354
Chchd6	E9Q4M4_MOUSE MICOS complex subunit OS=Mus musculus OX=10090 GN=Chchd6 PE=1 SV=1	E9Q4M4																					46.94
Tst	THTR_MOUSE Thiosulfate sulfurtransferase OS=Mus musculus OX=10090 GN=Tst PE=1 SV=3	P52196													140.469	173.955	150.622	69.1185		59.3356		111.026	106.451	61.8163	81.7714	77.0366	88.743
Kif3a	F6V6Z9_MOUSE Kinesin-like protein KIF3A (Fragment) OS=Mus musculus OX=10090 GN=Kif3a PE=1 SV=1	F6V6Z9									68.7043				63.7594	58.423	56.8544					25.3018	32.352		27.8082			45.0117		51.6289
Itgad	H3BKX8_MOUSE Integrin alpha-D OS=Mus musculus OX=10090 GN=Itgad PE=1 SV=1	H3BKX8
Acot2	ACOT2_MOUSE Acyl-coenzyme A thioesterase 2, mitochondrial OS=Mus musculus OX=10090 GN=Acot2 PE=1 SV=2	Q9QYR9	113.298	51.8022														36.0112						40.5607	52.6299	28.2525
Kidins220	A0A1Y7VMH7_MOUSE Kinase D-interacting substrate 220 OS=Mus musculus OX=10090 GN=Kidins220 PE=1 SV=1	A0A1Y7VMH7	1232.94	1593.92	2931.39			831.247		474.25		1078.6	957.701	763.808	1277.71	1032.66	1129.76	579.535	964.56	1022.93	1171.3	1055.9	1001.96	638.276	961.759	687.083	1303.05	1211.64	820.665	878.282	668.214		834.02
Prrc2a	G3UX48_MOUSE Protein PRRC2A OS=Mus musculus OX=10090 GN=Prrc2a PE=1 SV=1	G3UX48	479.787	583.164	491.122	561.155	624.793	283.365	662.619	624.886	569.788	449.853	449.248	451.054	737.037	779.648	708.983	434.85	680.885	738.7	658.085	529.784	576.516	454.775	466.183	453.93	706.132	690.229	647.674	579.55	593.623	618.002	565.556
Dock3	F8VPQ1_MOUSE Dedicator of cytokinesis protein 3 OS=Mus musculus OX=10090 GN=Dock3 PE=1 SV=1	F8VPQ1	570.588							729.141	601.187	737.378	905.932	651.089	741.902	681.104	790.336	875.911	812.593	824.515		668.656	868.691	587.402	620.291		849.056	947.829	828.317	1230.26
Prrc2a	PRC2A_MOUSE Protein PRRC2A OS=Mus musculus OX=10090 GN=Prrc2a PE=1 SV=1	Q7TSC1	3215.65	3908.51	3291.62	3761	4187.52	1899.18	4441.04	4188.14	3818.86	3015.03	3010.97	3023.07	4939.8	5225.4	4751.78	2914.47	4563.46	4950.95	4410.65	3550.74	3863.96	3048.02	3124.47	3042.35	4732.67	4626.09	4000.57	3884.29	3978.61	4142	3790.49
Myt1l	MYT1L_MOUSE Myelin transcription factor 1-like protein OS=Mus musculus OX=10090 GN=Myt1l PE=1 SV=3	P97500										1885.63	2153.99	2640.55				1786.87				1643.32	1679.5	1939.85	2337.18	2829.07	489.448	788.718		410.037
Xirp1	E9QQ93_MOUSE Xin actin-binding repeat-containing protein 1 OS=Mus musculus OX=10090 GN=Xirp1 PE=1 SV=1	E9QQ93	643.894	470.845	520.041				1043.78	978.511	957.176	1145.04	1113.85	1251.28	2018.7	1873.94	2201.98	1400.27	391.438	672.857	342.791	1350.23	1327.21	1605.66	2101.93	2385.8	1577.85	1648.55	1152.13	1179.5	453.235
Ythdc2	YTDC2_MOUSE 3'-5' RNA helicase YTHDC2 OS=Mus musculus OX=10090 GN=Ythdc2 PE=1 SV=1	B2RR83	991.902	944.47	792.239	1160			1495.63	1345.61	2232.86	2801.66	1691.06	2502.45	1324.86	1209.36	1172.44	1002.27	834.972	824.112	870.635	833.706	1034.62	960.296		811.327	1136.58	997.107	1009.75	1116.94
Ppp6r3	PP6R3_MOUSE Serine/threonine-protein phosphatase 6 regulatory subunit 3 OS=Mus musculus OX=10090 GN=Ppp6r3 PE=1 SV=1	Q922D4
Ido1	I23O1_MOUSE Indoleamine 2,3-dioxygenase 1 OS=Mus musculus OX=10090 GN=Ido1 PE=1 SV=1	P28776	115.445	169.803													125.4	102.654	443.332	433.422	393.687	141.588	108.537	139.286	234.45	108.514				160.188	340.692	573.945	395.094
Aars	SYAC_MOUSE Alanine--tRNA ligase, cytoplasmic OS=Mus musculus OX=10090 GN=Aars PE=1 SV=1	Q8BGQ7	711.055	775.73	667.478		473.781											585.242	394.635	448.793	410.69	254.124		379.11	353.434	403.819				200.994
Cntrl	E9Q9E7_MOUSE Centriolin OS=Mus musculus OX=10090 GN=Cntrl PE=1 SV=2	E9Q9E7			1084.87	1539.79	1670.99				3056.76													316.349
Ankfn1	F6X7B3_MOUSE Ankyrin-repeat and fibronectin type III domain-containing 1 OS=Mus musculus OX=10090 GN=Ankfn1 PE=4 SV=1	F6X7B3	6826.54	6859.11	7850.32								1449.46				296.776		8344.67	8524.93	9320.48	717.424	853.489								9574.66
Zc3h15	ZC3HF_MOUSE Zinc finger CCCH domain-containing protein 15 OS=Mus musculus OX=10090 GN=Zc3h15 PE=1 SV=2	Q3TIV5	122.311						160.939	133.196	131.994	121.676	137.302	123.54	143.736	123.41	158.9				99.6819	124.885	94.1802	102.18	85.1657	112.925	164.201	173.58	122.202	139.697
Usp35	M0QWN7_MOUSE Ubiquitin-specific peptidase 35 OS=Mus musculus OX=10090 GN=Usp35 PE=1 SV=1	M0QWN7	888.723	990.705	847.104	1021.69	764.531	633.315				276.278	339.444	293.849	331.852	311.589	566.509	227.387	830.184	732.195	750.468	386.505		552.108	523.624	595.281	327.847	296.654	528.579	568.419	851.807	666.378	701.88
Cpsf6	CPSF6_MOUSE Cleavage and polyadenylation specificity factor subunit 6 OS=Mus musculus OX=10090 GN=Cpsf6 PE=1 SV=1	Q6NVF9	1186.8	1298.93	1413.21	832.74	822.137	1094.61							227.602	165.959	173.923	285.588	1041.45	934.956	979.933	173.17	134.765	263.483	322.149	392.412					1848.85	1371.09	1672.38
Cdk6	CDK6_MOUSE Cyclin-dependent kinase 6 OS=Mus musculus OX=10090 GN=Cdk6 PE=1 SV=2	Q64261
Stac	STAC_MOUSE SH3 and cysteine-rich domain-containing protein OS=Mus musculus OX=10090 GN=Stac PE=1 SV=1	P97306										97.0388		103.862				222.535				74.0992		371.499	835.482	718.082					497.463	405.092	391.522
Txlna	TXLNA_MOUSE Alpha-taxilin OS=Mus musculus OX=10090 GN=Txlna PE=1 SV=1	Q6PAM1										157.895	162.687	136.856	527.729	433.727	424.188	154.98				239.681	236.278	192.478	211.916	135.134	149.097	143.244	163.634	168.103
Arhgap18	RHG18_MOUSE Rho GTPase-activating protein 18 OS=Mus musculus OX=10090 GN=Arhgap18 PE=1 SV=1	Q8K0Q5	224.551	284.643				197.897				334.563	401.529	282.768				132.023		125.011	154.473	139.42	159.348
Mcam	MUC18_MOUSE Cell surface glycoprotein MUC18 OS=Mus musculus OX=10090 GN=Mcam PE=1 SV=1	Q8R2Y2	199.19	192.54					426.104	325.068	331.212	314.407	345.939	311.473	306.112	282.832	296.32	333.606	386.66	257.983	248.457	325.956	392.6	556.991	641.685	621.281	377.651	431.808	325.287	320.14	263.939	246.442	324.641
Ctnna1	CTNA1_MOUSE Catenin alpha-1 OS=Mus musculus OX=10090 GN=Ctnna1 PE=1 SV=1	P26231	649.748	483.34								186.999	178.888					183.736				154.148	207.539	184.613	212.664	194.874
Dicer1	F8VQ54_MOUSE Endoribonuclease Dicer OS=Mus musculus OX=10090 GN=Dicer1 PE=1 SV=1	F8VQ54	4037.86	3866.97	3210.49	3360.37	3509.53		8495.33	7886.95	7603.61	3172.72	3083.21	6437.28	8804.52	7084.91	5830.74	3131.47	5220.92	4864.42	4981	12563	9958.46	943.78	1706.54	1605.96	11775.8	11779.5	4051.88	3886.64
Sec13	SEC13_MOUSE Protein SEC13 homolog OS=Mus musculus OX=10090 GN=Sec13 PE=1 SV=3	Q9D1M0
Scml2	B1AVB1_MOUSE Scm polycomb group protein-like 2 OS=Mus musculus OX=10090 GN=Scml2 PE=1 SV=1	B1AVB1																							107.873
Dock11	DOC11_MOUSE Dedicator of cytokinesis protein 11 OS=Mus musculus OX=10090 GN=Dock11 PE=1 SV=1	A2AF47	4342.33	4545.14	4221.97	4450.33	4487.17	5717.53		647.93		601.899	473.203					833.833	4298.33	4165.86	3636.56	1210.2	1307.31	561.668	412.282	384.546	766.921	897.763	748.782	750.939	2699.63	2518.54	2938.16
Hsph1	HS105_MOUSE Heat shock protein 105 kDa OS=Mus musculus OX=10090 GN=Hsph1 PE=1 SV=2	Q61699	86.2146	85.887																				185.16	256.374
Spef2	A0A140LIV1_MOUSE Sperm flagellar protein 2 OS=Mus musculus OX=10090 GN=Spef2 PE=1 SV=1	A0A140LIV1	1836.7	1514.65	1481.5	1933.07	1632.48	1759	1635.45	1727.9	2413.86	2048.74	2212.66	1773.24	1576.97	1378.95	1493.09	1590.52	1875.48	1852.37	2003.1	1271.21	1372.5	1060.91	1005.51	1151.03	1569.66	2246.76	1586.55	2426.59	1498.35	1420.71	1101.73
Pmf1	PMF1_MOUSE Polyamine-modulated factor 1 OS=Mus musculus OX=10090 GN=Pmf1 PE=1 SV=1	Q9CPV5													87.4354	70.5201	90.7387					64.9819	41.2185
H1fx	Q80ZM5_MOUSE H1 histone family, member X OS=Mus musculus OX=10090 GN=H1fx PE=1 SV=1	Q80ZM5	137.685	107.304	235.141	293.857	261.958			59.428		65.6063	76.0855	54.7837	79.6464	79.0084	79.9264	117.02	208.791	106.332	195.202	97.8541	103.448	54.7414	57.7704	60.3565	60.9749	77.2486	132.255	128.962	158.189	175.427	218.354
Ctps1	PYRG1_MOUSE CTP synthase 1 OS=Mus musculus OX=10090 GN=Ctps1 PE=1 SV=2	P70698	353.071	315.026	241.474				324.444	315.71	283.381	380.619	381.426	291.543	194.635	382.986	369.499	492.69	671.342	396.556	369.907		762.896	281.239	271.538	261.246	472.983	494.612	693.296	428.686
Wdr41	WDR41_MOUSE WD repeat-containing protein 41 OS=Mus musculus OX=10090 GN=Wdr41 PE=1 SV=1	Q3UDP0								308.657	347.047		323.064		320.532			271.083				225.279	246.171	192.455				225.202
Myo5a	D3YZ62_MOUSE Unconventional myosin-Va OS=Mus musculus OX=10090 GN=Myo5a PE=1 SV=1	D3YZ62										785.708	814.913	576.5	475.716	522.417	526.656	381.247		362.325	369.575	514.51	645.817	685.916	831.869	568.647		462.034
Aldh5a1	SSDH_MOUSE Succinate-semialdehyde dehydrogenase, mitochondrial OS=Mus musculus OX=10090 GN=Aldh5a1 PE=1 SV=1	Q8BWF0											100.031						354.948	340.44	336.351
Sass6	A0A0G2JFC9_MOUSE Spindle assembly abnormal protein 6 homolog OS=Mus musculus OX=10090 GN=Sass6 PE=1 SV=1	A0A0G2JFC9	753.507	584.961	627.278				323.066	376.452	333.374	300.232	412.476	340.227	391.617	390.04	401.94					282.263	154.403	301.586	399.007	344.468	372.858	339.551	472.13	489.214
Epb41l2	Q80UE5_MOUSE Band 4.1-like protein 2 OS=Mus musculus OX=10090 GN=Epb41l2 PE=1 SV=1	Q80UE5	594.66	699.058	1022.39	1287.25	1291.65	1371.25	2054.53	2360.17	2481.74	1085.38	725.24	1014.49	1356.64	1443.46	1444	903.082	1385.82	805.901	941.892	946.012	716.846	804.904	923.725	850.984	1613.13	1108.53	1381.57	1022.32	483.515		682.519
Rb1cc1	RBCC1_MOUSE RB1-inducible coiled-coil protein 1 OS=Mus musculus OX=10090 GN=Rb1cc1 PE=1 SV=3	Q9ESK9	991.133	432.472	1513	1104.11	1029.95	1034.57	1103.75	1253.25	1467.03	2093.99	2316.59		1331.68	1326.82	1321.2	1817.57	1108.37	1460.18	1486.74	1696.79	2007.16	1519.55	1640.24	1696.83	1488.02	1662.65	2261.5	1928.03	1344.66	1068.21	1155.62
Pfkl	PFKAL_MOUSE ATP-dependent 6-phosphofructokinase, liver type OS=Mus musculus OX=10090 GN=Pfkl PE=1 SV=4	P12382														1411.12	1725.78								288.026	302.586
Apool	B1AV14_MOUSE MICOS complex subunit OS=Mus musculus OX=10090 GN=Apool PE=1 SV=1	B1AV14
Vps35	VPS35_MOUSE Vacuolar protein sorting-associated protein 35 OS=Mus musculus OX=10090 GN=Vps35 PE=1 SV=1	Q9EQH3	230.701	224.113																					127.033
Mlec	MLEC_MOUSE Malectin OS=Mus musculus OX=10090 GN=Mlec PE=1 SV=2	Q6ZQI3	128.211	225.904																57.1066	131.708										146.991	152.322	165.087
Rabl2	RBL2A_MOUSE Rab-like protein 2A OS=Mus musculus OX=10090 GN=Rabl2 PE=1 SV=1	E9Q9D5																	110.794	120.97	68.2469	79.4127	68.4544
Ttbk1	TTBK1_MOUSE Tau-tubulin kinase 1 OS=Mus musculus OX=10090 GN=Ttbk1 PE=1 SV=3	Q6PCN3							1322.46	797.455	1213.47	738.447	830.858	664.998	825.335	904.146	761.524	670.409	559.808	848.215	705.569	504.696	594.389	413.291	564.653	567.937	583.241	616.706	681.546	748.027	826.556	1802.45	1652.65
Lactb2	LACB2_MOUSE Endoribonuclease LACTB2 OS=Mus musculus OX=10090 GN=Lactb2 PE=1 SV=1	Q99KR3	91.3754																89.5799	125.196	104.291		110.211		148.286			99.622	89.8069	107.038	108.685	139.267	166.525
Ccdc27	CCD27_MOUSE Coiled-coil domain-containing protein 27 OS=Mus musculus OX=10090 GN=Ccdc27 PE=2 SV=1	Q3V036	173.382													358.498	278.011	593.68						427.807		361.69		404.324	453.365	535.894
Ogdhl	B2RXT3_MOUSE Ogdhl protein OS=Mus musculus OX=10090 GN=Ogdhl PE=1 SV=1	B2RXT3	180.098	202.386	185.254	480.479	454.928	453.524							818.137	737.174	949.889	209.151	308.011	228.019	248.618	173.358	278.386	128.033	95.7366	88.4493	341.14	328.315		241.586	190.148	103.039	118.285
Cd2ap	CD2AP_MOUSE CD2-associated protein OS=Mus musculus OX=10090 GN=Cd2ap PE=1 SV=3	Q9JLQ0							233.255	325.015	273.637	179.688	375.628	244.312	183.779	379.063	735.34	427.31	200.224	204.324	163.55	507.023	335.098	290.104	224.877	245.889	219.323	318.847	319.848	335.647
Flna	J3JS91_MOUSE Filamin, alpha (Fragment) OS=Mus musculus OX=10090 GN=Flna PE=1 SV=1	J3JS91	68.6697	85.8596
Rab2b	Q3TEG7_MOUSE Ras-related protein Rab-2B OS=Mus musculus OX=10090 GN=Rab2b PE=1 SV=1	Q3TEG7		36.7572					227.989	170.71	154.741	125.61	194.26	209.962	164.706	126.018	98.391						100.026				108.348	96.6872	121.351	83.1722
Lgmn	LGMN_MOUSE Legumain OS=Mus musculus OX=10090 GN=Lgmn PE=1 SV=1	O89017											99.8118									74.0297	76.7662	85.7527	68.945					95.8621
Rab11fip1	E9Q8L9_MOUSE Rab11 family-interacting protein 1 OS=Mus musculus OX=10090 GN=Rab11fip1 PE=1 SV=1	E9Q8L9																								303.044					1053.06	1205.62	986.523
Camk2g	A0A286YCH4_MOUSE Calcium/calmodulin-dependent protein kinase type II subunit gamma (Fragment) OS=Mus musculus OX=10090 GN=Camk2g PE=1 SV=1	A0A286YCH4	379.418	397.472	378.307	297.78	560.557	121.002											139.195	81.501	122.22
Ik	RED_MOUSE Protein Red OS=Mus musculus OX=10090 GN=Ik PE=1 SV=2	Q9Z1M8							210.924	246.835	217.841	190.018	153.77		354.522	360.164	373.099	169.582				187.683	236.688	247.609	259.748	225.953	288.853	226.287	194.637	184.086
Znf518a	Z518A_MOUSE Zinc finger protein 518A OS=Mus musculus OX=10090 GN=Znf518a PE=2 SV=1	B2RRF6		555.264					461.327	622.536		344.486	335.129				297.042	504.377				438.629	382.072	473.163	456.791	455.949	524.202	545.617	476.012	442.756
Pdlim5	D9J303_MOUSE ENH isoform 3a OS=Mus musculus OX=10090 GN=Pdlim5 PE=1 SV=1	D9J303	69.2591	76.4869								64.2053						32.9628				37.9401	59.1256	31.3966	68.4563	39.7834
Bud23	Q9DCT4_MOUSE MCG16714, isoform CRA_a OS=Mus musculus OX=10090 GN=Bud23 PE=1 SV=1	Q9DCT4	96.1949	85.2245															86.0472	85.8445	120.428										178.704	100.212
Ccdc171	CC171_MOUSE Coiled-coil domain-containing protein 171 OS=Mus musculus OX=10090 GN=Ccdc171 PE=2 SV=1	E9Q1U1	4180.76	4468.79	4280.49	9938.09	10442.9	11729.6	1418.15	1348.81	1412.11	1922.49	1581.73	1569.11	1548.65	1531.56	1523.08	1141.64	3872.16	3812.93	3965.35	1183.38	1411.5	1097.35	976.86	951.552	1387.87	1503.38	2048.1	1647.98	3192.83	3700.8	3806.69
Elmsan1	E9Q2I4_MOUSE ELM2 and Myb/SANT-like domain-containing 1 OS=Mus musculus OX=10090 GN=Elmsan1 PE=1 SV=1	E9Q2I4											406.55		676.191	719.846	740.226	446.254				792.115	391.228					288.097		341.916
Rab3gap2	RBGPR_MOUSE Rab3 GTPase-activating protein non-catalytic subunit OS=Mus musculus OX=10090 GN=Rab3gap2 PE=1 SV=2	Q8BMG7																				306.153
Sec31a	S4R2A9_MOUSE Protein transport protein Sec31A (Fragment) OS=Mus musculus OX=10090 GN=Sec31a PE=1 SV=1	S4R2A9	238.75	339.996					1147.22	1331.66	1163.16	1074.9	1106.28	1188.84	1407.42	1444.48	1562.39	669.44				513.155	298.833	447.816	405.107	602.796	884.793	901.199	900.454	793.533
Rps6ka4	KS6A4_MOUSE Ribosomal protein S6 kinase alpha-4 OS=Mus musculus OX=10090 GN=Rps6ka4 PE=1 SV=2	Q9Z2B9	364.66	483.865	834.42				306.548	294.973					533.895	313.981	379.347	160.93	313.217	413.195	349.897	218.329	176.631	121.371	134.636	209.185	202.524	194.274	162.269	211.09
Loxhd1	LOXH1_MOUSE Lipoxygenase homology domain-containing protein 1 OS=Mus musculus OX=10090 GN=Loxhd1 PE=2 SV=1	C8YR32	1056.28	1026.45	1085.46	1081.13	1070.95		3124.52	3573.33	3469.64	2253.26	1349.14	2279	1628.38	1755.67	1793.06	2491.33	1788.72	1338.51	1420.2	2071.56	1684.48	3473.54	1863.24	1736.54	2392.53	2486.13	3319.22	3274.81	1619.85	1579.46	1737.38
Tsc22d4	T22D4_MOUSE TSC22 domain family protein 4 OS=Mus musculus OX=10090 GN=Tsc22d4 PE=1 SV=2	Q9EQN3							226.412	161.989	193.398	129.202	158.11	142.462	258.653	160.551	170.005	113.394	181.314	224.581	237.157	172.841	172.55	136.258	135.066	94.7163	287.283	213.443	165.906	150.54
Rrs1	RRS1_MOUSE Ribosome biogenesis regulatory protein homolog OS=Mus musculus OX=10090 GN=Rrs1 PE=1 SV=1	Q9CYH6							121.454	146.339	113.151	161.024	118.062	85.8957				137.257				85.3718		86.3056	156.354				252.665	205.206
Hagh	E9Q2H8_MOUSE Hydroxyacylglutathione hydrolase, mitochondrial (Fragment) OS=Mus musculus OX=10090 GN=Hagh PE=1 SV=1	E9Q2H8	125.936	160.718															211.996	230.781	172.383
Kndc1	KNDC1_MOUSE Kinase non-catalytic C-lobe domain-containing protein 1 OS=Mus musculus OX=10090 GN=Kndc1 PE=1 SV=2	Q0KK55	1018.07	806.775	1356.2	1663.48			1218.63	1101.69	1279.07	1526.84	1377.72	1443.52	1566.12	1258.79	1622.53	1803.3	1035.68	1192.89	1231.92	1682.26	1485	1447.48	1386.28	1330.08	1818.9	1770.03	1883.51	1796.78
Kif5a	KIF5A_MOUSE Kinesin heavy chain isoform 5A OS=Mus musculus OX=10090 GN=Kif5a PE=1 SV=3	P33175									238.051	277.495	415.445	421.672			411.541	277.246			131.959	501.952	616.731	339.37	425.934	628.772	1757.25	944.229		235.884
Ggnbp2	F6Y247_MOUSE Gametogenetin-binding protein 2 (Fragment) OS=Mus musculus OX=10090 GN=Ggnbp2 PE=1 SV=1	F6Y247														30.9551	35.1292
Bche	CHLE_MOUSE Cholinesterase OS=Mus musculus OX=10090 GN=Bche PE=1 SV=2	Q03311																				200.692		111.682	138.157	199.972					366.341	395.192	472.953
Dock9	F8VPN7_MOUSE Dedicator of cytokinesis protein 9 OS=Mus musculus OX=10090 GN=Dock9 PE=1 SV=1	F8VPN7										529.456	471.581					2906.25				1356.69	1157.23					571.783
Ehd4	EHD4_MOUSE EH domain-containing protein 4 OS=Mus musculus OX=10090 GN=Ehd4 PE=1 SV=1	Q9EQP2	232.168	308.025	302.566													180.081						146.488	156.113	124.895
Ipo5	IPO5_MOUSE Importin-5 OS=Mus musculus OX=10090 GN=Ipo5 PE=1 SV=3	Q8BKC5	727.287	709.205	981.172	570.681			1280.89	1049.14	1455.75	934.238	906.842	957.97	1303.66	1195.69	1211.12	816.92	594.051	730.498	898.679	879.443	941.698	793.707	693.182	602.611	1876.3	1734.72	781.197	1008.02
Ap3b2	AP3B2_MOUSE AP-3 complex subunit beta-2 OS=Mus musculus OX=10090 GN=Ap3b2 PE=1 SV=2	Q9JME5	654.752	750.137	547.991							363.044	361.364	301.915			215.339	569.587				405.979	338.785	531.873	545.469	581.212				259.254
Arhgap15	B1AW40_MOUSE Rho GTPase activating protein 15, isoform CRA_c OS=Mus musculus OX=10090 GN=Arhgap15 PE=1 SV=1	B1AW40																			160.593	400.12	339.291				224.201
Rp1	RP1_MOUSE Oxygen-regulated protein 1 OS=Mus musculus OX=10090 GN=Rp1 PE=1 SV=2	P56716	833.2	825.663					1229.68	1131.99		871.191	915.982	720.103	1012.86	890.055	1338.83	2394.45	1453.69	1239.53	1284.22	1825.78	1993.57	1580.7	1430.66	1464.48	1105.69	1122.53	2096.91	1147.47	1092.44	1082.6	1043.55
Acot1	ACOT1_MOUSE Acyl-coenzyme A thioesterase 1 OS=Mus musculus OX=10090 GN=Acot1 PE=1 SV=1	O55137	170.87	119.21														82.8707				110.162		93.3401	79.5526	65.0159
Ndst4	NDST4_MOUSE Bifunctional heparan sulfate N-deacetylase/N-sulfotransferase 4 OS=Mus musculus OX=10090 GN=Ndst4 PE=2 SV=2	Q9EQW8																					239.909
Rbm39	F7AA45_MOUSE RNA-binding protein 39 (Fragment) OS=Mus musculus OX=10090 GN=Rbm39 PE=1 SV=1	F7AA45	169.577	190.169	160.289							144.781	165.747					75.7701						102.878	83.1753	78.1903
Psg21	S4R1D2_MOUSE Pregnancy-specific glycoprotein 21 OS=Mus musculus OX=10090 GN=Psg21 PE=1 SV=1	S4R1D2	803.255	699.281	1027.29	332.59	311.456	247.684	131.729	171.906		224.255	271.033	310.819	213.869	223.916	277.593	266.103	920.927	675.79	624.453			150.109	167.692	178.687	321.009	295.303	273.743			578.332	995.367
Fam177a1	F177A_MOUSE Protein FAM177A1 OS=Mus musculus OX=10090 GN=Fam177a1 PE=1 SV=1	Q8BR63
Lipe	LIPS_MOUSE Hormone-sensitive lipase OS=Mus musculus OX=10090 GN=Lipe PE=1 SV=2	P54310							368.06	321.891	326.53	348.689	558.585	587.069	417.012	379.839	490.703	478.07				366.293	445.944					184.641	398.239	475.631
Shank2	SHAN2_MOUSE SH3 and multiple ankyrin repeat domains protein 2 OS=Mus musculus OX=10090 GN=Shank2 PE=1 SV=2	Q80Z38	1576.08	1358.77	1883.42							673.797	697.765	760.583	771.767	676.359	746.954	1677.35	897.397	786.087	586.47	320.467		1384.52	1285.45	1037.72	467.621	592.866	693.559	1068.36	574.561	912.113	961.558
Ift88	IFT88_MOUSE Intraflagellar transport protein 88 homolog OS=Mus musculus OX=10090 GN=Ift88 PE=1 SV=2	Q61371																550.157
Mrps9	A0A0J9YU02_MOUSE 28S ribosomal protein S9, mitochondrial (Fragment) OS=Mus musculus OX=10090 GN=Mrps9 PE=1 SV=1	A0A0J9YU02																	36.7607	30.804	37.4924	23.2622	27.8336	20.9971
Psmc2	PRS7_MOUSE 26S proteasome regulatory subunit 7 OS=Mus musculus OX=10090 GN=Psmc2 PE=1 SV=5	P46471	130.876																					138.18	156.574	110.364
Cand1	CAND1_MOUSE Cullin-associated NEDD8-dissociated protein 1 OS=Mus musculus OX=10090 GN=Cand1 PE=1 SV=2	Q6ZQ38																665.22				789.477	834.729	756.33	653.987	354.268				1223.66		495.819	573.594
Gpr162	GP162_MOUSE Probable G-protein coupled receptor 162 OS=Mus musculus OX=10090 GN=Gpr162 PE=1 SV=2	Q3UN16	616.891	604.832	524.876		396.514	427.099				381.524	391.324	347.889				393.262	356.972		451.989	351.499	370.977	710.856	932.809	732.664			132.091	134.854	228.393	236.847	244.206
H2-M10.6	Q85ZW5_MOUSE Histocompatibility 2, M region locus 10.6 OS=Mus musculus OX=10090 GN=H2-M10.6 PE=2 SV=1	Q85ZW5
Asns	ASNS_MOUSE Asparagine synthetase [glutamine-hydrolyzing] OS=Mus musculus OX=10090 GN=Asns PE=1 SV=3	Q61024																201.46						236.78	265.113	248.162
Acy3	ACY3_MOUSE N-acyl-aromatic-L-amino acid amidohydrolase (carboxylate-forming) OS=Mus musculus OX=10090 GN=Acy3 PE=1 SV=1	Q91XE4		91.0819															213.462	236.241	220.853
Myo5b	G5E8G6_MOUSE Myosin Vb, isoform CRA_c OS=Mus musculus OX=10090 GN=Myo5b PE=1 SV=1	G5E8G6																				345.042	465.976
Zfp334	A2A4U6_MOUSE Zinc finger protein 334 OS=Mus musculus OX=10090 GN=Zfp334 PE=1 SV=1	A2A4U6	3549.92	3037.64	2642.93	3231.1	1605.46	1054.86	6525.16	6886.58	6033.25	5621.29	1957.37	5135.46	4305.98	3802.66	1781.65	4505.83	6044.48	2739.15	4567.89	3460.54	3456.2	5595.54	3027.42	5592.13	2599.16	8930.07	7690.05	8172.2	3274.95	3477.85	3180.13
Fgr	FGR_MOUSE Tyrosine-protein kinase Fgr OS=Mus musculus OX=10090 GN=Fgr PE=1 SV=2	P14234																				177.996
C15orf41_p	CO041_MOUSE Uncharacterized protein C15orf41 homolog OS=Mus musculus OX=10090 PE=2 SV=2	Q3U4G0
Lrp11	F6XYG6_MOUSE Low-density lipoprotein receptor-related protein 11 (Fragment) OS=Mus musculus OX=10090 GN=Lrp11 PE=4 SV=1	F6XYG6	64.9344	78.5869																49.0531	57.7583
Wars	SYWC_MOUSE Tryptophan--tRNA ligase, cytoplasmic OS=Mus musculus OX=10090 GN=Wars PE=1 SV=2	P32921	128.931															112.558				113.836		137.378	129.938	133.98						496.32
Mapk9	MK09_MOUSE Mitogen-activated protein kinase 9 OS=Mus musculus OX=10090 GN=Mapk9 PE=1 SV=2	Q9WTU6										97.8282	87.8624		187.237		322.201	288.68				180.765	220.327	149.861	214.418	218.431	123.739	116.617
Gm9803	A0A1L1SQA2_MOUSE Mitochondrial import inner membrane translocase subunit TIM16 OS=Mus musculus OX=10090 GN=Gm9803 PE=1 SV=1	A0A1L1SQA2
Pck2	A0A2I3BQL9_MOUSE Phosphoenolpyruvate carboxykinase [GTP], mitochondrial (Fragment) OS=Mus musculus OX=10090 GN=Pck2 PE=1 SV=1	A0A2I3BQL9	235.677		100.184	149.412	197.988	224.594					67.7352			69.2016			109.798	127.26	143.94
Efhc1	B2CKC6_MOUSE EF-hand domain containing 1 OS=Mus musculus OX=10090 GN=Efhc1 PE=1 SV=1	B2CKC6
Dtd2	DTD2_MOUSE D-aminoacyl-tRNA deacylase 2 OS=Mus musculus OX=10090 GN=Dtd2 PE=1 SV=1	Q8BHA3	89.3817	88.9354	120.639														71.4711	75.0704	77.4723										65.1294
Tpst2	A0A0G2JE92_MOUSE Protein-tyrosine sulfotransferase (Fragment) OS=Mus musculus OX=10090 GN=Tpst2 PE=1 SV=1	A0A0G2JE92												29.187									20.785	65.8438	63.9026	95.273
Mmab	D3Z1G7_MOUSE Cob(I)yrinic acid a,c-diamide adenosyltransferase, mitochondrial OS=Mus musculus OX=10090 GN=Mmab PE=1 SV=1	D3Z1G7	61.4513					112.16											106.319	91.4684	103.072			42.2326	31.9282	35.0341					110.874	120.924	159.262
Kmt2a	D3Z5H5_MOUSE Histone-lysine N-methyltransferase 2A (Fragment) OS=Mus musculus OX=10090 GN=Kmt2a PE=1 SV=1	D3Z5H5	956.726	1099.57	1244.34	882.621	641.287						17060.4					687.27	1170.59	708.708	1339.9	854.12		488.882	782.101	500.06					1161.93	1400.94	1185.68
Gtf3c1	A0A0U1RPD8_MOUSE General transcription factor 3C polypeptide 1 OS=Mus musculus OX=10090 GN=Gtf3c1 PE=1 SV=1	A0A0U1RPD8	2124.13	1206.3	954.94	1187.61	1214.53		3552.61	3011.91	1816.22	2340.02	2791.44	2650.74				3192.67	2444.7	2639.61	2541.32	1350.29	1316.97	1088.95	875.37	1352.88	939.404	840.809	1311.37	1380.82	3572.6	1952.46	3315.16
Atp8b5	AT8B5_MOUSE Phospholipid-transporting ATPase FetA OS=Mus musculus OX=10090 GN=Atp8b5 PE=2 SV=1	A3FIN4	570.965	416.349					439.74	368.859		302.079	551.541					399.585	1484.74	1360.56	1220.14	425.303	563.517		374.552		728.658	846.949	1125.16	1112.1		610.116	628.508
Rpl13	RL13_MOUSE 60S ribosomal protein L13 OS=Mus musculus OX=10090 GN=Rpl13 PE=1 SV=3	P47963	78.9976	67.8721																				75.8793
Ccdc18	CCD18_MOUSE Coiled-coil domain-containing protein 18 OS=Mus musculus OX=10090 GN=Ccdc18 PE=1 SV=1	Q640L5	460.688						2631.53		2559.83													316.103						1856.92
Kdf1	A8Y5H9_MOUSE Keratinocyte differentiation factor 1 OS=Mus musculus OX=10090 GN=Kdf1 PE=1 SV=1	A8Y5H9	336.557	398.68	293.499	857.713	753.996	703.516		109.794			90.121					84.3047	381.933	372.84	398.76	91.9122	95.8573		118.812	76.9592		103.681
Man2b1	MA2B1_MOUSE Lysosomal alpha-mannosidase OS=Mus musculus OX=10090 GN=Man2b1 PE=1 SV=4	O09159	936.154	1041.06	2359.21	1775.7	2055.22	1626.69	4760.36	2085.57	3349.92		8010.51	8982.19	2712.51	2244.75	2009.86	5898.47	931.737	1011.24	1063.07	1758.32	3530.44	1751.8	3053.45	6122.74	1188.8	1161.76	3540.12	1995.26	1238.67	1502.13	2045.29
Puf60	PUF60_MOUSE Poly(U)-binding-splicing factor PUF60 OS=Mus musculus OX=10090 GN=Puf60 PE=1 SV=2	Q3UEB3	193.191	157.696															426.128	250.027	339.659			126.28	96.5005						538.687	542.308	584.134
Raly	A2AU62_MOUSE RNA-binding protein Raly (Fragment) OS=Mus musculus OX=10090 GN=Raly PE=1 SV=1	A2AU62		80.4204															163.978	162.576	133.118
Efcab14	A2A8T9_MOUSE EF-hand calcium-binding domain-containing protein 14 OS=Mus musculus OX=10090 GN=Efcab14 PE=1 SV=1	A2A8T9
Lmnb2	LMNB2_MOUSE Lamin-B2 OS=Mus musculus OX=10090 GN=Lmnb2 PE=1 SV=2	P21619																						127.346	112.035
Uty	D6RFT4_MOUSE Histone demethylase UTY OS=Mus musculus OX=10090 GN=Uty PE=1 SV=1	D6RFT4	63.8099	73.3232															108.87	96.7059	80.4794
Eif3i	EIF3I_MOUSE Eukaryotic translation initiation factor 3 subunit I OS=Mus musculus OX=10090 GN=Eif3i PE=1 SV=1	Q9QZD9																		87.367	88.2966			71.7064	54.095	61.6683
Zfp638	A0A0N4SV80_MOUSE Zinc finger protein 638 OS=Mus musculus OX=10090 GN=Zfp638 PE=1 SV=1	A0A0N4SV80	3512.37	3204.3	2897.11			7668											6990.19	5976.77	5740.77					1854.76					2842.21	2190.19	2663.55
Rtkn	RTKN_MOUSE Rhotekin OS=Mus musculus OX=10090 GN=Rtkn PE=1 SV=3	Q8C6B2
Idh3b	Q91VA7_MOUSE Isocitrate dehydrogenase [NAD] subunit, mitochondrial OS=Mus musculus OX=10090 GN=Idh3b PE=1 SV=1	Q91VA7	195.79	158.211											99.2986	110.791	109.986					55.33		110.482	120.247	93.1947
Fam184a	E9PW83_MOUSE Family with sequence similarity 184, member A OS=Mus musculus OX=10090 GN=Fam184a PE=1 SV=1	E9PW83		378.173								331.125	430.261	393.422	291.958		351.924	353.471				382.155	266.144	346.906	400.877	638.565				329.974
Mapre1	MARE1_MOUSE Microtubule-associated protein RP/EB family member 1 OS=Mus musculus OX=10090 GN=Mapre1 PE=1 SV=3	Q61166																						42.8546	40.057
Acads	ACADS_MOUSE Short-chain specific acyl-CoA dehydrogenase, mitochondrial OS=Mus musculus OX=10090 GN=Acads PE=1 SV=2	Q07417	285.184	249.518	226.595																			89.4141	136.362	94.8829
Dpp3	DPP3_MOUSE Dipeptidyl peptidase 3 OS=Mus musculus OX=10090 GN=Dpp3 PE=1 SV=2	Q99KK7	200.206	293.797						201.983		434.998	469.058	479.063	189.541		156.808	154.926		161.336	138.392	130.98	178.675	148.415	128.604	175.707					908.416	686.44	722.806
P3h1	P3H1_MOUSE Prolyl 3-hydroxylase 1 OS=Mus musculus OX=10090 GN=P3h1 PE=1 SV=2	Q3V1T4										377.68	440.123				261.724		321.376		184.075	158.536	441.756	132.023					440.179	420.012
Gnai3	GNAI3_MOUSE Guanine nucleotide-binding protein G(k) subunit alpha OS=Mus musculus OX=10090 GN=Gnai3 PE=1 SV=3	Q9DC51	162.539	132.877	176.124	198.857	207.635	200.855						121.543				435.725	241.502	199.835	218.438	162.186	109.376	767.724	931.831	1066.2					1111.49	963.058	1146.75
Pcdh7	E9Q2S0_MOUSE Protocadherin 7 OS=Mus musculus OX=10090 GN=Pcdh7 PE=1 SV=2	E9Q2S0	1123.3	992.808					594.547	891.198	440.081	1268.26	827.129	844.478	1016.11	1041.82	1067.78	545.366	1190.89	1108.78	1210.88	481.454	1013.8	948.389	885.367	745.841	1178.36	1245.81	533.639	919.207	1031.03	1542.49	1841.43
Kif15	KIF15_MOUSE Kinesin-like protein KIF15 OS=Mus musculus OX=10090 GN=Kif15 PE=1 SV=1	Q6P9L6											300.183			545.164	415.657	322.271				395.552	376.412		285.806
Nufip2	NUFP2_MOUSE Nuclear fragile X mental retardation-interacting protein 2 OS=Mus musculus OX=10090 GN=Nufip2 PE=1 SV=1	Q5F2E7							314.476	285.34	278.798	267.557	864.872	230.543			138.696	289.962	301.365	352.393		204.1	244.171	226.452	643.652	187.573	773.227	302.636	364.348	871.366
Rictor	RICTR_MOUSE Rapamycin-insensitive companion of mTOR OS=Mus musculus OX=10090 GN=Rictor PE=1 SV=2	Q6QI06	1021.59	772.164					1765.69	1662.16	1634.71	1363.03	1444.58	1470.99				1821.58	680.827	634.724	615.674	880.088	1434.26	1461.32	1699.8	1423.49	698.78	851.739	1534.83	1565.59		756.892	715.717
Usp2	UBP2_MOUSE Ubiquitin carboxyl-terminal hydrolase 2 OS=Mus musculus OX=10090 GN=Usp2 PE=1 SV=2	O88623	253.983	238.371								381.283	281.818	319.53				588.313			176.222	323.243	406.902	643.372	677.154	607.899		180.224
Sf3b3	SF3B3_MOUSE Splicing factor 3B subunit 3 OS=Mus musculus OX=10090 GN=Sf3b3 PE=1 SV=1	Q921M3	1308.97	1172.17	3597.75	2073.73	2288.54	2094.67				1907.48	1699.82	1570.57	277.18	322.813		1693.45	400.382	392.961	415.527	977.949	1270.91	1304.35	1180.57	1302.88	749.677	813.62	746.528	738.765	2423.35	2613.13	2735.3
Galm	GALM_MOUSE Aldose 1-epimerase OS=Mus musculus OX=10090 GN=Galm PE=1 SV=1	Q8K157																	86.1523	72.779	79.8809
Tcap	TELT_MOUSE Telethonin OS=Mus musculus OX=10090 GN=Tcap PE=1 SV=1	O70548								145.637				85.5988	144.516	140.39	63.7552	96.1306				64.5068	50.5147	73.6499				72.5695	81.3126	97.9872
Pak2	PAK2_MOUSE Serine/threonine-protein kinase PAK 2 OS=Mus musculus OX=10090 GN=Pak2 PE=1 SV=1	Q8CIN4																				87.2606		94.9565	97.0729
Rbl2	A0A1B0GRM0_MOUSE Retinoblastoma-like protein 2 OS=Mus musculus OX=10090 GN=Rbl2 PE=1 SV=1	A0A1B0GRM0	1701.75	1660.46														276.153	2036.65	1641.86	1656.84			388.101	479.484	515.282					2089.16	1645.28	1679.4
Otud6b	OTU6B_MOUSE Deubiquitinase OTUD6B OS=Mus musculus OX=10090 GN=Otud6b PE=1 SV=1	Q8K2H2								112.498	135.322	112.162	99.9128	88.1812	212.789	198.406	151.295	115.482				142.726	111.87	111.346	84.4267	76.0305	126.675	150.291	116.589	157.378
Cped1	B2RX70_MOUSE Cadherin-like and PC-esterase domain-containing 1 OS=Mus musculus OX=10090 GN=Cped1 PE=2 SV=1	B2RX70																		240.31	208.715	1528.69	476.95	275.893	4626.8	5510.54
Pde6d	PDE6D_MOUSE Retinal rod rhodopsin-sensitive cGMP 3',5'-cyclic phosphodiesterase subunit delta OS=Mus musculus OX=10090 GN=Pde6d PE=1 SV=1	O55057																							76.0914	99.1965					337.975	389.239	414.675
Peli3	D3Z6V8_MOUSE E3 ubiquitin-protein ligase pellino homolog 3 OS=Mus musculus OX=10090 GN=Peli3 PE=4 SV=1	D3Z6V8																					78.0976	110.787	77.2483
Eif5	Q8BVV6_MOUSE Eukaryotic translation initiation factor 5 OS=Mus musculus OX=10090 GN=Eif5 PE=1 SV=1	Q8BVV6	194.956	261.976	378.213			425.995	1112.78	560.74	1453.64	707.647	1172.51	1441.31	1055.54	903.823	1144.57	352.509	199.484	350.054	305.061	655.425	1359	867.753	510.435	928.25	2118.91	712.583	1236.48	432.602			178.796
Cmtr1	D3Z491_MOUSE Cap-specific mRNA (nucleoside-2'-O-)-methyltransferase 1 (Fragment) OS=Mus musculus OX=10090 GN=Cmtr1 PE=1 SV=1	D3Z491
Tiam1	G3UWG2_MOUSE T-cell lymphoma invasion and metastasis 1 OS=Mus musculus OX=10090 GN=Tiam1 PE=1 SV=1	G3UWG2
Lsr	D3YYU9_MOUSE Lipolysis-stimulated lipoprotein receptor (Fragment) OS=Mus musculus OX=10090 GN=Lsr PE=1 SV=1	D3YYU9								80.8782								70.8016	77.7143	88.7665	102.651	120.979	112.006	101.453	72.5123	72.4869		64.3464
Arhgef17	ARHGH_MOUSE Rho guanine nucleotide exchange factor 17 OS=Mus musculus OX=10090 GN=Arhgef17 PE=1 SV=2	Q80U35																													926.323	1254.42	1132.95
Prps2	PRPS2_MOUSE Ribose-phosphate pyrophosphokinase 2 OS=Mus musculus OX=10090 GN=Prps2 PE=1 SV=4	Q9CS42	108.484		141.824																			69.0102	84.9311	77.05
Cfap61	A8Y5L4_MOUSE Cilia- and flagella-associated protein 61 OS=Mus musculus OX=10090 GN=Cfap61 PE=1 SV=3	A8Y5L4	845.11	803.508		770.358	681.292		3841.5	3188.28	3124.85	3059.56	2886.02	3129.27	3111.24	3644.45	3500.95	3379.45	1619.23	1489.19	1511.44	3830.46	3668.01	2751.94	3539.8	3633.69	4033.82	4710.94	4973.52	4762.89
Ncstn	NICA_MOUSE Nicastrin OS=Mus musculus OX=10090 GN=Ncstn PE=1 SV=3	P57716	271.489	196.603	293.342		379.778	453.154	437.378	514.013	544.972	266.435	236.159	582.454	809.248	754.237	772.663	391.838	220.637	444.29	544.421	380.988	342.762	220.141	161.77	241.977	1539.27	882.71	924.844	666.435	485.665	462.015	514.821
Cnot2	E9Q8D5_MOUSE CCR4-NOT transcription complex subunit 2 OS=Mus musculus OX=10090 GN=Cnot2 PE=1 SV=1	E9Q8D5																									153.62
Kifc2	KIFC2_MOUSE Kinesin-like protein KIFC2 OS=Mus musculus OX=10090 GN=Kifc2 PE=1 SV=1	O08672								317.92	240.823	464.935	481.031	371.816			167.299	1153.14	1935.8	1345.77	359.557	272.345	272.237	783.439	968.988	194.862			286.979	306.102
Abhd10	ABHDA_MOUSE Mycophenolic acid acyl-glucuronide esterase, mitochondrial OS=Mus musculus OX=10090 GN=Abhd10 PE=1 SV=1	Q6PE15	83.3121	113.606															129.998	101.554	140.73			61.5498
Tnks	TNKS1_MOUSE Tankyrase-1 OS=Mus musculus OX=10090 GN=Tnks PE=1 SV=1	Q6PFX9													576.788	501.647	555.137	666.003				292.081	190.267	468.035	699.586	644.605
Lmo7	F6TFN2_MOUSE LIM domain only 7 (Fragment) OS=Mus musculus OX=10090 GN=Lmo7 PE=1 SV=1	F6TFN2	403.613	311.027	326.468		477.8		702.827	513.879	562.521	884.929	424.803	814.047	660.758	496.279	578.303	303.276		117.453	94.7346	280.558	257.443	324.63	379.848	405.244	550.993	567.642	633.129	665.874
Pbld1	PBLD1_MOUSE Phenazine biosynthesis-like domain-containing protein 1 OS=Mus musculus OX=10090 GN=Pbld1 PE=1 SV=2	Q9DCG6
Pam	E9Q704_MOUSE Peptidyl-glycine alpha-amidating monooxygenase OS=Mus musculus OX=10090 GN=Pam PE=1 SV=1	E9Q704		272.77					1048.24	880.578	825.259	350.859	487.692	648.922	1827.28	1080.11	1185.18	596.046				348.014	374.082	348.459	358.772	350.628	404.423	431.95	323.683	451.999
Nol12	NOL12_MOUSE Nucleolar protein 12 OS=Mus musculus OX=10090 GN=Nol12 PE=1 SV=1	Q8BG17
Qars	D3Z158_MOUSE Glutamine--tRNA ligase OS=Mus musculus OX=10090 GN=Qars PE=1 SV=2	D3Z158																						127.53	207.077	211.591
Wrap73	WRP73_MOUSE WD repeat-containing protein WRAP73 OS=Mus musculus OX=10090 GN=Wrap73 PE=1 SV=2	Q9JM98										174.877	144.875				206.462	280.237	316.005	301.775	348.251	357.833	338.811	255.606	292.718	254.031	156.346	164.908	261.749	242.87	317.814	516.779	535.341
[truncated: 1,158 more rows]

## Sheet: Protein sum
	MC_48-2_rpt_rep1	MC_48-2_rpt_rep2	MC_48-2_rpt_rep3	MC_48-2_sum	MC_48-2_anzahl	Mimic_48-2_rpt_rep1	Mimic_48-2_rpt_rep2	Mimic_48-2_rpt_rep3	Mimic_48-2_sum	Mimic_48-2_anzahl	MC_44-1_rep1	MC_44-1_rep2	MC_44-1_rep3	MC_44-1_sum	MC_44-1_anzahl	MC_44-2_rep1	MC_44-2_rep2	MC_44-2_rep3	MC_44-2_sum	MC_44-2_anzahl	MC_45-1_rep1	MC_45-1_rep2	MC_45-1_rep3	MC_45-1_sum	MC_45-1_anzahl	MC_45-2_rep2	MC_45-2_sum	MC_45-2_anzahl	MC_48-1_rep1	MC_48-1_rep2	MC_48-1_rep3	MC_48-1_sum	MC_48-1_anzahl	Mimic_44-1_rep2	Mimic_44-1_rep3	Mimic_44-1_sum	Mimic_44-1_anzahl	Mimic_44-2_rep1	Mimic_44-2_rep2	Mimic_44-2_rep3	Mimic_44-2_sum	Mimic_44-2_anzahl	Mimic_45-1_rep1	Mimic_45-1_rep2	Mimic_45-1_sum	Mimic_45-1_anzahl	Mimic_45-2_rep1	Mimic_45-2_rep2	Mimic_45-2_sum
[truncated: 2,567 more rows]
[truncated: 6 more columns]

[truncated: 8 more sheets: Percentage, expressed proteins, regulated proteins, mirWalk targets, Regulated & target, miR-208b targets, gprofiler, Explanation]
