# Supplementary material for: miR-208b Reduces the Expression of Kcnj5 in a Cardiomyocyte Cell Line
Source: Biomedicines. 2021 Jun 23;9(7):719. doi: 10.3390/biomedicines9070719 (PMC8301481; doi:10.3390/biomedicines9070719)
Supplement: Supplementary file 1 [file biomedicines-09-00719-s001.zip › Supplementary Data miR-208b/Supplementary file S1 (NGS & mirWalk).xlsx]

## Sheet: differentially expressed genes
names	geneID	BS_1_WT.FPM	BS_3_WT.FPM	BS_5_WT.FPM	BS_7_WT.FPM	BS_9_WT.FPM	BS_11_WT.FPM	BS_2_KO.FPM	BS_4_KO.FPM	BS_6_KO.FPM	BS_8_KO.FPM	BS_10_KO.FPM	BS_12_KO.FPM	MW_WT	MW_KO	STABWN_WT	STABWN_KO	TTEST	logFC_WT-KO	FDR_WT-KO	DE_WT-KO	Cohen D
Sept2	ENSMUSG00000026276	18.7142	14.5166	22.0487	27.5143	20.6511	19.3193	26.1246	29.0407	22.6926	25.6525	32.7367	29.5688	20.4607	27.636	3.91571	3.22444	0.0101062	0.40558	0.186763	0	2.00049
A530016L24Rik	ENSMUSG00000043122	14.2985	12.933	15.7762	13.6734	13.1815	17.8332	10.306	7.08116	7.05993	4.4292	8.35832	8.11694	14.616	7.55859	1.71151	1.76868	7.71483e-05	-0.988267	2.33557757489906e-05	-1	4.0552
Aars	ENSMUSG00000031960	17.032	21.3791	22.0487	23.7192	23.4339	17.563	29.9594	30.9502	36.0561	26.5752	29.2541	24.9306	20.8626	29.6209	2.64596	3.52853	0.00125361	0.496793	0.0153075	1	2.80839
Abat	ENSMUSG00000057880	19.5552	16.1003	15.5862	15.4036	13.6209	14.4557	17.4963	26.1764	21.4319	17.7168	23.6819	24.9306	15.787	21.9057	1.86858	3.36051	0.00519625	0.480485	0.0608344	0	2.25044
Abca8b	ENSMUSG00000020620	10.093	8.05014	10.0106	11.1062	9.37354	7.16029	13.4218	11.9345	11.5985	10.1503	11.8409	14.2046	9.29897	12.1918	1.32552	1.30854	0.00599261	0.366547	0.328734	0	2.19641
Abcb4	ENSMUSG00000042476	10.9341	9.89771	10.2007	9.98998	8.64123	5.13379	15.5789	16.4697	16.3891	9.2275	12.5375	12.7552	9.13292	13.8263	1.91218	2.60078	0.00870465	0.608987	0.0740607	0	2.05616
Abcc9	ENSMUSG00000030249	314.776	358.825	342.072	290.1	329.246	313.972	223.137	240.759	182.802	167.387	217.316	200.024	324.832	205.238	21.9756	24.8036	1.09109e-05	-0.662433	9.06123847405789e-07	-1	5.10381
Abcd1	ENSMUSG00000031378	19.9758	23.4906	23.3792	20.4823	19.1865	18.3736	16.2979	19.0953	18.1541	17.1632	13.234	15.3642	20.8146	16.5514	1.96476	1.91019	0.00593328	-0.295396	0.374976	0	2.20017
Abhd2	ENSMUSG00000039202	26.2839	32.9924	27.2441	23.3844	29.1459	32.2888	34.7529	40.3387	34.2911	43.7384	37.6124	33.9172	28.5566	37.4418	3.3564	3.59741	0.00236821	0.403947	0.0709412	0	2.55396
Abl1	ENSMUSG00000026842	29.0175	33.6522	36.9379	34.2673	35.0043	28.7762	26.8436	28.8816	31.5176	23.4379	25.7715	26.6699	32.9426	27.187	3.03416	2.51894	0.00852263	-0.277909	0.406531	0	2.06406
Ablim2	ENSMUSG00000029095	12.406	13.8568	19.1342	13.9525	11.8634	15.1312	9.10765	8.5133	6.55565	4.24465	10.4479	8.98661	14.3907	7.97596	2.37531	2.02654	0.000989294	-0.906016	0.00102243	-1	2.90545
Abr	ENSMUSG00000017631	14.2985	21.9069	15.0793	14.9571	15.3785	16.8875	11.9837	11.1389	9.58134	9.5966	10.4479	10.1462	16.4179	10.4824	2.57709	0.855941	0.00063479	-0.63658	0.00333903	-1	3.09115
Abra	ENSMUSG00000042895	5.25678	4.61893	7.03278	8.87378	5.85846	9.45698	13.9011	19.0953	22.6926	21.5924	29.9506	17.3934	6.84962	20.7709	1.79929	5.00073	0.000160026	1.54279	5.37648440867162e-11	1	3.70447
Acaa1a	ENSMUSG00000036138	8.8314	7.39029	6.77934	6.6972	7.90892	5.94439	5.7522	5.64901	2.52141	3.3219	5.57221	4.63825	7.25859	4.57583	0.929693	1.24668	0.00317385	-0.63852	0.0637766	0	2.43961
Acaa2	ENSMUSG00000036880	109.551	116.529	132.862	138.297	103.109	137.396	64.2329	69.7772	53.4538	43.1847	60.5978	63.1961	122.958	59.0738	13.8859	8.60759	5.36149e-06	-1.05859	4.71465824593241e-12	-1	5.52999
Acacb	ENSMUSG00000042010	227.514	258.528	247.288	220.17	210.172	213.998	161.062	174.881	149.771	123.464	146.967	164.658	229.612	153.467	17.6249	16.3174	3.33957e-05	-0.579142	2.42257147532948e-05	-1	4.48338
Acad8	ENSMUSG00000031969	7.14923	5.54272	8.80681	5.69262	6.73723	5.94439	3.11577	4.21687	4.03425	1.66095	1.39305	3.1888	6.6455	2.93495	1.12169	1.07621	0.000329422	-1.06058	0.000403149	-1	3.37573
Acadm	ENSMUSG00000062908	164.643	175.256	193.813	211.576	166.38	186.303	141.408	147.59	101.613	112.945	151.146	123.203	182.995	129.651	16.4194	18.3889	0.000683059	-0.502358	0.00451419	-1	3.06012
Acads	ENSMUSG00000029545	23.3401	25.2062	28.9548	29.97	27.5348	22.1564	21.8104	21.4026	17.3977	21.0387	21.5923	22.6115	26.1937	20.9755	2.86066	1.67038	0.00551704	-0.334183	0.264344	0	2.22771
Acadsb	ENSMUSG00000030861	27.5456	27.5816	29.8418	29.1328	31.6357	28.6411	23.4881	22.2778	20.1712	21.2233	19.5027	20.2923	29.0631	21.1593	1.40862	1.36325	4.07298e-06	-0.443109	0.00626921	-1	5.70214
Acadvl	ENSMUSG00000018574	64.5533	62.6855	63.7385	68.2556	47.6	56.3366	41.2241	47.579	43.116	36.3564	38.3089	38.8453	60.5283	40.905	6.77719	3.67887	0.000200996	-0.555843	0.000588077	-1	3.5988
Acat1	ENSMUSG00000032047	122.798	132.365	131.975	150.687	121.417	138.072	112.168	114.174	104.89	104.824	115.623	111.608	132.886	110.548	9.8164	4.23122	0.000877167	-0.270336	0.120856	0	2.95529
Ace	ENSMUSG00000020681	22.499	23.7545	34.1501	31.4768	25.6308	23.5074	46.0176	44.476	77.9114	96.1506	70.3492	54.7893	26.8364	64.949	4.39453	18.4909	0.00117178	1.26296	2.4130545277042e-08	1	2.83592
Aco2	ENSMUSG00000022477	711.348	777.96	762.518	717.828	682.072	680.362	586.724	612.878	508.567	517.109	529.36	560.648	722.015	552.548	37.0407	37.8621	3.0894e-05	-0.384806	0.00115528	-1	4.52471
Acot1	ENSMUSG00000072949	4.83624	7.7862	13.6854	8.9854	6.59077	10.1325	2.15707	3.34167	6.55565	3.50645	3.48263	2.31912	8.66942	3.56043	2.8046	1.44559	0.00468453	-1.30639	0.000636312	-1	2.28991
Acsf3	ENSMUSG00000015016	8.41086	5.41075	5.57553	5.91586	6.15139	5.53909	4.31415	2.86429	5.29495	3.13735	1.39305	3.76858	6.16725	3.46206	1.03394	1.2195	0.00358188	-0.77211	0.0249865	-1	2.39284
Acsl1	ENSMUSG00000018796	314.356	360.145	401.248	380.457	297.756	356.528	258.13	273.858	266.513	198.576	254.929	316.271	351.748	261.379	35.7796	34.6207	0.00229135	-0.429453	0.0265871	-1	2.56694
Acsl6	ENSMUSG00000020333	5.25678	4.61893	7.47628	5.97167	5.27262	3.78279	3.11577	2.94385	1.76498	3.50645	2.08958	3.76858	5.39651	2.86487	1.14745	0.71976	0.00188976	-0.898802	0.0126434	-1	2.64323
Acss1	ENSMUSG00000027452	176.418	197.162	163.211	144.046	165.209	169.28	121.755	109.957	100.856	71.79	94.031	122.044	169.221	103.405	15.9088	17.4209	9.65408e-05	-0.707804	4.36545907073471e-05	-1	3.94529
Acta1	ENSMUSG00000031972	52.1473	27.0537	42.8936	47.9966	42.4739	29.9921	723.818	734.213	1133.62	1281.33	1328.97	1203.63	40.4262	1067.6	9.06153	247.046	3.10596e-06	4.72198	1.73532432345512e-96	1	5.87607
Actb	ENSMUSG00000029580	179.151	212.207	175.629	186.405	180.441	204.541	225.534	234.553	224.909	280.516	316.919	229.593	189.729	252.004	13.7396	34.8054	0.00396613	0.404241	0.0242861	1	2.35362
Actn1	ENSMUSG00000015143	5.25678	11.4813	7.91979	9.43188	10.9846	6.75499	16.5376	11.0593	11.8506	16.9786	15.3236	15.6541	8.63824	14.5673	2.22545	2.278	0.0019393	0.723324	0.0108926	1	2.63294
Adam22	ENSMUSG00000040537	10.5136	5.54272	8.93353	8.14826	7.46954	9.32188	3.35545	5.48989	7.56422	3.50645	4.87568	4.92814	8.32158	4.9533	1.56301	1.39988	0.00493309	-0.736339	0.0359906	-1	2.27021
Adamts2	ENSMUSG00000036545	4.62597	7.25832	5.44882	7.53435	8.64123	7.29539	12.4631	9.54763	17.902	18.0859	8.35832	18.553	6.80068	14.1517	1.35012	4.21359	0.00400838	1.06573	0.000199856	1	2.34955
Adamts7	ENSMUSG00000032363	13.0368	15.1765	20.338	14.1199	16.6966	10.2676	8.6283	8.5133	6.80779	6.45925	2.78611	6.0877	14.9392	6.54708	3.12	1.94204	0.000459854	-1.10473	8.36040317210596e-06	-1	3.22944
Adamtsl5	ENSMUSG00000043822	55.7219	52.128	55.692	47.9966	42.6203	45.6637	71.1834	66.913	76.3986	84.5239	72.4387	76.821	49.9704	74.7131	4.94872	5.50772	2.13002e-05	0.579803	3.34651859360292e-05	1	4.72578
Adck3	ENSMUSG00000026489	143.195	144.507	167.456	143.599	130.058	144.827	129.424	123.005	108.42	97.0733	132.34	125.233	145.607	119.249	11.0365	12.4756	0.00537151	-0.294849	0.200474	0	2.23785
Adcy6	ENSMUSG00000022994	68.3382	95.5459	109.927	90.1889	81.1397	82.0055	57.7616	66.5151	59.0009	44.6611	54.3291	53.6297	87.8575	55.9829	12.987	6.57844	0.000627015	-0.648845	0.000266163	-1	3.09638
Adcy7	ENSMUSG00000031659	6.30814	6.20257	4.62516	5.69262	5.41908	4.86359	8.38862	9.14981	13.6156	15.5022	13.234	7.24726	5.51853	11.1896	0.626983	3.06082	0.0022914	1.01174	0.00016617	1	2.56694
Adcy9	ENSMUSG00000005580	12.406	14.3847	19.7678	14.7896	13.9138	14.4557	10.5457	12.2528	8.82492	7.93565	4.87568	11.5956	14.9529	9.33839	2.28569	2.48976	0.00401124	-0.620194	0.0241588	-1	2.34928
Adhfe1	ENSMUSG00000025911	25.4428	33.5203	34.4669	30.1932	32.5145	39.314	20.1327	27.4494	20.6755	14.5795	9.75137	18.2631	32.5753	18.4753	4.21172	5.46889	0.00103009	-0.766115	0.00179203	-1	2.88879
Adprhl1	ENSMUSG00000031448	97.5659	88.9474	85.4704	101.239	83.1902	81.4651	129.185	144.647	106.908	129.739	132.34	147.264	89.6464	131.68	7.34458	13.1346	9.55723e-05	0.555501	8.00055730595548e-05	1	3.95019
Adra1a	ENSMUSG00000045875	25.2326	28.5054	21.9853	24.1099	27.8277	25.1286	13.6615	16.231	10.5899	10.1503	12.5375	9.85628	25.4649	12.1711	2.19613	2.26496	2.73483e-06	-1.02507	3.61273626652313e-09	-1	5.9592
Adra1b	ENSMUSG00000050541	6.93896	13.3289	15.4594	12.4456	11.1311	15.1312	6.95057	4.13731	3.78211	2.5837	11.8409	4.92814	12.4059	5.7038	2.86116	3.04692	0.00496623	-1.28143	0.00100573	-1	2.26766
Aen	ENSMUSG00000030609	6.72868	6.46651	6.14576	6.6972	6.29785	6.34969	9.34732	10.025	8.82492	10.3348	6.26874	7.82704	6.44761	8.77131	0.210073	1.38477	0.00404286	0.512501	0.110846	0	2.34626
Agap3	ENSMUSG00000023353	13.6676	15.5724	14.7625	10.7155	13.4745	14.3206	10.7854	11.2185	12.1027	10.8885	9.75137	12.4653	13.7522	11.2019	1.52548	0.892912	0.00908032	-0.274091	0.643466	0	2.04038
Agl	ENSMUSG00000033400	126.163	138.964	122.218	136.4	111.75	120.374	98.027	108.923	86.7363	87.2922	96.8172	99.4325	125.978	96.2046	9.35637	7.58222	0.000251652	-0.387183	0.00984638	-1	3.49634
Agpat3	ENSMUSG00000001211	79.2723	65.7208	74.1926	76.4038	60.7816	68.9009	45.5382	45.033	45.3853	43.1847	50.8464	41.1645	70.8787	45.192	6.38266	2.95537	9.83173e-06	-0.660449	6.40631755564126e-07	-1	5.16464
Agtpbp1	ENSMUSG00000021557	57.6144	61.2339	65.069	62.5072	56.5342	59.4439	45.0589	40.657	40.0903	39.1246	34.1298	44.6431	60.4004	40.6173	2.90269	3.66356	2.62713e-06	-0.563031	1.54969299126244e-05	-1	5.98564
Agtr1a	ENSMUSG00000049115	21.8682	32.8604	24.7731	21.0404	27.3883	28.3709	18.455	21.4026	16.3891	16.2404	20.8958	20.0024	26.0502	18.8976	4.03678	2.04277	0.00540009	-0.463143	0.068374	0	2.23584
Ahctf1	ENSMUSG00000026491	16.8217	18.3438	18.7541	18.6405	14.6462	16.6173	13.9011	13.0484	10.0856	14.764	15.3236	14.2046	17.3039	13.5546	1.45708	1.70414	0.00385161	-0.379092	0.239079	0	2.36488
Ahnak2	ENSMUSG00000072812	17.2423	15.7044	19.7678	26.5655	40.1305	49.7167	106.176	32.6211	49.6717	95.2278	61.9908	93.6346	28.1879	73.2203	12.618	26.8207	0.00680272	1.37649	0.000714375	1	2.14859
AI464131	ENSMUSG00000046312	7.3595	6.20257	7.79308	8.87378	13.4745	12.9696	6.23155	5.0125	4.03425	6.45925	4.87568	4.05847	9.44549	5.11195	2.78619	0.949184	0.00812103	-0.862239	0.0111888	-1	2.08211
Akap10	ENSMUSG00000047804	8.41086	6.99438	8.61673	6.6972	8.93416	6.89009	6.23155	5.64901	5.79923	5.35195	4.87568	5.79781	7.75724	5.61754	0.913662	0.421187	0.000773624	-0.439814	0.267355	0	3.00773
Akap8l	ENSMUSG00000002625	9.67248	7.12635	9.31368	9.43188	8.78769	10.808	7.19025	8.91112	4.03425	5.72105	6.96526	5.79781	9.19001	6.43662	1.10642	1.50898	0.0081448	-0.467528	0.241658	0	2.08102
Akna	ENSMUSG00000039158	3.78489	5.41075	6.52591	6.36234	5.12615	5.26889	6.95057	7.08116	8.32064	10.1503	6.96526	7.53715	5.41315	7.83417	0.903107	1.13958	0.00395502	0.492956	0.136734	0	2.3547
Akt2	ENSMUSG00000004056	37.218	39.8548	35.2906	36.6671	37.0548	40.665	33.5545	27.4494	27.4833	27.1289	29.2541	29.2789	37.7917	29.0249	1.86657	2.20181	4.79162e-05	-0.385422	0.0259505	-1	4.2952
Alas1	ENSMUSG00000032786	59.5068	55.5592	50.9401	74.5621	56.0948	58.6333	46.0176	42.5665	50.9324	50.3822	48.0603	47.542	59.216	47.5835	7.38842	2.7958	0.00811324	-0.322959	0.185924	0	2.08247
Aldh2	ENSMUSG00000029455	54.8808	48.0369	45.2379	52.6288	58.8776	59.0386	36.1909	44.0782	34.7954	28.4207	32.0402	47.542	53.1168	37.1779	5.15569	6.64285	0.00172067	-0.500366	0.0187401	-1	2.68062
Aldh5a1	ENSMUSG00000035936	15.9806	16.6282	17.8037	17.0778	13.1815	15.8067	7.90927	12.8097	9.07706	7.0129	9.05484	11.8855	16.0798	9.62489	1.45791	2.06739	0.000196804	-0.71416	0.00146615	-1	3.6085
Aldh6a1	ENSMUSG00000021238	81.375	68.3602	77.3605	78.9153	73.0843	78.4929	60.1584	54.8989	37.0647	47.983	52.2395	46.0926	76.2647	49.7395	4.31862	7.28536	3.70084e-05	-0.614784	0.000103727	-1	4.42928
Aldh9a1	ENSMUSG00000026687	13.8779	13.065	10.5175	10.269	12.5957	9.99738	8.6283	8.91112	6.30351	7.382	4.17916	3.76858	11.7204	6.52878	1.51389	2.00007	0.000939089	-0.731183	0.00534299	-1	2.92698
Alox5	ENSMUSG00000025701	6.51841	8.44605	8.10987	6.64139	6.88369	6.48479	3.35545	5.33076	6.05137	3.691	1.39305	4.92814	7.1807	4.12496	0.792301	1.53046	0.00266577	-0.68669	0.0234376	-1	2.50754
Alpk3	ENSMUSG00000038763	118.803	109.403	147.498	122.949	115.851	130.371	146.202	160.639	189.358	191.563	181.793	170.746	124.146	173.383	12.249	16.1484	0.00028808	0.477947	0.00150528	1	3.4355
Amd1	ENSMUSG00000075232	22.2888	23.0947	21.6052	21.7101	19.3329	15.8067	13.9011	13.9236	17.6498	12.9185	7.66179	14.4945	20.6397	13.4249	2.44574	2.9704	0.00184964	-0.577541	0.0141527	-1	2.65178
Amd2	ENSMUSG00000063953	18.9244	17.0241	17.677	17.9708	13.0351	14.861	11.5044	11.6163	13.3634	9.41205	4.87568	13.6249	16.5821	10.7328	2.01464	2.96396	0.00446565	-0.574218	0.0393338	-1	2.30818
Amigo1	ENSMUSG00000050947	14.0882	11.6133	14.9526	13.5618	11.1311	14.5908	6.47122	11.1389	11.3463	7.19745	9.75137	10.1462	13.323	9.34191	1.45102	1.86641	0.00368895	-0.508281	0.104626	0	2.38148
Amot	ENSMUSG00000041688	10.5136	8.57802	10.5808	11.162	7.90892	9.59208	18.9343	16.1514	27.2312	18.455	27.1645	15.0743	9.72257	20.5018	1.15835	4.91098	0.000749204	1.02772	1.54271756505358e-06	1	3.02119
Angpt1	ENSMUSG00000022309	8.20058	5.01484	5.95568	7.2553	9.22708	7.83578	0.239675	2.30734	1.2607	1.8455	0	0.869672	7.24821	1.08715	1.40397	0.820721	7.10739e-06	-2.35776	1.54526987850548e-13	-1	5.35773
Ank	ENSMUSG00000022265	83.688	88.5515	103.464	106.039	91.6849	93.7592	70.2247	70.4138	71.3558	65.3307	67.563	75.6614	94.5311	70.0916	7.89783	3.20942	7.72926e-05	-0.435321	0.00148079	-1	4.05427
Ankrd1	ENSMUSG00000024803	175.787	157.176	237.34	233.565	227.894	141.044	844.614	748.773	857.278	1114.31	775.234	763.572	195.468	850.631	38.8838	124.665	5.4895e-07	2.12057	2.34938138104531e-36	1	7.09513
Ankrd10	ENSMUSG00000031508	4.83624	5.41075	6.71598	7.47854	4.39385	4.59339	8.6283	7.16072	8.57278	7.7511	6.26874	7.53715	5.57146	7.65313	1.14431	0.814326	0.00782335	0.414226	0.326392	0	2.0961
Ankrd23	ENSMUSG00000067653	121.747	68.6241	59.937	66.4139	66.2006	78.3578	198.69	224.847	220.119	237.147	249.356	220.027	76.8801	225.031	20.7929	15.7138	1.69757e-07	1.55398	6.82394567650452e-19	1	8.03894
Anks1	ENSMUSG00000024219	34.2742	49.6205	51.0035	43.755	38.6659	40.2597	31.6371	35.8832	31.7697	26.0216	23.6819	32.4677	42.9298	30.2435	5.92818	4.12116	0.00282463	-0.488453	0.0220505	-1	2.48494
Ano10	ENSMUSG00000037949	12.6163	12.5371	8.74345	9.76674	10.6917	11.7537	5.03317	5.96727	8.82492	7.382	5.57221	3.47869	11.0182	6.04304	1.42882	1.70073	0.000530813	-0.823983	0.00201518	-1	3.16752
Ano4	ENSMUSG00000035189	5.04651	4.35499	6.27248	5.41357	6.00492	4.86359	4.55382	3.73949	2.77355	1.4764	3.48263	2.60901	5.32601	3.10582	0.658181	0.970607	0.00173467	-0.781164	0.0471337	-1	2.67738
Antxr1	ENSMUSG00000033420	5.67733	6.59848	6.14576	4.96709	3.95446	7.02519	8.14895	8.19505	8.0685	9.04295	9.05484	8.98661	5.72805	8.58282	1.0281	0.447347	0.000200125	0.572687	0.0437005	1	3.6008
Antxr2	ENSMUSG00000029338	51.0959	55.8231	59.05	61.7816	51.8474	61.3353	44.8192	43.8395	42.8639	35.0645	38.3089	36.5262	56.8222	40.237	4.25174	3.76646	6.64651e-05	-0.49403	0.00120076	-1	4.12933
Anxa11	ENSMUSG00000021866	37.0078	50.0164	40.1058	33.8766	36.4689	48.6359	35.2322	29.1998	30.2569	29.528	15.3236	28.1194	41.0186	27.9433	6.15916	6.08083	0.0070261	-0.519884	0.0511274	0	2.13644
Anxa7	ENSMUSG00000021814	15.9806	20.4553	19.7678	18.3057	20.5046	17.1577	32.8355	24.9034	27.2312	25.837	25.7715	20.8721	18.6953	26.2418	1.70328	3.54648	0.00158853	0.484167	0.0189871	1	2.71265
Apbb1	ENSMUSG00000037032	19.1347	21.643	19.7678	15.85	19.1865	17.563	17.7359	12.8893	11.5985	9.5966	8.35832	12.4653	18.8575	12.1073	1.80247	2.97318	0.0014636	-0.600852	0.012164	-1	2.74562
Apex2	ENSMUSG00000025269	9.04167	12.6691	9.94726	7.42273	9.66646	14.1855	4.7935	6.04683	2.52141	4.0601	5.57221	3.47869	10.4888	4.41212	2.26875	1.20648	0.000353611	-1.21289	1.17292535843066e-05	-1	3.34437
App	ENSMUSG00000022892	43.9467	47.9049	47.1386	47.3269	50.3828	41.3405	56.5633	58.877	48.411	57.026	58.5082	47.542	46.3401	54.4879	2.91911	4.67886	0.00796374	0.232489	0.466244	0	2.08944
Appl2	ENSMUSG00000020263	23.7607	21.2471	23.1892	21.5426	23.8732	24.4531	22.2898	14.6397	12.8592	10.8885	6.96526	19.1328	23.011	14.4625	1.20306	5.07711	0.0043639	-0.631345	0.033564	-1	2.31699
Aqp7	ENSMUSG00000028427	21.0271	17.0241	18.1838	19.3102	21.2369	20.9405	9.34732	15.3558	10.3378	7.0129	10.4479	10.7259	19.6204	10.5379	1.5935	2.48792	4.32957e-05	-0.852692	4.79029946785943e-05	-1	4.3475
Arel1	ENSMUSG00000042350	22.7093	35.1039	39.3455	30.6955	28.4135	31.8835	18.6946	21.2435	22.1884	18.2705	25.0749	19.4227	31.3585	20.8158	5.19643	2.34968	0.00203214	-0.620827	0.00397043	-1	2.61439
Arhgap20	ENSMUSG00000053199	34.9051	29.9571	28.0044	25.5052	31.7822	24.7233	19.893	21.2435	15.6327	13.1031	19.5027	20.8721	29.1462	18.3745	3.53303	2.98199	0.000395665	-0.65892	0.00127757	-1	3.29496
Arhgap26	ENSMUSG00000036452	59.0863	77.862	86.9276	63.9024	68.2511	61.2002	47.6953	42.1687	49.6717	32.4808	45.2742	36.2363	69.5383	42.2545	9.86461	6.13034	0.000371848	-0.727775	6.77666075258626e-05	-1	3.32221
Arhgap29	ENSMUSG00000039831	34.9051	31.0128	28.4479	35.83	35.0043	35.6663	28.042	27.1312	28.9962	30.4508	27.1645	24.9306	33.4777	27.7859	2.77085	1.71267	0.00292659	-0.260434	0.391361	0	2.47113
Arhgef12	ENSMUSG00000059495	178.941	191.092	193.877	180.768	185.567	176.575	202.286	205.831	210.033	223.306	206.172	219.157	184.47	211.131	6.32628	7.58037	0.0001256	0.194816	0.27112	0	3.81874
Arhgef17	ENSMUSG00000032875	65.1841	74.0349	68.6804	70.0973	62.832	62.281	46.9763	48.5338	57.2359	48.7212	43.1846	37.9757	67.185	47.1046	4.17613	5.85974	9.62869e-05	-0.503805	0.00134792	-1	3.94657
Arhgef40	ENSMUSG00000004562	14.0882	16.6282	13.3053	13.0595	14.2068	14.3206	17.0169	17.0266	24.9619	25.0988	36.9159	30.4385	14.2681	25.2431	1.15445	7.05369	0.00640103	0.778957	0.00156936	1	2.17152
Arhgef9	ENSMUSG00000025656	9.25194	6.46651	9.56711	11.6643	13.7674	11.2133	7.6696	6.44465	6.30351	8.1202	6.26874	6.0877	10.3218	6.81573	2.27473	0.781029	0.00857943	-0.589913	0.0893366	0	2.06157
Arl8a	ENSMUSG00000026426	6.30814	10.2936	10.7076	7.03206	6.15139	12.5643	12.9424	15.1171	16.8934	17.3477	10.4479	15.6541	8.84284	14.7338	2.46234	2.38286	0.0032424	0.753673	0.00985085	1	2.43133
Art3	ENSMUSG00000034842	61.3992	86.572	71.0247	82.9894	82.3114	65.3883	59.4394	54.1828	45.1332	42.4465	45.9707	58.268	74.9475	50.9068	9.52497	6.67083	0.000946542	-0.554871	0.00269079	-1	2.92371
Art4	ENSMUSG00000030217	8.8314	7.7862	8.23658	6.47396	7.32308	8.37618	6.7109	5.96727	5.79923	2.39915	4.87568	5.21803	7.8379	5.16171	0.770692	1.36455	0.00338198	-0.577977	0.132678	0	2.41502
Asap2	ENSMUSG00000052632	14.2985	13.9888	15.9029	15.6268	16.1108	17.6981	23.4881	23.7895	32.5261	40.7856	34.8263	21.162	15.6043	29.4296	1.22782	7.10793	0.00159672	0.8995	2.33557757489906e-05	1	2.71058
Asb14	ENSMUSG00000021898	32.3818	24.2824	31.9326	27.2353	28.1206	28.1007	22.2898	20.2887	20.1712	16.9786	21.5923	17.9732	28.6756	19.8823	2.77961	1.87282	0.000158056	-0.535837	0.00323581	-1	3.71026
Asb15	ENSMUSG00000029685	64.9739	67.5684	73.0522	65.8558	78.3569	81.8704	51.0508	50.682	40.0903	40.0474	53.6325	46.0926	71.9463	46.9326	6.399	5.33596	5.27822e-05	-0.624744	3.89803242556522e-05	-1	4.24572
Atg4d	ENSMUSG00000002820	9.04167	10.8215	9.50375	8.70635	10.9846	10.808	6.23155	7.95636	3.27783	8.67385	6.96526	8.40683	9.97765	6.91861	0.924873	1.8304	0.00754883	-0.496093	0.212205	0	2.10949
Atp1a2	ENSMUSG00000007097	327.393	389.178	421.586	369.518	304.347	371.794	283.535	325.495	287.692	247.851	297.417	261.771	363.969	283.96	38.6003	24.8882	0.00298353	-0.358914	0.0513898	0	2.46363
Atp2a2	ENSMUSG00000029467	3852.59	3632.06	4278.84	4199.92	3335.96	3771.58	2547.98	2984.59	2511.82	2191.72	2558.34	2668.15	3845.16	2577.1	322.518	233.922	3.22997e-05	-0.577243	5.29457249163029e-06	-1	4.50106
Atp5a1	ENSMUSG00000025428	661.304	695.215	718.99	772.243	635.936	629.159	618.361	580.257	458.896	507.882	516.126	568.765	685.475	541.715	49.9275	52.8368	0.00129003	-0.339142	0.0436378	-1	2.79674
Atp5b	ENSMUSG00000025393	1202.33	1458.92	1409.6	1353.56	1021.86	1318.71	903.095	1066.95	1032.52	936.038	1000.91	1058.97	1294.16	999.746	145.592	61.2357	0.00192366	-0.372539	0.0247823	-1	2.63616
Atp5c1	ENSMUSG00000025781	230.878	232.266	229.801	237.471	196.844	230.615	181.913	205.274	168.178	177.722	181.097	176.253	226.313	181.739	13.4156	11.4344	0.000211224	-0.314178	0.0274247	-1	3.57603
Atp5f1	ENSMUSG00000000563	63.502	55.1633	57.9095	59.7167	58.8776	59.579	48.1747	52.2733	42.1075	47.4294	48.0603	47.8319	59.1247	47.6462	2.48153	2.96141	5.75888e-05	-0.303186	0.071786	0	4.20146
Atp5o	ENSMUSG00000022956	53.8295	53.4476	50.3699	57.2052	42.4739	49.9869	31.1577	38.9861	37.0647	33.5881	33.4333	25.2205	51.2188	33.2417	4.58863	4.40555	8.68908e-05	-0.612928	0.000224019	-1	3.99667
B4galt5	ENSMUSG00000017929	7.3595	6.99438	6.90606	5.52519	4.97969	5.94439	9.10765	8.99068	7.81636	9.9657	12.5375	7.82704	6.28487	9.37415	0.860295	1.60182	0.00349016	0.544903	0.0636158	0	2.40285
Bag3	ENSMUSG00000030847	141.302	149.653	177.974	145.831	169.602	152.663	177.359	183.235	203.225	169.602	208.261	212.49	156.171	192.362	13.1563	16.3419	0.003174	0.295248	0.131169	0	2.4396
BC018507	ENSMUSG00000034525	31.3304	29.0333	26.2937	30.5839	29.7317	30.8027	18.6946	25.7786	21.4319	23.0688	23.6819	24.0609	29.6293	22.7861	1.66703	2.23742	0.000267666	-0.36573	0.0760675	0	3.4685
Bckdhb	ENSMUSG00000032263	21.658	21.775	22.5556	16.1849	9.37354	17.9683	6.47122	16.947	8.57278	6.2747	6.26874	11.3057	18.2525	9.3067	4.57735	3.85944	0.00747789	-0.91569	0.0160496	-1	2.11303
Bcl2	ENSMUSG00000057329	5.8876	9.23787	8.80681	10.4365	15.5249	4.18809	27.5626	22.9939	25.2141	19.1932	25.7715	20.5822	9.01363	23.5529	3.59565	2.94119	3.72203e-05	1.36825	5.68005488783606e-07	1	4.42628
Bcl7b	ENSMUSG00000029681	13.4574	13.4609	13.9388	13.8409	10.2523	14.5908	17.7359	17.2653	19.4148	21.5924	17.4132	16.2339	13.2568	18.2759	1.3961	1.75704	0.000536583	0.462209	0.0373753	1	3.16288
Bcl9	ENSMUSG00000038256	22.2888	35.1039	24.5197	24.4448	31.3428	26.7497	21.5707	19.3339	17.1456	14.764	24.3784	20.5822	27.4083	19.6291	4.44358	3.08649	0.00925212	-0.508697	0.0656751	0	2.03339
Bdh1	ENSMUSG00000046598	39.9516	33.3883	41.9432	31.421	40.5699	40.2597	63.5138	70.4138	78.1636	55.5496	62.6874	63.7759	37.9223	65.684	3.9913	7.04919	1.71282e-05	0.798883	3.77917064875531e-08	1	4.84661
Bgn	ENSMUSG00000031375	120.906	107.555	143.823	89.1843	114.826	117.807	194.137	208.218	377.454	391.431	252.839	211.04	115.684	272.52	16.2924	81.2371	0.00173645	1.23667	2.3461152373168e-08	1	2.67697
Birc6	ENSMUSG00000024073	104.084	108.743	111.954	111.843	109.7	108.89	88.9194	91.8164	79.9285	78.2492	85.6727	94.7942	109.202	86.5634	2.62349	5.98373	1.55673e-05	-0.335303	0.0134517	-1	4.90028
Blk	ENSMUSG00000014453	5.25678	5.14681	7.98315	6.86463	4.83323	3.78279	9.10765	12.4915	13.6156	8.67385	8.35832	9.85628	5.64457	10.3505	1.38324	1.99221	0.00146934	0.863168	0.00149049	1	2.74404
Bmp2k	ENSMUSG00000034663	7.3595	6.73044	5.13203	7.08787	6.00492	5.80929	7.19025	7.87679	11.5985	12.3649	10.4479	7.82704	6.35401	9.55088	0.774928	2.01091	0.00778607	0.577909	0.0758357	0	2.09789
Btg2	ENSMUSG00000020423	6.09787	9.89771	8.93353	11.9991	9.37354	9.59208	12.2234	15.9923	20.1712	18.6396	11.8409	16.5238	9.31565	15.8985	1.73781	3.05885	0.00187546	0.770961	0.0014755	1	2.64626
C3	ENSMUSG00000024164	45.4186	50.9402	56.579	62.1165	43.3526	58.6333	34.7529	26.8925	24.9619	37.2791	25.0749	32.4677	52.84	30.2382	6.8592	4.84114	0.000128674	-0.799232	6.4451709213246e-06	-1	3.80724
Cacna1c	ENSMUSG00000051331	285.759	315.275	331.808	257.954	282.671	310.324	220.98	232.405	228.439	181.413	191.545	235.101	297.298	214.981	24.4228	20.8232	0.000188975	-0.464798	0.00139284	-1	3.62721
Cacna1h	ENSMUSG00000024112	5.46706	6.86241	10.6442	7.19949	6.73723	6.21459	2.39675	1.98909	3.02569	2.9528	1.39305	3.76858	7.1875	2.58766	1.64133	0.768286	0.000205086	-1.49571	5.68005488783606e-07	-1	3.58955
Cacna1s	ENSMUSG00000026407	8.20058	8.31408	6.90606	5.69262	5.85846	6.61989	5.03317	4.85338	3.02569	2.39915	3.48263	4.34836	6.93195	3.85706	1.02519	0.963859	0.000635992	-0.779097	0.00874209	-1	3.09035
Cacna2d1	ENSMUSG00000040118	59.9273	51.3361	53.9813	60.7212	54.4837	54.8505	49.1334	38.0314	40.3425	43.0002	42.4881	30.7284	55.8834	40.6206	3.34365	5.57156	0.000372177	-0.462954	0.0110097	-1	3.32182
Cacnb2	ENSMUSG00000057914	53.6192	57.5387	80.5918	71.8832	64.1502	61.4704	40.9844	40.4979	50.9324	35.4336	38.3089	35.6565	64.8756	40.3023	9.02556	5.20837	0.000361253	-0.689848	7.25928857051324e-05	-1	3.33494
Calu	ENSMUSG00000029767	56.1425	48.0369	54.6149	63.4559	60.3422	58.4982	71.9025	72.4028	63.2873	74.7428	66.17	69.2838	56.8484	69.6315	4.85999	3.90117	0.00100048	0.297074	0.136885	0	2.90081
Camk1	ENSMUSG00000030272	9.88276	11.8773	11.848	13.5618	9.22708	12.0239	7.90927	6.12639	7.31207	10.1503	8.35832	5.50792	11.4035	7.56071	1.44423	1.51638	0.00213326	-0.630889	0.033755	-1	2.59516
Camk2a	ENSMUSG00000024617	40.5824	53.4476	56.0088	44.3131	44.8172	43.5021	38.348	36.5992	35.2997	20.3005	29.2541	38.5554	47.1119	33.0595	5.59851	6.49352	0.00435351	-0.508562	0.053317	0	2.3179
Camta1	ENSMUSG00000014592	71.282	85.3843	82.3658	68.144	83.1902	68.6307	129.664	95.0785	120.775	119.219	111.444	92.4751	76.4995	111.443	7.2695	13.584	0.00048378	0.541086	0.000878846	1	3.20748
Cap2	ENSMUSG00000021373	60.5582	59.9142	63.1683	51.3452	54.9231	55.7962	48.1747	49.8068	54.7145	46.1375	45.2742	54.4994	57.6175	49.7678	3.97182	3.71414	0.00905442	-0.204982	0.605643	0	2.04145
Capzb	ENSMUSG00000028745	88.1037	97.2615	107.329	90.9702	89.1951	92.138	104.498	107.013	149.519	118.112	120.499	119.145	94.1663	119.798	6.56549	14.6325	0.00506497	0.342721	0.0822483	0	2.26017
Car14	ENSMUSG00000038526	27.3353	39.1949	30.4754	35.7184	31.6357	27.2901	18.9343	17.5835	13.3634	16.6095	16.7166	17.1035	31.9416	16.7185	4.31997	1.68694	2.48275e-05	-0.933382	2.11806202291863e-08	-1	4.64216
Car4	ENSMUSG00000000805	7.99031	7.12635	7.03278	6.02748	4.83323	5.94439	4.55382	3.42123	4.28639	1.66095	5.57221	2.60901	6.49242	3.68394	1.0171	1.29113	0.00336921	-0.905153	0.0135294	-1	2.41648
Carns1	ENSMUSG00000075289	11.1444	15.9683	19.3243	14.9571	14.3532	18.7789	11.2647	12.0937	11.8506	7.7511	11.8409	11.0158	15.7544	10.9695	2.7625	1.48587	0.00664766	-0.542885	0.0728625	0	2.15727
Cars2	ENSMUSG00000056228	5.25678	6.0706	5.82897	5.86005	5.56554	7.97088	2.15707	4.93294	3.02569	5.5365	3.48263	4.34836	6.09214	3.91387	0.878294	1.14901	0.00714709	-0.562807	0.175858	0	2.13002
Cast	ENSMUSG00000021585	27.7558	35.2359	37.1913	36.109	35.7366	27.5603	59.4394	44.1578	46.3939	47.4294	51.5429	41.1645	33.2648	48.3546	4.00816	5.87438	0.000786539	0.524977	0.00402336	1	3.00079
Cat	ENSMUSG00000027187	109.972	144.375	121.204	103.36	109.553	104.702	135.896	137.406	164.396	124.387	143.484	155.671	115.528	143.54	14.1196	13.1974	0.00885573	0.31141	0.193961	0	2.04973
Cbx5	ENSMUSG00000009575	34.2742	37.7433	38.7119	38.3414	37.9335	33.6398	45.2986	41.4526	44.1246	49.4594	44.5777	50.1511	36.774	45.844	2.02354	3.0486	0.000246605	0.309029	0.0967843	0	3.5055
Cc2d2a	ENSMUSG00000039765	10.7238	9.76574	8.93353	8.65054	13.0351	11.3484	7.42992	9.07025	5.79923	4.0601	5.57221	7.82704	10.4095	6.62646	1.50337	1.65534	0.0035846	-0.585266	0.0727086	0	2.39254
Ccbe1	ENSMUSG00000046318	9.67248	12.4051	13.9388	7.42273	10.8382	6.21459	6.23155	4.77381	5.04281	2.5837	2.78611	4.63825	10.082	4.3427	2.67831	1.28116	0.00150712	-1.17744	0.000207251	-1	2.73381
Ccdc47	ENSMUSG00000078622	23.1299	22.3028	20.6548	18.6963	19.7723	19.9948	13.9011	17.1062	10.842	15.8713	13.234	16.2339	20.7585	14.5314	1.51808	2.12191	0.000329705	-0.474277	0.0244574	-1	3.37535
Ccnd1	ENSMUSG00000070348	22.7093	25.4701	20.5915	22.1566	15.3785	20.4001	28.5213	32.5415	45.6374	36.7255	26.468	33.6273	21.1177	33.9202	3.06286	6.21601	0.0020405	0.696439	0.00106538	1	2.61276
Ccnd2	ENSMUSG00000000184	79.9031	96.2058	93.4535	74.4505	70.448	83.4916	129.664	145.442	178.263	144.687	105.872	127.262	82.9921	138.532	9.34654	22.1229	0.00041844	0.745603	8.36040317210596e-06	1	3.27049
Ccnt2	ENSMUSG00000026349	27.5456	23.3586	28.7647	30.7513	30.3175	28.2358	18.455	23.6304	23.7012	17.5323	24.3784	26.0901	28.1623	22.2979	2.42116	3.16054	0.00809998	-0.352925	0.258767	0	2.08308
Ccser2	ENSMUSG00000058690	125.532	121.94	118.924	129.033	117.609	120.374	148.359	151.409	156.831	151.147	174.828	146.105	122.235	154.78	3.93696	9.54977	3.51922e-05	0.333039	0.00683824	1	4.45573
Cd151	ENSMUSG00000025510	45.8392	44.6057	53.0309	48.6105	45.1102	43.2319	61.5964	54.7397	54.4624	60.1633	66.17	50.7308	46.7381	57.9771	3.25075	5.16954	0.00209249	0.294528	0.155242	0	2.60279
Cd248	ENSMUSG00000056481	7.14923	7.65423	9.69383	7.36692	10.1058	7.56559	16.5376	10.5024	18.4063	17.1632	9.05484	11.5956	8.25594	13.8766	1.17923	3.61104	0.00789842	0.764177	0.0065486	1	2.09252
Cd34	ENSMUSG00000016494	39.1105	39.063	42.26	38.6205	42.4739	42.5564	52.2491	54.3419	60.7659	81.0175	64.0804	63.7759	40.6807	62.7051	1.75855	9.32213	0.000406341	0.621114	8.00055730595548e-05	1	3.2833
Cdc42ep1	ENSMUSG00000049521	28.1764	24.8103	29.7784	21.9333	21.0905	24.7233	29.2403	29.5976	34.5433	28.7898	33.4333	41.4543	25.0853	32.8431	3.10055	4.42219	0.00930231	0.377488	0.1638	0	2.03137
Cdc42se1	ENSMUSG00000046722	7.56977	8.05014	8.99688	7.86921	6.59077	7.97088	10.5457	11.0593	10.842	11.2576	12.5375	12.1754	7.84128	11.4029	0.711115	0.715605	1.32285e-05	0.502925	0.0265828	1	4.99274
Cdh4	ENSMUSG00000000305	7.78004	8.97393	8.80681	5.0229	6.44431	9.05168	11.2647	11.3776	15.3806	10.5194	11.1444	15.944	7.67994	12.6051	1.49569	2.18475	0.00195032	0.720249	0.00821196	1	2.63069
Cdk7	ENSMUSG00000069089	9.67248	10.1617	7.15949	8.92959	8.78769	10.1325	7.19025	7.31985	6.30351	7.7511	6.26874	8.11694	9.14057	7.1584	1.03305	0.685505	0.00505368	-0.310976	0.597728	0	2.26102
Cds2	ENSMUSG00000058793	95.6735	98.1853	106.886	84.4405	92.1243	97.8122	71.1834	83.86	77.6593	72.7127	58.5082	68.7041	95.8536	72.1046	6.77219	7.81758	0.000441387	-0.393161	0.0162261	-1	3.24723
Cdv3	ENSMUSG00000032803	29.0175	20.7192	24.5197	29.8583	25.1914	23.1021	34.5132	49.9659	43.3682	58.1333	52.936	56.5287	25.4014	49.2409	3.18778	8.14207	0.000116233	0.950729	6.10526431646767e-08	1	3.85575
Cenpf	ENSMUSG00000026605	10.9341	13.7248	14.4457	12.2782	12.4492	16.7524	2.63642	4.53512	2.01712	2.2146	1.39305	1.15956	13.4307	2.32598	1.85628	1.10419	4.367e-07	-2.29273	1.20327723178499e-21	-1	7.27106
Cep128	ENSMUSG00000061533	9.88276	5.01484	5.38546	5.46938	6.88369	6.21459	5.7522	3.42123	2.52141	3.87555	2.78611	3.47869	6.47512	3.6392	1.64206	1.04651	0.00862281	-0.764461	0.0435707	-1	2.05969
Cers4	ENSMUSG00000008206	13.2471	13.3289	10.074	12.2224	14.6462	12.0239	11.5044	8.83156	7.81636	9.41205	5.57221	9.56639	12.5904	8.78383	1.41372	1.81022	0.00406903	-0.459045	0.121449	0	2.34379
Ces1d	ENSMUSG00000056973	30.6996	36.0277	40.2325	37.3927	27.5348	33.3696	11.5044	13.2871	6.05137	6.82835	9.75137	5.79781	34.2095	8.87007	4.22871	2.85129	6.01161e-07	-1.91507	2.69692761125809e-19	-1	7.02629
Cfh	ENSMUSG00000026365	43.9467	30.089	39.8524	46.3781	28.56	35.3961	53.2078	43.203	54.2102	65.3307	51.5429	42.6139	37.3704	51.6848	6.64687	7.62835	0.0100989	0.464101	0.0888419	0	2.00076
Chd3	ENSMUSG00000018474	10.093	12.6691	10.4541	9.26445	10.5452	12.4292	7.42992	6.7629	4.28639	6.09015	6.96526	4.34836	10.9092	5.9805	1.23277	1.24021	8.88035e-05	-0.845262	0.000274985	-1	3.98601
Chd6	ENSMUSG00000057133	33.2229	41.3065	45.618	43.476	35.7366	48.3657	22.2898	27.2903	33.5347	30.8199	30.6472	19.7126	41.2876	27.3824	5.31498	4.91758	0.00157615	-0.60246	0.00635222	-1	2.71579
Chmp2a	ENSMUSG00000033916	10.5136	8.57802	8.93353	11.8875	8.49477	9.59208	11.9837	15.7536	12.8592	14.0258	10.4479	11.8855	9.66658	12.826	1.20768	1.69611	0.00685183	0.449631	0.153411	0	2.14589
Chmp4b	ENSMUSG00000038467	11.9855	9.76574	11.4679	15.4594	11.424	12.159	16.2979	17.6631	16.137	16.6095	22.9854	15.6541	12.0436	17.5578	1.71212	2.5033	0.00226596	0.497227	0.0318728	1	2.57134
Chrm2	ENSMUSG00000045613	56.563	37.7433	51.3836	64.2931	55.6554	57.9578	39.067	32.0641	24.7098	35.9873	21.5923	29.2789	53.9327	30.4499	8.18556	6.05942	0.000427773	-0.801324	7.63885575960111e-05	-1	3.26087
Cish	ENSMUSG00000032578	24.1812	21.2471	25.1533	20.4823	19.9188	20.4001	14.1408	18.2996	18.6584	20.3005	13.9305	15.0743	21.8971	16.734	2.01655	2.45673	0.0045945	-0.353394	0.216764	0	2.29731
Ckm	ENSMUSG00000030399	315.197	339.558	348.154	380.68	280.327	317.349	240.873	294.385	278.867	231.979	266.073	269.598	330.211	263.629	31.1866	21.3669	0.00278294	-0.325452	0.0767043	0	2.49074
Clcn1	ENSMUSG00000029862	6.72868	5.54272	10.3908	5.69262	7.32308	8.24108	2.39675	2.70516	2.77355	0.7382	2.78611	3.1888	7.31982	2.43143	1.65503	0.791581	0.000139706	-1.62949	4.98295255252565e-07	-1	3.76827
Clcn4.2	ENSMUSG00000000605	21.0271	17.6839	20.7815	20.4823	19.3329	21.2107	12.4631	16.4697	13.3634	19.0087	17.4132	12.1754	20.0864	15.1489	1.23346	2.61445	0.00337794	-0.402941	0.14816	0	2.41548
Clic5	ENSMUSG00000023959	141.723	116.661	136.854	121.889	108.967	118.753	202.286	210.048	241.298	274.611	236.122	234.232	124.141	233.099	11.4821	23.3869	2.92858e-06	0.908453	2.55589410737021e-13	1	5.91437
Clip1	ENSMUSG00000049550	105.977	129.99	128.807	125.461	119.513	118.618	207.558	182.758	144.224	189.533	168.559	167.267	121.394	176.65	8.10687	19.8474	0.000181895	0.541811	0.000123826	1	3.64487
Clip4	ENSMUSG00000024059	55.5116	59.6502	61.2042	70.5438	58.8776	61.0651	92.7542	83.2235	74.8857	85.2621	84.2797	88.4166	61.1421	84.8036	4.60901	5.44076	2.26205e-05	0.466066	0.000447504	1	4.69283
Cltb	ENSMUSG00000047547	15.1395	14.9126	15.0793	16.6314	19.7723	15.2663	22.7691	20.2091	24.7098	24.3606	32.0402	22.9014	16.1336	24.4984	1.7239	3.67154	0.00096319	0.560476	0.00366448	1	2.9165
Clu	ENSMUSG00000022037	259.265	260.376	304.247	263.367	236.828	271.145	313.015	308.309	396.617	394.384	337.815	311.053	265.871	343.532	20.1002	37.9987	0.00236251	0.369051	0.0306018	1	2.55491
Cluh	ENSMUSG00000020741	153.708	157.704	174.742	170.332	154.517	167.389	123.672	136.929	144.729	133.245	137.216	152.482	163.065	138.046	8.13657	8.98757	0.000958384	-0.243077	0.197262	0	2.91856
Cmklr1	ENSMUSG00000042190	14.0882	17.0241	15.1426	15.4036	12.4492	8.10598	24.6865	21.323	52.4452	32.6654	52.2395	24.3508	13.7023	34.6184	2.85893	12.9932	0.00558053	1.30828	8.97928870456394e-06	1	2.22337
Cnot1	ENSMUSG00000036550	72.9642	95.9418	92.4398	87.0635	70.5945	82.9512	66.1503	67.7882	70.8515	68.2835	59.9013	60.5871	83.6592	65.5936	9.35524	4.0306	0.00266226	-0.346807	0.0728625	0	2.50806
Cnst	ENSMUSG00000038949	29.8585	27.7136	23.696	27.5143	24.4591	27.0199	17.2566	18.1405	17.6498	15.1331	15.3236	19.1328	26.7102	17.1061	2.07422	1.44717	6.96104e-06	-0.622983	8.39059072585866e-05	-1	5.3703
Cobll1	ENSMUSG00000034903	65.8149	84.5925	82.2391	69.7625	61.3674	81.0598	54.1665	60.1501	53.9581	52.0431	53.6325	62.9062	74.1394	56.1428	8.8914	3.94947	0.00202402	-0.399579	0.0327449	-1	2.61597
Col15a1	ENSMUSG00000028339	40.3721	42.4942	41.4997	39.9041	46.1354	43.367	53.6872	56.331	72.8686	88.584	64.7769	54.2095	42.2954	65.0762	2.08102	12.5013	0.00244079	0.622997	0.000828827	1	2.54209
Col1a1	ENSMUSG00000001506	34.2742	35.2359	37.6349	35.2161	39.984	36.8822	55.1252	62.6961	99.5955	123.649	64.0804	66.6748	36.5379	78.6368	1.90456	24.5873	0.00338898	1.11025	4.0224667203705e-07	1	2.41422
Col1a2	ENSMUSG00000029661	21.8682	22.5668	28.9548	24.9471	21.2369	23.1021	32.5958	33.9736	49.4195	69.7599	47.3638	36.2363	23.7793	44.8915	2.58823	12.8475	0.0048307	0.907756	9.39154818284296e-05	1	2.27819
Col4a1	ENSMUSG00000031502	145.928	119.96	115.502	123.117	132.108	121.184	150.756	197.954	212.807	268.705	189.455	182.051	126.3	200.288	10.1003	35.9315	0.00126904	0.668728	0.000102843	1	2.80341
Col4a2	ENSMUSG00000031503	113.757	108.479	102.831	107.546	114.24	96.8665	125.11	154.274	163.135	200.421	181.097	146.105	107.286	161.69	6.05719	24.2033	0.000645966	0.589831	0.000178713	1	3.08375
Col6a2	ENSMUSG00000020241	23.9709	30.6169	25.9136	28.4631	30.6105	26.3444	32.1164	41.6117	50.4281	55.9187	39.702	38.2656	27.6532	43.0071	2.46587	7.91349	0.00200538	0.642697	0.00110111	1	2.61964
Col6a6	ENSMUSG00000043719	3.99516	13.197	14.6358	6.41815	12.3028	11.4835	2.15707	3.5008	2.26926	0.92275	2.08958	1.73934	10.3387	2.11313	3.81693	0.764766	0.00081044	-2.22352	8.51455331054388e-09	-1	2.98827
Col8a1	ENSMUSG00000068196	4.62597	4.61893	5.63889	5.13452	5.85846	6.89009	21.5707	13.8441	33.0304	49.644	27.8611	20.0024	5.46114	27.6588	0.790027	11.5382	0.00158171	2.33118	1.53077645872395e-15	1	2.71437
Comt	ENSMUSG00000000326	38.6899	40.5146	43.0203	35.3835	32.368	37.2875	65.4312	76.7788	95.5613	99.1034	80.797	84.9379	37.8773	83.7683	3.43961	11.325	5.78307e-06	1.14417	5.5668186026869e-16	1	5.48332
Corin	ENSMUSG00000005220	82.2161	95.5459	78.9445	72.8878	66.7865	69.1711	50.3317	38.7475	40.3425	46.8757	31.3437	41.4543	77.592	41.5159	9.62077	6.04105	3.29146e-05	-0.885401	1.68844272468945e-08	-1	4.49106
Cox19	ENSMUSG00000045438	11.1444	10.1617	10.961	8.9854	11.7169	10.5378	20.612	12.0141	28.744	19.9314	15.3236	17.9732	10.5845	19.0997	0.863683	5.19175	0.00470721	0.854772	0.000795659	1	2.28807
Cox6c	ENSMUSG00000014313	41.4235	35.3678	36.4944	46.1548	30.7569	38.6385	32.3561	27.3699	22.4405	30.0817	22.9854	23.1912	38.1393	26.4041	4.83339	3.82108	0.00166587	-0.514854	0.0130983	-1	2.69358
Cox7a1	ENSMUSG00000074218	49.624	70.2078	65.069	79.6966	50.8222	66.1989	47.4556	46.9425	38.3254	30.4508	39.702	37.6858	63.6031	40.0937	10.5694	5.81906	0.00142791	-0.666296	0.00115069	-1	2.75559
Cpeb3	ENSMUSG00000039652	50.0446	42.2302	48.2791	44.5364	55.9483	47.1498	36.1909	35.9627	37.0647	33.219	42.4881	38.8453	48.0314	37.2951	4.34814	2.85869	0.000960136	-0.379761	0.0475138	-1	2.91781
Cpt1a	ENSMUSG00000024900	25.2326	28.7694	27.4342	26.3981	24.752	34.1802	22.5294	22.1187	24.4576	17.9014	16.0201	22.9014	27.7944	20.9881	3.15246	2.98778	0.00568788	-0.383488	0.140974	0	2.21616
Cpt2	ENSMUSG00000028607	73.595	79.0497	93.2635	85.2776	74.4025	99.0281	56.0839	69.9364	56.7316	54.2577	77.3144	61.7467	84.1027	62.6785	9.47019	8.34185	0.00350888	-0.437577	0.0339658	-1	2.40078
Cpxm2	ENSMUSG00000030862	17.8731	12.4051	14.0022	11.3294	16.2572	12.0239	42.4225	41.7709	34.5433	33.9572	33.4333	42.0341	13.9818	38.0269	2.36905	4.06603	4.62793e-07	1.47375	1.65210089830281e-20	1	7.22607
Crat	ENSMUSG00000026853	211.743	245.727	252.42	218.719	220.132	246.422	165.855	158.65	159.101	130.477	169.952	161.179	232.527	157.536	16.0171	12.7314	9.52397e-06	-0.566556	4.37106156150784e-06	-1	5.18333
Creb3l2	ENSMUSG00000038648	27.7558	28.1095	30.7922	28.3515	30.3175	30.6676	38.1083	39.384	51.1845	44.6611	36.9159	38.2656	29.3324	41.4199	1.27981	5.01998	0.000391388	0.503956	0.00189569	1	3.29972
Creg1	ENSMUSG00000040713	73.3847	59.1223	85.0902	70.4322	71.4732	79.4386	43.6208	61.0253	46.8981	41.3392	50.1499	49.8612	73.1569	48.8158	8.05341	6.30486	0.000336978	-0.579282	0.000795659	-1	3.36567
Crhr2	ENSMUSG00000003476	10.3033	14.6486	15.8396	13.9525	12.7422	20.6703	10.0663	10.1841	11.0942	5.5365	7.66179	10.1462	14.6927	9.11485	3.17983	1.9125	0.00722687	-0.68138	0.0288697	-1	2.12585
Crip2	ENSMUSG00000006356	399.516	447.641	413.476	386.54	352.24	413.946	326.437	301.387	314.671	264.829	267.466	295.109	402.226	294.983	29.093	22.6732	6.88286e-05	-0.445287	0.000559996	-1	4.11187
Crtc3	ENSMUSG00000030527	11.7752	15.0445	16.4732	13.7851	15.232	16.3471	12.2234	13.8441	8.32064	9.5966	11.1444	9.85628	14.7762	10.8309	1.61325	1.82078	0.00463981	-0.425896	0.17976	0	2.29357
Cs	ENSMUSG00000005683	372.18	398.812	445.853	455.409	365.129	391.924	282.816	309.821	300.551	273.319	284.183	303.226	404.885	292.319	34.3659	12.9778	4.4479e-05	-0.470117	7.39506247463685e-05	-1	4.33355
Csf1	ENSMUSG00000014599	29.2277	21.1151	35.354	29.5235	29.2923	25.6689	35.2322	29.1998	39.3339	39.8628	37.6124	36.8161	28.3636	36.3429	4.31318	3.54562	0.00956355	0.340669	0.26961	0	2.02105
Csf1r	ENSMUSG00000024621	11.9855	15.8363	12.8617	14.0083	16.6966	9.45698	16.7772	17.1857	15.8849	16.6095	18.1097	20.0024	13.4742	17.4282	2.41448	1.33078	0.00938017	0.359418	0.334746	0	2.02826
Csrp3	ENSMUSG00000030470	139.62	140.943	149.336	151.747	126.103	130.506	156.508	160.559	157.84	188.057	171.345	159.73	139.709	165.673	9.20982	11.1058	0.00242294	0.243104	0.230863	0	2.54498
Ctgf	ENSMUSG00000019997	10.9341	8.44605	4.49844	6.1391	7.90892	8.37618	23.2485	21.323	39.5861	52.7813	39.0055	26.6699	7.71713	33.769	2.00838	11.0959	0.000421475	2.14775	9.68348545870529e-15	1	3.26734
Ctnna1	ENSMUSG00000037815	102.402	122.072	138.755	142.204	109.993	115.375	92.0352	87.1221	96.5698	100.58	79.404	94.7942	121.8	91.7508	14.4961	6.88459	0.0018669	-0.406756	0.0203515	-1	2.64808
Ctnna3	ENSMUSG00000060843	25.8634	35.3678	32.6295	34.3231	32.9539	26.2093	27.0833	22.8347	24.9619	16.2404	17.4132	18.553	31.2245	21.1811	3.77772	4.02863	0.0022632	-0.54801	0.0189058	-1	2.57182
Ctsd	ENSMUSG00000007891	270.83	275.42	273.898	274.027	201.385	238.856	295.279	311.332	327.783	301.555	296.024	296.268	255.736	304.707	27.443	11.7033	0.00431466	0.252972	0.286394	0	2.32133
Ctsl	ENSMUSG00000021477	14.2985	15.0445	17.4235	14.7338	9.66646	16.8875	20.8517	18.9361	16.137	20.4851	21.5923	20.5822	14.6757	19.7641	2.51054	1.80535	0.00425004	0.40683	0.168787	0	2.32711
Cx3cl1	ENSMUSG00000031778	6.30814	7.39029	6.33583	4.18575	6.88369	7.97088	10.5457	7.39941	8.57278	10.7039	8.35832	8.40683	6.51243	8.99782	1.19177	1.21109	0.00841921	0.489291	0.256997	0	2.06862
Cxcl12	ENSMUSG00000061353	92.0989	92.7746	98.3321	96.2164	95.9323	117.267	76.9356	86.3265	76.1464	78.0647	80.797	87.2571	98.7701	80.9212	8.53754	4.4011	0.00196368	-0.28639	0.133267	0	2.62798
Cxcl14	ENSMUSG00000021508	4.62597	10.8215	12.1014	13.6176	8.64123	8.24108	2.15707	3.10298	3.02569	4.0601	2.78611	2.89891	9.67481	3.00514	2.92586	0.562941	0.000533041	-1.68608	3.95180809852594e-08	-1	3.16572
Cyb5r3	ENSMUSG00000018042	38.9002	41.8343	36.1776	35.2719	42.1809	31.4782	51.7698	43.9191	57.488	50.7513	43.8812	41.7442	37.6405	48.2589	3.77524	5.54007	0.00534218	0.366258	0.115818	0	2.23993
Cyc1	ENSMUSG00000022551	89.9962	92.3787	97.5085	100.402	84.0689	87.0042	79.8117	80.9161	77.6593	74.7428	87.7623	85.2278	91.8931	81.02	5.66993	4.38431	0.00686039	-0.19248	0.596966	0	2.14542
Cycs	ENSMUSG00000063694	50.8857	40.7786	33.1364	38.6763	49.9434	45.6637	30.199	27.2107	24.7098	26.9443	22.2888	26.38	43.1807	26.2888	6.30097	2.41768	0.000228737	-0.689551	5.43273276242242e-05	-1	3.53966
Cygb	ENSMUSG00000020810	20.3963	22.4348	24.8365	19.8125	22.2622	19.4544	32.3561	31.9846	41.8553	44.6611	36.2194	33.6273	21.5328	36.784	1.86327	4.84238	6.28989e-05	0.766824	1.50675888137107e-06	1	4.15698
Cyp4b1	ENSMUSG00000028713	12.406	16.7601	11.4045	10.8271	7.03016	8.24108	5.99187	6.36509	4.03425	6.82835	6.26874	4.63825	11.1115	5.68776	3.1264	1.00211	0.00414897	-0.949897	0.00185901	-1	2.33633
Cyr61	ENSMUSG00000028195	30.0688	19.1356	28.638	18.3057	24.6055	16.6173	43.6208	24.2669	53.9581	38.0173	50.1499	31.888	22.8951	40.3168	5.19577	10.2276	0.00681856	0.803029	0.00573883	1	2.14772
Cyth1	ENSMUSG00000017132	18.5039	21.3791	20.8449	20.4823	24.4591	19.0491	17.7359	19.8909	14.372	14.2104	14.6271	14.7844	20.7864	15.9368	1.92198	2.1348	0.00363111	-0.350679	0.219653	0	2.38757
D2hgdh	ENSMUSG00000073609	24.3915	25.998	29.7151	23.9425	24.752	19.0491	24.2072	19.7318	16.8934	15.3177	16.0201	17.3934	24.6413	18.2606	3.14695	2.99521	0.0082315	-0.421006	0.143901	0	2.07706
Dab2	ENSMUSG00000022150	30.2791	26.13	30.0319	24.7238	29.2923	27.8305	30.199	31.0298	35.5518	41.3392	32.0402	37.3959	28.0479	34.5927	2.05094	3.93292	0.0080223	0.309443	0.275481	0	2.08669
Dact3	ENSMUSG00000078794	7.78004	3.0353	7.22285	5.52519	8.20185	7.43049	9.587	9.70675	14.372	14.9486	16.7166	18.8429	6.53262	14.029	1.77347	3.41011	0.00141896	1.07897	0.000403149	1	2.75813
Dapk1	ENSMUSG00000021559	27.125	26.3939	27.2441	27.4027	23.1409	23.5074	18.9343	23.0734	19.1627	16.9786	19.5027	18.2631	25.8023	19.3191	1.78369	1.86611	0.000222765	-0.403207	0.0464372	-1	3.55172
Dazap2	ENSMUSG00000000346	69.1793	62.8175	61.9011	62.842	64.8825	67.1446	67.5883	70.5729	75.1379	84.7085	81.4936	76.5311	64.7945	76.0054	2.60926	5.87725	0.00296876	0.226316	0.367704	0	2.46556
Dbi	ENSMUSG00000026385	9.67248	8.97393	9.82054	9.93417	7.03016	8.51128	5.03317	7.16072	7.56422	8.1202	6.96526	5.21803	8.99043	6.67693	1.00974	1.15599	0.0071171	-0.420217	0.343496	0	2.1316
Dbt	ENSMUSG00000000340	17.032	19.6635	22.6189	22.4356	15.8178	21.8862	14.8598	15.4353	17.3977	9.9657	13.234	15.6541	19.909	14.4244	2.66807	2.34027	0.00616841	-0.472664	0.111608	0	2.18549
Dcaf11	ENSMUSG00000022214	21.8682	28.9013	25.4067	30.3048	27.0954	24.1829	18.455	21.8004	18.1541	16.9786	20.8958	13.9147	26.2932	18.3664	2.83898	2.58155	0.000951761	-0.520455	0.0143522	-1	2.92143
Dchs1	ENSMUSG00000036862	17.2423	15.8363	15.2694	15.6826	18.7471	17.1577	23.4881	32.3028	30.509	30.0817	24.3784	25.8003	16.6559	27.76	1.19095	3.34437	3.74215e-05	0.772087	1.92778855651536e-06	1	4.42345
Dcp1b	ENSMUSG00000041477	13.2471	14.9126	16.98	14.6222	19.7723	21.8862	11.7441	11.5367	10.0856	5.72105	6.26874	11.3057	16.9034	9.44365	3.04413	2.49967	0.00173062	-0.79955	0.002827	-1	2.67832
Ddx5	ENSMUSG00000020719	62.8711	51.3361	54.805	64.7954	66.9329	60.6598	53.9268	51.6368	37.5689	48.7212	47.3638	43.1937	60.2334	47.0685	5.49946	5.41572	0.00340725	-0.348937	0.122875	0	2.41214
Decr1	ENSMUSG00000028223	54.0397	49.6205	62.5347	73.3901	61.6603	57.4174	44.8192	43.9191	35.2997	38.571	49.4534	39.4251	59.7771	41.9146	7.50673	4.6623	0.00110838	-0.528472	0.00415379	-1	2.85869
Dennd4b	ENSMUSG00000042404	39.3208	40.6466	41.4364	37.8392	42.6203	37.2875	34.5132	30.7911	34.2911	28.9744	25.0749	27.5396	39.8585	30.1974	1.90242	3.42871	0.000258384	-0.381353	0.0353417	-1	3.48441
Des	ENSMUSG00000026208	528.202	531.969	567.564	526.679	495.772	509.326	892.789	777.654	1058.99	1104.35	892.25	856.916	526.585	930.491	22.2043	114.305	1.54233e-05	0.8212	7.83832155431119e-12	1	4.90553
Dgat2	ENSMUSG00000030747	84.5291	115.737	105.428	102.467	97.9828	96.8665	68.547	82.1892	81.1892	54.0732	54.3291	71.8929	100.502	68.7034	9.44228	11.3183	0.000698113	-0.537905	0.00400344	-1	3.05091
Dgke	ENSMUSG00000000276	13.6676	9.1059	13.1152	7.64597	11.8634	7.16029	7.19025	6.92203	6.55565	5.5365	5.57221	7.24726	10.4264	6.50398	2.58012	0.707705	0.00831311	-0.650253	0.0551141	0	2.07337
Dhdds	ENSMUSG00000012117	14.719	17.6839	17.0434	13.9525	12.5957	14.9961	19.174	23.153	21.6841	19.5623	19.5027	21.162	15.1651	20.7064	1.74032	1.42918	0.000260985	0.460169	0.0267175	1	3.47989
Dhrs7c	ENSMUSG00000033044	16.6114	16.3642	16.093	17.915	13.6209	15.8067	10.7854	10.8206	8.0685	9.2275	3.48263	9.56639	16.0685	8.65851	1.28138	2.49947	0.000151238	-0.799801	0.000183101	-1	3.73092
Dip2b	ENSMUSG00000023026	46.8905	43.8139	43.9707	40.2948	42.4739	47.0147	35.9512	35.1671	40.5946	36.7255	39.0055	37.106	44.0764	37.425	2.36297	1.84416	0.000568398	-0.241332	0.369123	0	3.13821
Dip2c	ENSMUSG00000048264	43.5262	47.2451	44.1608	39.1228	42.7668	40.9352	32.1164	31.905	25.7183	23.807	31.3437	32.4677	42.9595	29.5597	2.54904	3.4527	3.7992e-05	-0.542442	0.000823805	-1	4.41553
Dis3l	ENSMUSG00000032396	17.6628	11.7453	11.848	11.9991	12.0098	17.6981	8.38862	9.3885	8.32064	7.56655	10.4479	8.11694	13.8272	8.70486	2.72616	0.948206	0.00265064	-0.662623	0.00955235	-1	2.50977
Dlc1	ENSMUSG00000031523	130.158	127.087	106.315	104.644	108.528	130.506	86.5226	97.0675	87.4928	78.4338	65.4735	67.8344	117.873	80.4708	11.4843	11.1813	0.000391092	-0.534325	0.00149987	-1	3.30005
Dlst	ENSMUSG00000004789	173.684	159.155	184.753	186.126	140.457	182.79	139.251	148.784	147.25	128.262	138.609	132.19	171.161	139.058	16.5186	7.36723	0.00264825	-0.299755	0.11428	0	2.51012
Dnaaf3	ENSMUSG00000055809	4.83624	5.67469	7.98315	5.63681	4.68677	3.51259	4.31415	1.51171	3.02569	2.2146	0.696526	2.60901	5.38838	2.39528	1.36578	1.14195	0.00372595	-1.16615	0.00582754	-1	2.37764
Dnaja4	ENSMUSG00000032285	8.41086	5.14681	6.46255	10.1016	6.29785	7.16029	10.5457	10.9798	10.0856	12.734	9.75137	8.11694	7.26333	10.3689	1.60397	1.38629	0.00835159	0.522061	0.150883	0	2.07164
Dnm3	ENSMUSG00000040265	4.83624	4.35499	4.62516	6.08329	5.712	5.40399	4.07447	2.94385	2.77355	4.0601	4.87568	2.02923	5.16928	3.45948	0.613064	0.959738	0.00727734	-0.652997	0.157292	0	2.12324
Dnmt3a	ENSMUSG00000020661	30.4894	23.3586	25.4067	28.2398	27.5348	22.967	20.1327	20.607	18.9105	17.5323	23.6819	21.162	26.3327	20.3377	2.6892	1.90984	0.00227131	-0.390314	0.108324	0	2.57041
Dock9	ENSMUSG00000025558	42.8954	41.8343	45.4913	40.9645	44.0849	47.42	34.7529	40.1	39.3339	33.5881	31.3437	37.6858	43.7817	36.1341	2.18961	3.15471	0.00122909	-0.2577	0.292113	0	2.81643
Dot1l	ENSMUSG00000061589	43.9467	43.6819	43.3371	41.7459	38.2265	41.3405	26.6039	30.4728	33.2825	28.6053	30.6472	32.4677	42.0464	30.3466	1.96352	2.24593	5.22153e-06	-0.474222	0.00132837	-1	5.54638
Dpep1	ENSMUSG00000019278	16.6114	21.3791	15.7129	19.2544	18.1612	12.0239	8.14895	10.3433	10.3378	10.1503	7.66179	12.7552	17.1905	9.89953	2.94276	1.66726	0.000702027	-0.773029	0.000756771	-1	3.04856
Dpf3	ENSMUSG00000021221	10.5136	6.20257	7.15949	5.63681	5.41908	7.02519	6.47122	3.97818	3.27783	3.3219	2.78611	3.47869	6.99278	3.88565	1.7012	1.208	0.00761898	-0.78143	0.0279469	-1	2.10602
Dpysl2	ENSMUSG00000022048	28.3866	31.0128	32.5662	30.8629	35.1508	34.5855	41.7034	42.3278	45.8896	45.3993	34.8263	46.3825	32.0941	42.7548	2.31674	3.96083	0.000404192	0.427059	0.012617	1	3.28562
Dpysl3	ENSMUSG00000024501	18.0833	19.0036	16.2197	18.1382	18.0148	17.563	28.761	26.4947	40.3425	39.6783	39.0055	30.7284	17.8371	34.1684	0.840104	5.65442	7.95232e-05	0.920785	2.73044949909755e-08	1	4.04022
Dsc2	ENSMUSG00000024331	13.6676	16.3642	13.9388	17.5801	13.1815	15.2663	9.10765	13.2871	8.57278	8.8584	11.8409	9.85628	14.9998	10.2539	1.57041	1.73035	0.00107228	-0.540028	0.0309292	-1	2.87228
Dsg2	ENSMUSG00000044393	48.9932	47.3771	54.108	52.7962	47.1606	54.3101	30.6784	30.2342	28.744	23.807	32.7367	34.2071	50.7909	30.0679	3.04067	3.30676	1.19529e-06	-0.77445	2.70541892005709e-08	-1	6.52384
Dst	ENSMUSG00000026131	662.986	689.673	754.091	767.722	769.509	691.846	844.135	807.252	778.61	907.064	898.519	893.733	722.638	854.885	42.45	48.8842	0.00103019	0.24126	0.147013	0	2.88875
Dstyk	ENSMUSG00000042046	16.6114	18.8716	14.7625	12.6689	19.1865	11.0782	8.14895	12.4119	10.0856	9.04295	6.26874	11.0158	15.5298	9.49567	3.00831	1.98306	0.00381654	-0.639579	0.0184617	-1	2.3684
Dusp18	ENSMUSG00000047205	30.9099	35.4998	38.2051	25.1145	23.7268	30.6676	17.4963	17.8222	17.902	13.8413	18.8062	22.0317	30.6873	17.9833	5.15157	2.39767	0.000537895	-0.785364	0.000126239	-1	3.16183
Dusp3	ENSMUSG00000003518	49.8343	55.9551	58.4797	61.8933	42.9132	59.579	66.1503	87.7586	77.155	73.2664	78.0109	86.9672	54.7758	78.2181	6.50611	7.51546	0.000361106	0.510648	0.00244327	1	3.33512
Dync1li1	ENSMUSG00000032435	17.6628	17.42	20.2113	19.98	21.9692	21.4809	32.1164	29.1998	24.9619	46.5066	30.6472	27.8295	19.7874	31.8769	1.7303	6.91573	0.00353157	0.691671	0.00110425	1	2.3983
Ech1	ENSMUSG00000053898	208.169	251.402	254.257	250.643	194.355	226.022	108.573	136.292	105.647	91.1677	113.534	137.408	230.808	115.437	23.208	16.5995	3.97141e-06	-0.999078	4.96534851603374e-12	-1	5.71817
Echs1	ENSMUSG00000025465	44.7878	47.509	43.9073	43.5318	33.9791	37.0173	37.8686	35.1671	22.4405	32.1117	28.5576	32.4677	41.7887	31.4355	4.70814	4.93331	0.00683061	-0.397995	0.135692	0	2.14705
Eci1	ENSMUSG00000024132	33.2229	34.3121	37.7616	39.2344	29.7317	30.6676	24.9262	23.3121	15.3806	23.6224	17.4132	22.6115	34.155	21.211	3.45033	3.52162	0.000157137	-0.667067	0.000309418	-1	3.71299
Eci2	ENSMUSG00000021417	26.9147	31.6727	30.2219	23.8309	25.6308	24.1829	14.1408	20.8457	16.137	14.5795	14.6271	21.162	27.0756	16.9153	2.94512	2.95742	0.000283497	-0.652529	0.000942838	-1	3.44268
Ednrb	ENSMUSG00000022122	12.6163	9.36983	9.56711	8.31569	9.22708	8.64638	13.9011	13.3667	11.5985	15.3177	13.9305	11.8855	9.62373	13.3333	1.40514	1.27303	0.00138859	0.49771	0.0658277	0	2.76688
Efcab2	ENSMUSG00000026495	13.0368	9.63377	12.0381	12.7247	12.8886	13.51	9.587	8.83156	6.55565	3.691	6.96526	8.40683	12.3053	7.33955	1.2722	1.93575	0.000730614	-0.730432	0.00955235	-1	3.03175
Efhd2	ENSMUSG00000040659	7.78004	6.99438	7.85643	5.80424	5.712	5.53909	7.42992	10.6615	15.3806	15.5022	7.66179	13.335	6.61436	11.6618	0.972346	3.32383	0.00858811	0.848713	0.00425248	1	2.0612
Efnb3	ENSMUSG00000003934	25.8634	23.7545	34.5937	28.9654	22.4086	31.8835	11.2647	14.958	10.3378	11.4421	15.3236	15.6541	27.9115	13.1634	4.34542	2.18489	4.85711e-05	-1.10206	8.96855338865876e-09	-1	4.28823
Ehbp1	ENSMUSG00000042302	42.2646	38.799	42.26	46.0432	46.2819	45.1233	32.1164	37.7927	30.0047	37.8328	28.5576	24.9306	43.462	31.8725	2.64563	4.71346	0.00072968	-0.421724	0.0313917	-1	3.03228
Ehbp1l1	ENSMUSG00000024937	39.531	32.3325	34.4669	43.2527	46.8677	38.5034	61.3568	53.3076	44.3767	50.9358	43.8812	61.4568	39.1591	52.5525	4.92218	7.09484	0.0060388	0.434151	0.0588402	0	2.19351
Ehd4	ENSMUSG00000027293	143.615	156.648	145.788	146.724	120.245	131.722	190.302	175.199	192.131	224.597	168.559	174.804	140.79	187.599	11.7187	18.6043	0.000768197	0.416737	0.00807121	1	3.01068
Ehhadh	ENSMUSG00000022853	5.8876	5.41075	6.14576	3.51603	6.00492	5.26889	2.8761	4.53512	2.77355	1.66095	2.78611	4.05847	5.37232	3.11505	0.887121	0.940122	0.0029377	-0.698675	0.0945404	0	2.46965
Eif3h	ENSMUSG00000022312	23.3401	21.643	23.3159	24.4448	25.3379	23.6425	31.6371	30.2342	38.8296	34.3263	27.8611	29.5688	23.6207	32.0762	1.13366	3.61276	0.00054263	0.450603	0.012164	1	3.15807
Eif4b	ENSMUSG00000058655	50.6754	55.5592	54.3615	55.6983	53.7514	58.9035	64.9519	63.3326	60.0094	62.1934	63.3839	59.4276	54.8249	62.2165	2.4672	1.94682	0.000368569	0.180334	0.598803	0	3.32611
Eif4e2	ENSMUSG00000026254	25.2326	21.643	32.2494	26.4539	18.3077	22.0213	37.3893	30.5524	33.2825	36.3564	45.2742	26.6699	24.318	34.9208	4.41324	5.84795	0.00892846	0.491878	0.0658012	0	2.04668
Eif4ebp1	ENSMUSG00000031490	16.1909	18.4757	19.1976	19.4219	15.9643	16.3471	20.1327	24.6647	18.1541	23.0688	20.8958	21.162	17.5996	21.3463	1.46454	2.0768	0.00805673	0.284546	0.453732	0	2.08509
Elf4	ENSMUSG00000031103	7.3595	9.63377	7.91979	9.04121	9.08062	8.10598	15.8185	17.6631	17.6498	22.3306	21.5923	13.335	8.52348	18.0649	0.78579	3.11958	5.83941e-05	1.06524	9.75408713806608e-09	1	4.19443
Elmo1	ENSMUSG00000041112	10.7238	9.63377	10.7709	8.59473	9.08062	9.99738	13.6615	12.571	11.0942	16.2404	18.8062	13.9147	9.80021	14.3813	0.799263	2.51178	0.00302788	0.515241	0.0359323	1	2.45789
Emcn	ENSMUSG00000054690	26.0737	20.1913	23.696	24.5564	25.3379	25.6689	18.6946	22.7552	18.1541	18.8241	21.5923	18.2631	24.254	19.7139	1.97467	1.78635	0.00341479	-0.288968	0.366557	0	2.41128
Emilin2	ENSMUSG00000024053	13.8779	11.7453	11.4679	13.8409	15.5249	12.4292	6.47122	5.80814	4.03425	2.5837	2.78611	4.05847	13.1477	4.29031	1.41243	1.43496	1.84834e-06	-1.51777	5.7641890761059e-12	-1	6.22119
Emp1	ENSMUSG00000030208	9.67248	4.7509	7.09613	9.65512	6.29785	7.29539	16.0582	14.4806	18.4063	32.8499	22.2888	9.85628	7.46131	18.99	1.75893	7.25345	0.00618538	1.33903	2.31157810592338e-05	1	2.18445
Enah	ENSMUSG00000022995	55.9322	57.9346	67.7934	51.9591	66.3471	53.3644	147.4	136.69	199.695	206.696	189.455	137.408	58.8885	169.557	6.09796	29.688	9.84248e-06	1.52173	2.36372046111503e-23	1	5.164
Eno1	ENSMUSG00000063524	27.3353	33.2563	32.9463	31.5326	22.7015	34.1802	31.3974	38.7475	50.6802	47.7985	50.1499	39.715	30.3254	43.0814	4.05875	7.03074	0.00559871	0.489345	0.0402585	1	2.22214
Eno1b	ENSMUSG00000059040	25.0223	24.4144	26.2937	28.9654	16.2572	27.4252	32.1164	34.7693	51.4367	37.8328	34.1298	32.4677	24.7297	37.1254	4.07473	6.6661	0.00528831	0.583145	0.0155737	1	2.24377
Eno3	ENSMUSG00000060600	164.432	180.402	186.274	204.934	162.426	144.827	117.68	139.952	104.89	91.9059	109.355	112.188	173.883	112.662	19.2572	14.5621	0.000206651	-0.62352	9.40414609997032e-05	-1	3.58606
Entpd1	ENSMUSG00000048120	7.3595	6.59848	5.57553	6.47396	6.59077	6.61989	12.4631	8.99068	11.3463	10.1503	17.4132	10.1462	6.53635	11.7516	0.519364	2.75342	0.00194272	0.778003	0.000878846	1	2.63224
Entpd5	ENSMUSG00000021236	70.8615	68.2282	68.8705	72.4971	73.5237	81.0598	42.1828	51.3981	40.0903	41.5238	32.0402	32.1778	72.5068	39.9022	4.25097	6.60173	3.12361e-06	-0.83081	1.68096951117892e-08	-1	5.87239
Ep400	ENSMUSG00000029505	41.2132	47.1131	44.3508	36.9462	38.2265	44.718	36.1909	36.9175	37.0647	37.4637	34.8263	34.2071	42.0946	36.1117	3.63785	1.20217	0.00580549	-0.212787	0.582838	0	2.20841
Epb4.1	ENSMUSG00000028906	69.1793	87.6278	88.7017	83.0452	71.3268	80.1141	68.3073	62.1391	62.783	49.644	58.5082	58.268	79.9991	59.9416	7.47775	5.68309	0.00075112	-0.418999	0.0162395	-1	3.02011
Epb4.1l3	ENSMUSG00000024044	5.46706	5.14681	4.24501	5.46938	8.20185	4.32319	1.19837	2.30734	1.00856	1.29185	6.26874	0.869672	5.47555	2.15742	1.31549	1.89616	0.00925337	-1.56887	0.000932672	-1	2.03334
Epha4	ENSMUSG00000026235	38.9002	35.2359	37.6349	33.9325	41.4486	42.4213	20.3724	28.0064	12.8592	13.4722	16.0201	20.0024	38.2622	18.4554	3.05935	5.15381	2.34316e-05	-1.01572	9.81604938555874e-07	-1	4.67361
Ephx2	ENSMUSG00000022040	43.7365	47.641	51.447	51.0103	40.1305	47.2849	28.2816	31.4276	30.0047	25.2834	23.6819	32.7576	46.875	28.5728	3.96017	3.2285	1.16504e-05	-0.700953	1.79410331805512e-06	-1	5.06579
Erbb2ip	ENSMUSG00000021709	23.9709	21.643	29.1448	29.8025	27.6812	25.3987	26.3642	35.3262	38.5775	35.0645	36.9159	31.888	26.2735	34.0227	2.8922	3.98143	0.00552783	0.359022	0.161916	0	2.22697
Erbb4	ENSMUSG00000062209	7.78004	8.84196	10.8976	8.53892	10.2523	10.2676	7.90927	5.48989	6.30351	4.61375	4.17916	3.1888	9.42974	5.28073	1.11009	1.52936	0.000614546	-0.806222	0.00293087	-1	3.10492
Erc1	ENSMUSG00000030172	43.7365	42.7581	45.4913	48.4989	41.5951	47.8253	33.3148	25.2217	33.0304	20.6696	32.0402	17.6833	44.9842	26.9933	2.53904	6.214	0.000133362	-0.755738	0.000245878	-1	3.79026
Etfa	ENSMUSG00000032314	36.377	30.6169	35.2272	41.0203	30.1711	36.4769	19.893	34.6897	22.6926	25.4679	20.8958	27.5396	34.9816	25.1964	3.7171	4.97623	0.00551381	-0.443436	0.0868671	0	2.22793
Etfb	ENSMUSG00000004610	39.1105	38.0072	33.7066	44.0899	35.5902	37.8279	21.8104	31.348	23.1969	20.8542	24.3784	25.5104	38.0554	24.5164	3.22933	3.4194	7.4725e-05	-0.617752	0.000276948	-1	4.07099
Etfdh	ENSMUSG00000027809	145.087	122.468	139.642	149.906	140.603	151.852	103.54	112.742	96.5698	98.9188	121.196	98.5628	141.593	105.255	9.63606	8.88312	0.000101469	-0.434246	0.00186899	-1	3.92115
Etl4	ENSMUSG00000036617	63.7122	63.4773	64.182	54.9728	79.2357	70.387	58.0013	51.4776	44.1246	33.219	53.6325	55.9489	65.9945	49.4007	7.42665	8.45336	0.00804681	-0.423113	0.122632	0	2.08555
Etv5	ENSMUSG00000013089	8.62113	11.3494	10.5175	8.59473	8.64123	10.808	18.6946	16.3105	23.9533	16.7941	13.234	15.0743	9.75532	17.3435	1.16222	3.38924	0.000797365	0.845177	5.50233154762937e-05	1	2.99507
F2r	ENSMUSG00000048376	14.5087	11.6133	10.6442	10.2132	14.0603	13.7802	16.7772	16.7083	21.6841	33.9572	24.3784	23.4811	12.47	22.8311	1.71087	5.80316	0.00332229	0.8776	0.000406341	1	2.42191
Fam126a	ENSMUSG00000028995	18.0833	15.1765	17.2335	12.9479	14.7926	15.5365	6.95057	12.6506	5.29495	10.5194	11.8409	13.6249	15.6284	10.1469	1.66829	3.03126	0.00533475	-0.616912	0.0713551	0	2.24046
Fam13a	ENSMUSG00000037709	11.1444	7.52226	14.6991	12.5014	9.37354	13.51	14.1408	16.0718	16.137	14.2104	16.0201	16.2339	11.4585	15.469	2.44055	0.917117	0.00633487	0.409926	0.250465	0	2.17544
Fam174b	ENSMUSG00000078670	91.8886	92.2467	100.993	76.7387	97.104	84.1671	61.1171	80.0409	65.3044	60.1633	59.9013	81.7491	90.5231	68.046	8.04337	9.27051	0.00216172	-0.401818	0.0435707	-1	2.58992
Fam198b	ENSMUSG00000027955	12.406	10.0297	9.06024	10.2132	12.8886	16.212	24.2072	18.2996	21.6841	32.6654	20.1993	14.4945	11.8016	21.925	2.38663	5.65619	0.00419565	0.913552	0.00072872	1	2.33204
Fam210a	ENSMUSG00000038121	72.1231	62.9495	74.7628	77.0178	68.2511	72.8188	49.8524	59.3544	55.7231	55.1805	53.6325	65.8052	71.3205	56.5913	4.59516	4.99069	0.000666497	-0.33169	0.0676704	0	3.07049
Fam46a	ENSMUSG00000032265	5.04651	6.0706	6.33583	6.80882	6.73723	5.13379	7.42992	6.68334	11.5985	10.3348	13.234	8.69672	6.02213	9.66287	0.703797	2.30029	0.00695292	0.586118	0.0509542	0	2.14038
Fam96b	ENSMUSG00000031879	5.8876	7.52226	6.14576	7.14368	5.56554	5.40399	6.47122	7.79723	9.83348	11.9958	12.5375	9.56639	6.27814	9.70026	0.789407	2.13709	0.00725707	0.56402	0.0726655	0	2.12429
Fat1	ENSMUSG00000070047	41.844	46.9811	47.392	41.1319	42.0345	43.6372	55.3649	57.7631	82.1978	82.4939	65.4735	60.5871	43.8368	67.3134	2.48671	11.0649	0.000937835	0.617412	0.00029457	1	2.92754
Fbln2	ENSMUSG00000064080	35.5359	34.444	34.4669	31.9791	36.4689	37.8279	59.679	58.161	84.2149	101.503	75.2248	60.5871	35.1205	73.2282	1.82912	15.7825	0.000317579	1.06009	9.15533320802333e-10	1	3.39199
Fbln5	ENSMUSG00000021186	6.30814	6.73044	7.41293	6.19491	5.12615	4.59339	9.587	7.95636	8.0685	10.1503	10.4479	6.95737	6.06099	8.86123	0.947161	1.27657	0.00277882	0.50161	0.113092	0	2.49132
Fbn1	ENSMUSG00000027204	48.783	35.6318	31.4891	34.658	40.4234	50.7975	76.696	75.9036	73.3729	142.104	72.4387	78.8502	40.2971	86.5608	7.22761	24.9289	0.00257745	1.11323	6.96203919331904e-07	1	2.52073
Fbxl5	ENSMUSG00000039753	10.3033	9.76574	8.93353	11.9991	10.5452	9.59208	5.7522	9.3885	8.0685	8.1202	4.17916	7.53715	10.1898	7.17428	0.959883	1.71862	0.0064881	-0.412643	0.23825	0	2.16643
Fbxo10	ENSMUSG00000048232	7.78004	4.88287	7.98315	6.1391	4.83323	5.26889	5.03317	3.26211	3.52997	2.76825	3.48263	2.31912	6.14788	3.39921	1.29958	0.844332	0.00266102	-0.869657	0.0135496	-1	2.50824
Fbxo18	ENSMUSG00000058594	17.2423	20.7192	15.2694	18.4731	20.944	17.6981	10.7854	15.5149	14.372	13.1031	16.7166	10.1462	18.391	13.4397	1.97862	2.37768	0.0050182	-0.45438	0.111385	0	2.2637
Fbxo31	ENSMUSG00000052934	28.3866	28.9013	27.5609	27.3469	30.3175	24.0478	20.3724	22.1982	14.6241	16.425	20.8958	19.7126	27.7602	19.038	1.92473	2.64525	0.000139024	-0.539783	0.00412429	-1	3.77058
Fbxo40	ENSMUSG00000047746	145.508	127.878	135.587	138.018	132.108	141.585	167.772	182.758	182.55	191.563	205.475	194.227	136.781	187.391	5.8206	11.6973	5.83288e-06	0.450042	5.13378482744186e-05	1	5.47805
Fdft1	ENSMUSG00000021273	7.56977	5.80666	8.17323	6.75301	5.712	7.16029	4.55382	4.93294	5.29495	4.61375	3.48263	5.79781	6.86249	4.77932	0.890444	0.717224	0.00223573	-0.497972	0.18739	0	2.57663
Fgf1	ENSMUSG00000036585	99.2481	100.297	111.511	102.3	89.9274	106.864	82.4482	78.2905	96.3177	71.2363	84.9762	80.2997	101.691	82.2614	6.70633	7.59553	0.0015917	-0.3128	0.108629	0	2.71185
Fgf13	ENSMUSG00000031137	46.0494	34.576	41.3096	36.3323	35.1508	40.9352	26.6039	21.7209	16.8934	21.0387	19.5027	17.9732	39.0589	20.6221	4.08775	3.14472	1.1859e-05	-0.904428	2.28416576926888e-08	-1	5.05554
Fgfr1	ENSMUSG00000031565	15.3498	13.3289	10.6442	9.93417	12.4492	12.4292	17.9756	12.9689	19.9191	19.9314	15.3236	19.1328	12.3559	17.5419	1.76631	2.57919	0.00404429	0.523344	0.056225	0	2.34613
Fhl1	ENSMUSG00000023092	32.5921	31.9366	34.657	29.6351	27.9742	30.6676	36.9099	37.1562	69.3386	78.0647	45.9707	54.4994	31.2438	53.6566	2.14314	15.568	0.00966845	0.781862	0.00156936	1	2.01698
Fhl2	ENSMUSG00000008136	261.578	290.333	308.492	284.687	204.021	262.499	167.772	200.182	209.781	173.108	167.863	184.95	268.601	183.943	33.1146	16.1749	0.00043994	-0.544194	0.000543977	-1	3.24866
Fhod3	ENSMUSG00000034295	121.747	124.315	145.914	142.371	119.073	146.313	109.771	108.366	99.0912	80.6484	91.9415	97.1133	133.289	97.8218	11.7426	9.87906	0.000420271	-0.444177	0.00547151	-1	3.26858
Filip1l	ENSMUSG00000043336	34.6948	29.8251	32.3761	31.5884	31.7822	36.8822	26.8436	24.1078	22.6926	29.1589	25.7715	24.3508	32.8581	25.4875	2.30102	2.09785	0.000351056	-0.363871	0.0727086	0	3.34757
Fitm1	ENSMUSG00000022215	18.9244	18.3438	22.6823	18.0266	16.4037	18.5087	9.34732	12.0141	12.607	7.0129	13.234	14.2046	18.8149	11.4033	1.90262	2.46724	0.000338122	-0.755743	0.00128366	-1	3.36417
Fitm2	ENSMUSG00000048486	57.1938	52.3919	56.3256	49.1128	44.0849	59.0386	39.786	39.0657	30.7611	30.4508	44.5777	39.715	53.0246	37.3927	5.16506	5.12692	0.000720422	-0.518715	0.00639113	-1	3.03766
Fkbp1a	ENSMUSG00000032966	46.2597	40.9105	43.4005	38.7321	37.4942	45.3935	51.0508	53.228	57.7402	52.0431	55.7221	59.4276	42.0318	54.8686	3.26049	3.02791	7.33915e-05	0.383094	0.0145905	1	4.07993
Flcn	ENSMUSG00000032633	16.1909	18.4757	19.5144	16.1849	14.3532	16.7524	13.9011	12.3324	6.05137	10.8885	9.05484	11.8855	16.9119	10.6856	1.67526	2.53863	0.00101469	-0.634389	0.0129239	-1	2.89499
Flnc	ENSMUSG00000068699	166.325	162.059	195.08	184.061	160.668	158.877	261.965	256.831	271.303	305.799	270.252	273.657	171.178	273.301	13.5756	15.6489	6.46746e-07	0.672898	5.79701116265797e-10	1	6.97133
Flot1	ENSMUSG00000059714	33.6434	39.7228	42.957	36.3323	36.7619	38.2332	44.3399	41.2935	44.6289	42.6311	44.5777	46.9623	37.9418	44.0722	2.91169	1.76954	0.00242576	0.202548	0.579486	0	2.54452
Fn1	ENSMUSG00000026193	42.2646	32.4645	31.2357	34.2115	31.1963	32.6941	47.935	42.4869	60.7659	83.2321	52.2395	50.1511	34.0111	56.1351	3.82779	13.2928	0.00504267	0.72865	0.000820716	1	2.26185
Fnbp1l	ENSMUSG00000039735	7.56977	7.25832	10.1373	9.32026	10.1058	8.91658	6.47122	6.20596	4.79067	6.2747	2.78611	8.69672	8.88469	5.8709	1.12732	1.79368	0.00980276	-0.547344	0.120758	0	2.01184
Fndc1	ENSMUSG00000071984	9.88276	13.197	19.1342	14.5664	15.8178	14.1855	20.3724	20.8457	19.1627	29.528	17.4132	27.8295	14.4639	22.5252	2.77864	4.51054	0.00674251	0.637191	0.0160496	1	2.15194
Fosl2	ENSMUSG00000029135	18.2936	17.42	15.7762	17.2453	21.9692	22.0213	26.6039	27.4494	19.9191	30.4508	27.8611	34.7869	18.7876	27.8452	2.3854	4.46274	0.00250844	0.574038	0.0105327	1	2.53137
Foxj2	ENSMUSG00000003154	38.6899	37.6113	43.0203	36.3323	45.696	42.1511	36.6703	37.8723	26.979	32.8499	29.2541	35.6565	40.5835	33.2137	3.29205	3.96441	0.00952432	-0.269414	0.402421	0	2.02258
Fry	ENSMUSG00000056602	103.454	124.711	124.879	111.341	100.619	107.945	72.8612	80.3592	80.685	68.4681	65.4735	72.4726	112.158	73.3866	9.54592	5.62441	1.4288e-05	-0.604345	2.15205074780764e-06	-1	4.94882
Fryl	ENSMUSG00000070733	56.3527	58.4625	54.7416	48.3314	55.3625	55.2558	40.5051	51.0798	36.0561	49.0903	33.4333	41.7442	54.7511	41.9848	3.11396	6.37356	0.00242186	-0.352415	0.110846	0	2.54515
Fto	ENSMUSG00000055932	36.7975	41.5704	42.0699	38.3973	41.1557	42.9617	34.5132	35.9627	39.0818	30.0817	26.468	30.7284	40.4921	32.806	2.16911	4.1668	0.00439907	-0.282042	0.296396	0	2.31392
Fuca2	ENSMUSG00000019810	44.157	24.1504	36.6845	38.8437	42.0345	40.9352	54.4062	46.7038	46.3939	59.056	45.9707	48.7016	37.8009	50.2054	6.54238	4.88131	0.00679335	0.417049	0.133877	0	2.14911
Fuz	ENSMUSG00000011658	5.46706	5.93863	4.49844	4.07413	6.00492	5.40399	3.8348	3.89861	3.52997	1.66095	2.78611	2.31912	5.23119	3.00493	0.714182	0.82538	0.00104071	-0.708181	0.053634	0	2.88456
Fxyd6	ENSMUSG00000066705	6.30814	8.31408	8.10987	4.74385	6.15139	7.56559	16.7772	14.0032	17.6498	21.0387	11.1444	12.7552	6.86548	15.5614	1.25559	3.3079	0.000263378	1.21151	1.00604951030429e-07	1	3.47578
Fyco1	ENSMUSG00000025241	367.344	456.219	562.052	324.591	418.148	319.106	317.569	243.862	252.897	136.013	215.923	203.793	407.91	228.343	84.3328	54.9041	0.00255897	-0.836871	0.000828827	-1	2.52355
Gab2	ENSMUSG00000004508	22.0785	23.4906	20.7182	19.4219	21.2369	23.2372	23.0088	26.7334	36.0561	42.262	29.9506	32.4677	21.6972	31.7464	1.41895	6.24996	0.00566827	0.554557	0.0149756	1	2.21746
Gabarapl1	ENSMUSG00000030161	14.9293	16.6282	18.1205	19.4777	20.944	19.7246	24.6865	26.972	23.9533	24.1761	25.0749	25.2205	18.304	25.0139	2.02468	0.984435	5.60763e-05	0.447363	0.0160496	1	4.21494
Gal3st3	ENSMUSG00000047658	14.5087	10.2936	12.1648	9.98998	9.66646	12.4292	5.7522	6.28552	6.30351	2.5837	5.57221	2.31912	11.5088	4.80271	1.70561	1.68508	9.45333e-05	-1.23295	7.600391236985e-06	-1	3.95551
Galm	ENSMUSG00000035473	11.1444	9.89771	11.2144	10.9946	11.1311	12.6994	8.14895	10.1046	9.3292	7.56655	9.75137	5.79781	11.1803	8.44974	0.815679	1.47814	0.00471689	-0.387221	0.306052	0	2.28728
Gata6	ENSMUSG00000005836	17.6628	22.4348	26.6105	24.7796	24.6055	22.1564	14.8598	17.504	17.6498	17.5323	18.1097	14.4945	23.0416	16.6917	2.83687	1.44212	0.00121292	-0.480133	0.0298311	-1	2.82183
Gatsl2	ENSMUSG00000015944	24.6018	21.2471	20.0846	17.915	20.2117	28.2358	16.2979	17.1857	17.3977	12.9185	13.234	19.1328	22.0493	16.0278	3.40982	2.25108	0.00807572	-0.432954	0.127268	0	2.08421
Gbas	ENSMUSG00000029432	137.307	154.932	160.297	173.513	144.265	152.663	133.02	127.54	103.378	101.133	132.34	116.536	153.829	118.991	11.5204	13.0178	0.00117662	-0.376573	0.0346516	-1	2.83423
Gbf1	ENSMUSG00000025224	38.0591	41.4384	45.8714	35.8858	37.0548	38.7736	35.2322	35.4854	29.2483	31.7426	25.7715	31.888	39.5139	31.5613	3.31654	3.36366	0.00369484	-0.30063	0.227458	0	2.38087
Gdpd5	ENSMUSG00000035314	9.67248	10.2936	10.5175	8.48311	12.5957	10.5378	9.10765	5.64901	6.55565	7.7511	2.08958	4.34836	10.35	5.91689	1.22841	2.27792	0.00331756	-0.716911	0.0177378	-1	2.42246
Gfm1	ENSMUSG00000027774	58.6657	64.1372	66.2095	68.8137	55.9483	65.3883	46.4969	51.3981	49.9238	43.1847	41.0951	49.5713	63.1938	46.945	4.46063	3.74528	9.65395e-05	-0.419363	0.00557244	-1	3.9453
Gfra1	ENSMUSG00000025089	6.93896	5.27878	7.09613	5.581	8.05539	4.72849	5.51252	4.05774	1.76498	1.4764	2.08958	4.34836	6.27979	3.20826	1.16551	1.50913	0.00483254	-0.908011	0.0301789	-1	2.27805
Ggcx	ENSMUSG00000053460	10.7238	9.1059	9.94726	10.6597	9.66646	10.808	4.31415	7.31985	7.31207	6.82835	6.26874	7.82704	10.1519	6.64503	0.63075	1.14787	0.000134423	-0.588974	0.0213198	-1	3.7865
Ghr	ENSMUSG00000055737	70.2306	56.219	51.2569	57.1494	50.8222	54.9856	45.5382	39.5431	34.2911	37.4637	28.5576	38.2656	56.7773	37.2765	6.4626	5.1533	0.000360002	-0.581834	0.000696592	-1	3.33647
Gja1	ENSMUSG00000050953	213.005	174.728	201.289	205.883	219.546	189.68	180.715	184.667	173.473	179.936	165.077	179.732	200.688	177.267	14.8873	6.362	0.0089457	-0.174779	0.607113	0	2.04596
Glul	ENSMUSG00000026473	121.747	145.034	152.123	139.078	128.447	143.611	140.21	185.781	201.965	218.507	185.973	176.253	138.34	184.781	10.2983	24.1332	0.00269628	0.416659	0.0226806	1	2.5031
Gm10053	ENSMUSG00000058927	62.2403	50.0164	59.4935	68.5904	61.8068	63.3618	52.2491	49.8864	43.6203	43.5538	42.4881	45.2229	60.9182	46.1701	5.60134	3.6186	0.000582592	-0.391099	0.0240483	-1	3.12767
Gm10108	ENSMUSG00000062038	126.583	97.1296	111.447	115.303	102.084	123.616	74.5389	87.5199	91.2749	84.893	73.8318	82.3289	112.694	82.3979	10.6098	6.40844	0.000274814	-0.442625	0.0029777	-1	3.45665
Gm10118	ENSMUSG00000062561	4.62597	5.54272	7.03278	5.46938	4.24739	6.75499	4.55382	2.78472	2.77355	1.8455	2.78611	2.02923	5.6122	2.79549	1.01527	0.873885	0.000839283	-1.03147	0.00269079	-1	2.97367
Gm10250	ENSMUSG00000068706	73.1744	85.2523	80.972	95.8257	75.2812	82.5459	59.1997	66.4356	54.4624	63.8543	57.1152	60.877	82.1753	60.324	7.37033	4.00083	0.000166877	-0.440675	0.00269079	-1	3.6849
Gm10273	ENSMUSG00000069622	61.6095	52.3919	48.6592	55.4751	46.2819	46.4743	35.7116	45.6695	44.881	42.4465	36.9159	33.6273	51.8153	39.8753	5.45832	4.66142	0.00397807	-0.360116	0.111385	0	2.35246
Gm10874	ENSMUSG00000075591	10.9341	14.9126	8.93353	11.3852	11.1311	12.4292	6.95057	7.87679	5.29495	7.56655	9.05484	7.24726	11.6209	7.33183	1.80173	1.12711	0.00112072	-0.667935	0.0107588	-1	2.85415
Gm15800	ENSMUSG00000042744	66.8663	81.8211	68.8072	64.0698	70.7409	71.6029	46.2573	60.3092	54.2102	44.8457	50.1499	55.3691	70.6514	51.8569	5.57854	5.36566	0.000289077	-0.437908	0.00747611	-1	3.43395
Gm16286	ENSMUSG00000024571	9.88276	9.89771	11.0244	10.1574	11.8634	10.808	8.86797	7.39941	8.32064	7.19745	8.35832	10.4361	10.6056	8.42997	0.709791	1.06571	0.00348964	-0.36572	0.452327	0	2.40291
Gm18025	ENSMUSG00000095406	5.46706	6.73044	3.99158	4.85547	4.54031	5.80929	3.8348	2.86429	4.28639	3.50645	4.17916	1.44945	5.23236	3.35342	0.893748	0.972262	0.00979673	-0.661771	0.174478	0	2.01207
Gm6086	ENSMUSG00000073608	6.30814	12.2732	12.9251	7.64597	9.08062	12.0239	1.9174	2.94385	3.27783	2.2146	1.39305	1.15956	10.0428	2.15105	2.51081	0.765332	5.21471e-05	-2.1057	1.54526987850548e-13	-1	4.25189
Gm6169	ENSMUSG00000057762	10.5136	10.5576	11.2778	7.2553	11.5705	9.86228	16.2979	15.2762	16.3891	14.5795	13.9305	12.1754	10.1728	14.7748	1.41697	1.45402	0.000485953	0.566716	0.0185773	1	3.20555
Gm8113	ENSMUSG00000089901	17.6628	21.775	8.87017	10.1574	10.6917	12.6994	7.90927	8.35417	4.79067	4.24465	2.78611	7.24726	13.6427	5.88869	4.59742	2.06323	0.00632332	-1.12597	0.00106045	-1	2.17613
Gm9755	ENSMUSG00000030735	38.4797	44.8696	39.2822	44.927	38.3729	37.8279	28.5213	39.7818	31.7697	30.8199	23.6819	32.7576	40.6266	31.222	3.05028	4.83454	0.00425512	-0.347372	0.153411	0	2.32665
Gnai2	ENSMUSG00000032562	90.8372	100.561	91.4261	84.4963	84.8012	82.5459	103.54	102.717	100.1	115.344	94.7276	105.52	89.1113	103.658	6.08832	6.23617	0.00389637	0.224665	0.3708	0	2.36044
Gnao1	ENSMUSG00000031748	11.3547	9.36983	13.8121	13.4502	11.2775	8.24108	23.9675	23.3917	37.3168	31.189	36.9159	29.5688	11.2509	30.3916	2.00023	5.50917	2.59386e-05	1.3919	2.55589410737021e-13	1	4.61847
Gnpat	ENSMUSG00000031985	67.7074	69.284	71.6583	74.5621	67.3723	66.6042	62.0758	63.9691	48.6631	60.3479	59.2047	67.2546	69.5314	60.2525	2.78239	5.79637	0.00906736	-0.205649	0.606608	0	2.04092
Golga4	ENSMUSG00000038708	106.187	88.8155	101.31	140.306	153.492	119.428	172.326	174.165	129.096	165.172	179.007	173.934	118.256	165.617	22.4674	16.8352	0.00364915	0.484075	0.0353628	1	2.38566
Golim4	ENSMUSG00000034109	5.67733	6.59848	7.15949	8.81797	10.2523	9.59208	10.306	11.4572	11.5985	10.5194	11.1444	9.85628	8.01628	10.8136	1.65029	0.632495	0.00536355	0.424859	0.256303	0	2.23841
Gorasp2	ENSMUSG00000014959	21.8682	20.5872	22.6823	26.1191	20.5046	21.2107	24.2072	27.1312	25.7183	24.9143	29.9506	29.2789	22.162	26.8668	1.92125	2.14489	0.00443729	0.252078	0.464502	0	2.31061
Got1	ENSMUSG00000025190	161.909	180.534	186.527	177.755	128.593	155.905	126.069	131.519	115.48	112.945	123.982	134.799	165.204	124.132	19.5144	7.87539	0.00141181	-0.413729	0.0149958	-1	2.76017
Got2	ENSMUSG00000031672	208.169	247.047	233.095	215.706	196.112	211.836	165.376	188.407	161.874	158.898	176.221	157.411	218.661	168.031	16.7728	10.9804	0.00021327	-0.380391	0.00604492	-1	3.57162
Gpc6	ENSMUSG00000058571	7.14923	10.2936	8.87017	8.09245	9.81293	9.05168	14.3805	16.947	14.6241	19.7469	16.0201	13.6249	8.87834	15.8906	1.04196	2.04212	4.5168e-05	0.853399	6.5975837034937e-06	1	4.32561
Gpr108	ENSMUSG00000005823	12.406	13.9888	11.9747	11.6643	11.5705	14.861	9.587	10.025	7.81636	8.8584	7.66179	10.4361	12.7442	9.0641	1.24365	1.05235	0.000498452	-0.450562	0.0817508	0	3.19459
Gpr116	ENSMUSG00000056492	140.041	193.995	152.694	131.544	148.951	143.071	121.515	129.211	119.515	112.391	119.106	121.464	151.716	120.534	20.0586	4.94147	0.00705956	-0.330118	0.100971	0	2.13465
Gpr133	ENSMUSG00000044017	5.67733	4.88287	4.68852	5.13452	5.41908	5.67419	4.31415	4.53512	4.03425	4.7983	3.48263	3.47869	5.24608	4.10719	0.377364	0.499	0.00224811	-0.27427	0.888861	0	2.57445
Gpr155	ENSMUSG00000041762	7.99031	5.41075	5.63889	5.74843	6.00492	6.21459	4.31415	4.61469	4.03425	2.9528	2.08958	5.21803	6.16798	3.87058	0.854304	1.04938	0.0035063	-0.565988	0.0993366	0	2.40107
Gpr22	ENSMUSG00000044067	14.2985	14.7806	11.848	18.4731	16.2572	17.9683	8.86797	7.16072	5.04281	6.2747	4.87568	3.1888	15.6043	5.90178	2.26341	1.81077	2.09917e-05	-1.34067	5.49290827242167e-09	-1	4.7338
Gprc5b	ENSMUSG00000008734	8.8314	7.52226	6.52591	4.63223	7.46954	6.34969	8.6283	10.4228	8.0685	13.4722	9.05484	10.7259	6.8885	10.0621	1.29272	1.79091	0.00928661	0.608733	0.0836711	0	2.032
Gpt2	ENSMUSG00000031700	10.3033	11.3494	10.8343	13.227	9.66646	9.72718	7.6696	5.09207	5.04281	4.24465	4.87568	8.11694	10.8513	5.84029	1.21518	1.48334	0.00016307	-0.926748	0.000236399	-1	3.69566
Gpx1	ENSMUSG00000063856	11.7752	13.4609	11.5946	12.2782	8.49477	10.808	17.7359	14.4806	19.9191	18.8241	15.3236	17.1035	11.4019	17.2311	1.52687	1.88141	0.000310337	0.586521	0.00533856	1	3.40226
Gpx3	ENSMUSG00000018339	79.4826	82.349	80.5918	63.5676	58.1452	69.8466	117.201	130.882	219.11	240.653	151.843	158.57	72.3305	169.71	9.16471	45.0582	0.000797388	1.23168	1.70677182717447e-09	1	2.99506
Gramd4	ENSMUSG00000035900	20.1861	12.6691	14.4457	15.4036	16.1108	15.6716	11.7441	12.8893	8.0685	10.3348	11.1444	11.3057	15.7478	10.9145	2.27773	1.48491	0.00262272	-0.496058	0.0569961	0	2.51391
Grb14	ENSMUSG00000026888	48.5727	44.0778	52.9042	48.4431	44.8172	45.5286	24.6865	31.2685	30.2569	28.2362	39.702	36.5262	47.3906	31.7794	2.99913	5.01236	0.000136369	-0.605777	0.000558822	-1	3.7797
Gsn	ENSMUSG00000026879	202.912	192.939	205.281	225.305	182.198	193.868	252.857	206.865	249.871	271.473	227.764	247.567	200.417	242.733	13.4165	20.4669	0.00312733	0.275694	0.154023	0	2.44534
Gstk1	ENSMUSG00000029864	18.7142	17.42	14.1923	16.6872	12.4492	16.6173	8.14895	10.3433	7.56422	5.5365	8.35832	8.69672	16.0133	8.10799	2.0861	1.43269	3.78351e-05	-0.952773	4.67082397780541e-06	-1	4.4177
Gstm5	ENSMUSG00000004032	9.67248	8.44605	9.50375	6.92044	5.41908	7.70068	3.11577	6.68334	6.30351	5.1674	4.17916	5.21803	7.94375	5.1112	1.48069	1.20818	0.00782277	-0.567244	0.133834	0	2.09613
Gstm7	ENSMUSG00000004035	13.2471	13.197	16.0297	13.6734	13.4745	15.1312	9.34732	9.07025	9.3292	6.6438	2.78611	13.335	14.1255	8.41861	1.07232	3.19275	0.00355003	-0.690089	0.0201461	-1	2.39628
Gsto1	ENSMUSG00000025068	39.1105	41.4384	42.4501	46.8804	32.8074	44.0425	45.5382	47.1812	65.8087	54.0732	61.2943	59.1377	41.1215	55.5055	4.4108	7.34337	0.00375472	0.415169	0.053317	0	2.37468
Gtf2i	ENSMUSG00000060261	56.9835	63.6093	61.5209	65.1302	63.5643	64.983	52.4888	50.4433	49.9238	44.292	48.7568	46.0926	62.6319	48.6662	2.79082	2.74217	1.20161e-05	-0.365125	0.0117359	-1	5.04794
Gtf3c1	ENSMUSG00000032777	38.0591	39.4589	44.4776	40.7413	38.6659	38.9087	36.4306	36.2014	32.7783	29.1589	28.5576	38.5554	40.0519	33.6137	2.14524	3.76739	0.00773879	-0.242696	0.488851	0	2.10017
Gtf3c2	ENSMUSG00000029144	7.3595	8.70999	8.3633	6.47396	6.88369	8.64638	5.99187	6.7629	4.28639	4.61375	4.17916	6.0877	7.73947	5.3203	0.878618	0.999284	0.00226695	-0.466635	0.191999	0	2.57116
Gyg	ENSMUSG00000019528	48.9932	54.1075	47.3287	50.4522	48.7717	39.5842	48.8937	59.0362	64.2958	76.4037	62.6874	65.2254	48.2063	62.757	4.39541	8.17247	0.00566672	0.380057	0.0914457	0	2.21757
Gyk	ENSMUSG00000025059	8.41086	5.67469	6.77934	6.80882	8.78769	5.67419	3.59512	4.45556	6.05137	4.0601	5.57221	3.47869	7.0226	4.53551	1.20987	0.966626	0.00491945	-0.646618	0.073646	0	2.27126
Gypc	ENSMUSG00000090523	13.0368	11.8773	11.5312	9.5435	11.424	10.5378	8.6283	8.5133	8.0685	7.0129	9.05484	7.53715	11.3251	8.13583	1.08636	0.689626	0.000246801	-0.468012	0.0919968	0	3.50514
Hadh	ENSMUSG00000027984	180.623	159.287	186.147	191.986	178.244	182.114	155.549	132.792	98.5869	87.4767	134.43	127.552	179.734	122.731	10.1488	22.9642	0.000480047	-0.553604	0.00444622	-1	3.21083
Hadha	ENSMUSG00000025745	343.163	327.812	382.558	389.219	384.608	359.095	288.569	270.437	244.072	220.353	259.108	269.888	364.409	258.738	22.9922	21.7551	2.14774e-05	-0.494845	7.18937393113972e-05	-1	4.72123
Hadhb	ENSMUSG00000059447	106.187	97.5255	83.3162	94.6537	88.1699	90.9221	67.109	70.3342	46.646	60.5324	59.9013	80.5896	93.4624	64.1854	7.27156	10.4465	0.000435632	-0.536002	0.00326356	-1	3.25294
Hbp1	ENSMUSG00000002996	36.7975	39.1949	35.4807	34.3789	35.7366	34.9908	28.761	29.5976	31.7697	30.4508	23.6819	33.0475	36.0966	29.5514	1.56913	2.97295	0.00143532	-0.266846	0.297185	0	2.7535
Hcn2	ENSMUSG00000020331	10.7238	4.61893	4.49844	8.70635	8.34831	7.70068	3.59512	5.2512	3.52997	2.76825	3.48263	4.63825	7.43276	3.87757	2.23201	0.821852	0.0074617	-0.871624	0.0224024	-1	2.11385
Hdac7	ENSMUSG00000022475	26.2839	21.643	25.2166	25.9516	25.0449	23.9127	20.612	22.7552	19.4148	21.5924	13.234	19.4227	24.6755	19.5052	1.55042	3.04101	0.00692141	-0.288224	0.368683	0	2.14209
Hdlbp	ENSMUSG00000034088	293.959	328.604	323.824	351.547	298.928	336.398	243.51	258.422	273.825	227.55	254.232	255.683	322.21	252.204	20.1891	14.1759	8.39925e-05	-0.354927	0.00537931	-1	4.01331
Heatr5b	ENSMUSG00000039414	25.6531	29.4292	32.186	30.249	33.5397	35.3961	26.3642	24.5056	22.6926	24.7297	15.3236	23.771	31.0755	22.8978	3.12967	3.56208	0.00317857	-0.406481	0.0824665	0	2.43904
Helz	ENSMUSG00000020721	43.7365	49.8845	55.5019	43.476	50.8222	50.2571	40.9844	42.2483	44.1246	37.2791	43.1846	44.0634	48.9463	41.9807	4.20635	2.36475	0.00905511	-0.229054	0.536609	0	2.04142
Herc1	ENSMUSG00000038664	67.7074	59.5182	72.6087	73.7808	68.6905	69.036	49.373	59.9114	48.9153	56.8414	40.3985	57.3983	68.5569	52.1397	4.58933	6.65914	0.00107608	-0.37468	0.0483981	-1	2.87082
Herpud1	ENSMUSG00000031770	32.1715	66.3807	56.0721	52.1823	43.0597	46.069	34.7529	34.5306	36.0561	35.2491	26.468	32.4677	49.3226	33.2541	10.7135	3.22429	0.00930932	-0.559498	0.0220415	-1	2.03109
Heyl	ENSMUSG00000032744	15.3498	19.3995	22.5556	19.1986	16.2572	19.5895	19.4137	24.0282	26.979	24.3606	26.468	29.5688	18.725	25.1364	2.36578	3.14628	0.00452276	0.398225	0.119041	0	2.30332
Hfe2	ENSMUSG00000038403	55.5116	46.5852	50.1798	60.8887	53.4585	53.2293	35.7116	45.033	38.8296	40.601	48.7568	47.8319	53.3089	42.794	4.42215	4.77207	0.00473747	-0.328612	0.177551	0	2.28562
Hhatl	ENSMUSG00000032523	31.9613	31.2768	26.7372	23.4402	25.1914	23.1021	11.7441	19.1748	17.1456	8.8584	13.234	15.0743	26.9515	14.2052	3.51419	3.408	0.00016781	-0.896733	5.36804162449731e-05	-1	3.6823
Hif1a	ENSMUSG00000021109	46.0494	32.8604	29.0181	31.421	34.1255	40.5299	49.8524	40.1796	42.1075	55.7341	51.5429	46.9623	35.6674	47.7298	5.82998	5.3591	0.00670228	0.423116	0.0972525	0	2.15419
Hk1	ENSMUSG00000037012	64.7636	59.7822	66.653	65.4093	53.4585	63.4969	70.2247	72.7211	83.7107	79.172	67.563	66.3849	62.2606	73.2961	4.48368	6.23678	0.00929196	0.239702	0.410446	0	2.03179
Hk2	ENSMUSG00000000628	107.869	120.752	115.629	121.498	104.72	99.5685	98.5064	106.456	89.5099	90.0604	77.3144	100.302	111.673	93.6915	8.20516	9.38702	0.00909839	-0.242841	0.377972	0	2.03964
Homer1	ENSMUSG00000007617	10.3033	10.2936	9.56711	12.334	11.5705	10.6729	7.90927	7.16072	7.05993	8.30475	6.96526	9.2765	10.7902	7.77941	0.911548	0.826375	0.000272349	-0.479242	0.104937	0	3.4607
Hopx	ENSMUSG00000059325	17.6628	13.9888	18.6274	16.4081	15.3785	11.6186	6.7109	9.30894	6.55565	7.382	3.48263	9.85628	15.614	7.21607	2.32983	2.082	0.00013037	-1.03151	4.3802698091921e-06	-1	3.80102
Hr	ENSMUSG00000022096	5.8876	5.41075	9.1236	9.20864	5.27262	8.37618	7.6696	10.025	14.8763	13.8413	13.234	12.7552	7.21323	12.0669	1.72026	2.46247	0.00474382	0.688709	0.0265828	1	2.28511
Hs6st1	ENSMUSG00000045216	11.9855	16.3642	12.6083	15.7942	13.6209	13.7802	18.2153	15.1966	17.6498	16.425	16.7166	18.2631	14.0256	17.0777	1.58072	1.08945	0.00522425	0.261328	0.566127	0	2.2484
Hsdl2	ENSMUSG00000028383	50.2549	48.4328	47.7722	48.7221	36.4689	41.3405	34.2735	36.2014	38.3254	31.5581	31.3437	39.715	45.4986	35.2362	4.9264	3.166	0.00287287	-0.362699	0.101945	0	2.47834
Hsp90ab1	ENSMUSG00000023944	275.456	292.444	340.234	358.914	317.236	281.953	356.636	375.301	343.163	360.242	354.532	361.204	311.04	358.513	30.6613	9.54867	0.0079386	0.203941	0.472313	0	2.09062
Hspa12a	ENSMUSG00000025092	15.5601	17.288	16.2831	15.9617	17.2825	15.1312	12.7028	13.128	9.58134	7.382	16.7166	10.4361	16.2511	11.6578	0.811936	2.97018	0.00754613	-0.522127	0.0959421	0	2.10963
Hspb6	ENSMUSG00000036854	501.287	482.481	563.509	493.862	551.281	539.588	744.43	827.143	1134.13	891.377	1076.83	1066.22	522.001	956.687	30.7471	143.769	5.99284e-05	0.872799	3.47764479080501e-10	1	4.18134
Hspb8	ENSMUSG00000041548	139.83	145.43	151.363	153.31	129.326	139.558	175.442	189.202	226.926	190.456	197.813	201.764	143.136	196.934	8.07171	15.7443	4.74591e-05	0.457343	0.000232485	1	4.30012
Idh3a	ENSMUSG00000032279	92.7297	88.5515	107.456	110.28	78.064	91.1923	58.7203	72.2437	69.8429	74.5582	66.17	75.9513	94.7123	69.5811	11.077	5.80375	0.00115434	-0.444403	0.0107366	-1	2.84205
Idh3b	ENSMUSG00000027406	175.156	193.731	182.219	161.961	161.401	167.659	108.333	150.216	146.241	112.206	126.071	140.597	173.688	130.611	11.558	16.2482	0.000691063	-0.408515	0.0173897	-1	3.0552
Idh3g	ENSMUSG00000002010	148.872	183.306	170.117	162.295	152.613	160.498	139.011	135.417	117.497	130.661	153.932	140.017	162.95	136.089	11.3813	10.9385	0.00345795	-0.267357	0.205433	0	2.40643
Ift81	ENSMUSG00000029469	8.20058	6.86241	5.82897	7.14368	6.15139	6.34969	3.59512	5.96727	4.03425	3.3219	4.17916	4.05847	6.75612	4.19269	0.778725	0.847328	0.000552766	-0.59222	0.0526145	0	3.15014
Igdcc4	ENSMUSG00000032816	10.5136	12.6691	9.69383	10.9946	12.1563	9.72718	14.6202	13.0484	12.3549	12.5494	12.5375	12.7552	10.9591	12.9776	1.13105	0.765653	0.00795164	0.255029	0.77379	0	2.09001
Igf2	ENSMUSG00000048583	11.7752	20.9832	20.4014	17.9708	18.0148	16.212	9.587	6.7629	6.55565	4.7983	8.35832	5.21803	17.5595	6.88003	3.03996	1.66972	4.2708e-05	-1.39337	1.35305693249857e-09	-1	4.35458
Igfbp5	ENSMUSG00000026185	46.0494	44.8696	52.7141	50.5638	56.8271	57.5525	108.333	111.946	120.271	108.331	128.857	127.552	51.4294	117.548	4.84771	8.53079	3.34763e-08	1.18375	5.32045746939711e-25	1	9.52982
Igfbp7	ENSMUSG00000036256	40.5824	34.0481	41.6898	38.3973	40.5699	35.9365	51.2904	60.3092	84.4671	108.146	63.3839	72.4726	38.5373	73.3449	2.74433	18.6688	0.00206135	0.932194	3.70609073543328e-06	1	2.60873
Il15	ENSMUSG00000031712	5.67733	7.7862	8.23658	5.69262	6.44431	5.80929	3.11577	3.58036	4.03425	1.66095	1.39305	2.02923	6.60772	2.6356	1.03354	0.995063	0.000102682	-1.21571	1.80637079217848e-05	-1	3.9154
Il15ra	ENSMUSG00000023206	11.9855	16.8921	14.9526	15.0687	15.232	13.7802	10.306	10.1841	10.842	8.67385	4.87568	8.40683	14.6518	8.88143	1.49938	1.9952	0.000419154	-0.65808	0.00262067	-1	3.26975
Il6st	ENSMUSG00000021756	109.972	110.986	107.202	96.7745	87.7305	97.4069	104.259	121.812	139.686	124.387	121.196	129.291	101.679	123.438	8.39417	10.6041	0.0048669	0.280438	0.210052	0	2.27535
Immt	ENSMUSG00000052337	147.4	148.466	150.223	154.259	126.836	139.693	127.986	138.122	126.322	119.219	117.016	135.959	144.479	127.438	9.01157	7.79378	0.00951785	-0.176705	0.646332	0	2.02283
Ino80c	ENSMUSG00000047989	9.67248	10.1617	8.04651	8.81797	7.46954	6.07949	10.5457	10.2637	10.842	12.3649	11.1444	13.6249	8.37461	11.4643	1.37046	1.17287	0.00331881	0.445035	0.176037	0	2.42231
Inpp5j	ENSMUSG00000034570	18.2936	12.5371	12.7984	15.3477	15.0855	9.18678	17.7359	20.05	18.6584	21.7769	18.8062	21.4519	13.8749	19.7466	2.83099	1.48512	0.00212079	0.524192	0.0453976	1	2.59748
Ipo4	ENSMUSG00000002319	19.7655	17.42	16.2831	17.3011	16.1108	14.0504	18.9343	23.6304	23.9533	24.1761	18.8062	23.771	16.8218	22.2119	1.71899	2.36906	0.00208468	0.428668	0.0703674	0	2.60427
Iqgap1	ENSMUSG00000030536	22.9196	29.1653	29.5883	26.9562	27.5348	28.506	33.0751	29.2794	37.5689	41.7083	36.9159	31.888	27.445	35.0726	2.2138	4.11005	0.00443659	0.337202	0.167218	0	2.31067
Islr	ENSMUSG00000037206	15.5601	13.9888	13.432	11.8875	9.95939	15.5365	20.8517	17.1857	20.6755	21.7769	18.1097	23.4811	13.394	20.3468	1.9876	2.13031	0.000330104	0.61044	0.00325659	1	3.37481
Isoc1	ENSMUSG00000024601	19.345	21.775	16.9167	15.0129	14.7926	15.6716	9.34732	10.025	7.56422	8.67385	7.66179	12.1754	17.2523	9.24127	2.53345	1.57395	0.000131062	-0.868254	2.19096359051557e-05	-1	3.79851
Itga3	ENSMUSG00000001507	5.04651	6.20257	7.53964	5.07871	6.44431	4.99869	2.8761	3.81905	4.03425	4.98285	2.78611	3.1888	5.88507	3.61453	0.938991	0.764102	0.0018466	-0.656065	0.0617132	0	2.65243
Itga7	ENSMUSG00000025348	32.8023	33.6522	38.4585	40.3506	33.5397	35.6663	29.2403	29.1998	26.979	26.7598	24.3784	30.1486	35.745	27.7843	2.78338	1.9584	0.000384104	-0.357747	0.0652599	0	3.30796
Itga9	ENSMUSG00000039115	30.6996	30.353	36.8746	30.5839	31.4892	26.7497	49.8524	53.5463	59.0009	80.6484	71.0457	63.1961	31.125	62.8816	2.98336	10.4433	6.57163e-05	1.0023	3.05581913819293e-10	1	4.135
Itgb1bp2	ENSMUSG00000031312	19.345	17.8159	26.1036	28.2957	21.3834	25.9391	13.4218	13.7645	21.1798	14.3949	13.234	17.3934	23.1471	15.5647	3.85212	2.87248	0.00546133	-0.583013	0.0282231	-1	2.23156
Itgb5	ENSMUSG00000022817	19.345	25.6021	19.9579	22.3798	16.2572	21.2107	31.6371	30.7911	30.0047	37.0946	38.3089	38.2656	20.7921	34.3503	2.86319	3.59269	6.08417e-05	0.70403	3.12695562363953e-05	1	4.17371
Itpripl2	ENSMUSG00000095115	14.9293	14.9126	14.1923	15.0687	15.232	16.6173	19.893	19.8909	21.4319	22.8842	16.7166	15.6541	15.1587	19.4118	0.728939	2.51608	0.00460874	0.385743	0.155242	0	2.29613
Ivd	ENSMUSG00000027332	128.055	127.087	121.141	119.824	97.2505	109.025	73.1008	89.9864	75.6422	62.1934	75.2248	88.1267	117.064	77.3791	10.822	9.40765	0.000103008	-0.594078	0.000122951	-1	3.91387
Ivns1abp	ENSMUSG00000023150	381.643	362.52	355.63	385.647	363.664	330.994	470.242	458.923	363.082	473.186	474.334	432.227	363.35	445.332	17.977	39.4947	0.00175887	0.292903	0.0866137	0	2.67185
Jam2	ENSMUSG00000053062	82.0058	79.4456	80.0849	86.1148	78.3569	82.5459	80.0514	69.0612	67.0694	59.4251	54.3291	61.4568	81.4257	65.2322	2.54016	8.21076	0.00179128	-0.307502	0.133971	0	2.66456
Jarid2	ENSMUSG00000038518	18.0833	18.6077	22.6189	24.8354	21.6763	18.6438	15.8185	14.3214	13.3634	13.4722	6.96526	11.3057	20.7442	12.5411	2.48925	2.8305	0.000655237	-0.673846	0.00167303	-1	3.07771
Jund	ENSMUSG00000071076	14.719	10.5576	13.7488	13.8409	12.8886	10.1325	16.7772	15.674	17.6498	15.5022	20.8958	17.1035	12.6479	17.2671	1.71655	1.79041	0.00193544	0.408685	0.118015	0	2.63374
Kcnd2	ENSMUSG00000060882	15.1395	14.1207	13.9388	17.5243	12.1563	17.2928	9.10765	7.71767	6.80779	5.5365	8.35832	7.53715	15.0288	7.51085	1.89865	1.13312	1.83395e-05	-1.02415	5.24765380434063e-07	-1	4.80849
Kcng2	ENSMUSG00000059852	52.9884	61.2339	58.4797	58.2656	47.1606	69.3062	40.0257	37.7927	49.4195	39.6783	36.2194	55.9489	57.9057	43.1807	6.84523	7.09062	0.00748004	-0.422676	0.088249	0	2.11293
Kcnh2	ENSMUSG00000038319	33.6434	34.8399	42.5768	38.3973	33.6862	34.3153	23.2485	21.4822	24.9619	14.2104	13.9305	18.2631	36.2432	19.3494	3.25928	4.24668	3.47119e-05	-0.882669	1.92986420746922e-06	-1	4.46297
Kcnip2	ENSMUSG00000025221	49.4138	51.864	53.9179	52.1823	57.5594	57.2823	35.2322	39.0657	28.4919	28.7898	34.1298	42.9038	53.7033	34.7689	2.93885	5.17063	3.22237e-05	-0.624448	9.73641109761212e-05	-1	4.50231
Kcnj2	ENSMUSG00000041695	28.3866	16.2322	25.5334	18.6963	28.7065	32.559	16.2979	15.8331	17.3977	18.455	14.6271	12.4653	25.019	15.846	5.7625	1.92934	0.00705798	-0.638652	0.0185773	-1	2.13474
Kcnj3	ENSMUSG00000026824	15.3498	12.2732	15.7762	17.1895	18.3077	13.7802	7.42992	8.67243	4.03425	2.03005	13.9305	5.79781	15.4461	6.9825	2.00787	3.78492	0.00129996	-1.2319	0.00128366	-1	2.79362
Kcnj5	ENSMUSG00000032034	21.2374	19.3995	32.6929	21.8775	25.3379	22.0213	9.82667	15.0375	12.3549	7.0129	13.9305	15.6541	23.7611	12.3028	4.36331	3.04073	0.000704751	-0.964789	0.000129793	-1	3.04692
Kcnn2	ENSMUSG00000054477	20.1861	8.57802	13.9388	11.3294	18.7471	14.5908	7.90927	9.46806	6.30351	4.61375	3.48263	10.1462	14.5617	6.98723	3.99566	2.42785	0.00466987	-0.987328	0.00248949	-1	2.2911
Kdm4c	ENSMUSG00000028397	7.56977	6.46651	8.93353	6.64139	8.78769	9.18678	5.51252	5.0125	5.79923	6.6438	3.48263	5.21803	7.93094	5.27812	1.09957	0.956516	0.00224934	-0.538463	0.109077	0	2.57424
Khdrbs1	ENSMUSG00000028790	12.6163	9.23787	9.25032	8.48311	12.0098	10.1325	6.23155	7.39941	5.29495	8.67385	6.26874	9.2765	10.2883	7.19083	1.51916	1.41172	0.00749306	-0.46855	0.195613	0	2.11227
Kidins220	ENSMUSG00000036333	48.1521	58.9904	54.4248	54.7496	58.8776	59.1737	53.6872	49.0907	49.9238	47.0603	46.6673	45.8027	55.728	48.7053	3.92608	2.63746	0.00774595	-0.191544	0.679528	0	2.09983
Kif5b	ENSMUSG00000006740	40.5824	35.3678	37.9516	43.1411	33.1003	35.6663	67.3486	62.7757	60.5137	75.481	71.0457	66.3849	37.6349	67.2583	3.38338	4.97177	6.51131e-07	0.829189	2.57271597705606e-11	1	6.96627
Kiz	ENSMUSG00000074749	21.8682	19.6635	17.2335	22.5472	22.5551	23.2372	13.1821	15.0375	19.1627	16.6095	13.9305	13.6249	21.1841	15.2579	2.09526	2.07607	0.00115621	-0.455702	0.050351	0	2.84139
Klf15	ENSMUSG00000030087	14.2985	27.8456	24.1395	19.7009	20.0652	23.2372	15.0995	14.4806	11.5985	8.1202	17.4132	14.2046	21.5478	13.4861	4.23074	2.9407	0.00573899	-0.712229	0.0154556	-1	2.21277
Klf9	ENSMUSG00000033863	38.9002	56.6149	47.5821	48.3872	55.216	43.7723	34.0338	41.2139	35.2997	34.3263	42.4881	37.9757	48.4121	37.5563	6.14102	3.31184	0.00592963	-0.375808	0.111414	0	2.20041
Klhl24	ENSMUSG00000062901	134.994	126.823	131.342	134.558	123.028	143.071	120.556	119.743	101.108	115.344	103.086	128.422	132.302	114.71	6.39345	9.73007	0.00701652	-0.199768	0.521571	0	2.13695
Kmt2d	ENSMUSG00000048154	169.268	197.03	198.502	155.542	187.324	165.362	140.21	162.787	158.596	144.134	141.395	154.222	178.838	150.224	16.358	8.74872	0.00623516	-0.248079	0.278722	0	2.18143
Kpna3	ENSMUSG00000021929	26.2839	22.3028	26.167	26.9562	26.5095	29.4517	28.042	32.8598	30.509	34.6954	38.3089	37.9757	26.2785	33.7318	2.09763	3.7285	0.00298186	0.344163	0.138293	0	2.46385
Kremen1	ENSMUSG00000020393	54.8808	43.5499	42.5768	38.3414	37.9335	35.6663	58.4807	64.3669	66.313	69.3908	86.3693	63.1961	42.1581	68.0195	6.30525	8.84215	0.000335429	0.681498	7.13291335872089e-05	1	3.36771
Ky	ENSMUSG00000035606	18.2936	18.4757	24.5197	15.85	16.5502	14.861	11.5044	11.0593	13.6156	7.7511	8.35832	6.37759	18.0917	9.77772	3.145	2.48448	0.000924204	-0.865779	0.000551457	-1	2.9336
Lama5	ENSMUSG00000015647	89.1551	99.637	94.5306	83.6591	95.9323	101.595	62.0758	54.501	46.1417	44.6611	48.7568	71.8929	94.0849	54.6716	6.1079	9.65553	1.61792e-05	-0.780198	8.5447613704448e-07	-1	4.87858
Lamb2	ENSMUSG00000052911	133.943	137.908	149.716	145.776	143.532	130.236	123.672	120.777	118.506	118.666	110.051	131.031	140.185	120.451	6.78752	6.29201	0.000759473	-0.216239	0.281098	0	3.01547
Lasp1	ENSMUSG00000038366	19.345	22.1709	19.451	17.4685	20.944	18.5087	23.4881	24.5056	20.4234	25.4679	29.2541	22.0317	19.648	24.1951	1.53966	2.79034	0.00964719	0.288823	0.394475	0	2.0178
Lcp1	ENSMUSG00000021998	9.04167	7.25832	8.10987	8.48311	5.27262	8.37618	12.9424	11.6958	11.0942	17.1632	9.75137	14.7844	7.75696	12.9052	1.23196	2.46144	0.00188082	0.75203	0.00202407	1	2.64512
Ldhb	ENSMUSG00000030246	181.044	194.787	200.086	226.365	178.976	196.705	168.252	178.302	153.554	130.661	177.614	163.788	196.327	162.029	15.5648	16.3569	0.00680867	-0.28128	0.237465	0	2.14826
Leng8	ENSMUSG00000035545	75.908	68.2282	68.3003	57.7633	72.4985	81.8704	63.0345	49.9659	58.7487	45.0302	57.1152	52.1803	70.7615	54.3458	7.4648	5.961	0.00325195	-0.384912	0.0736491	0	2.43019
Lgals1	ENSMUSG00000068220	18.9244	14.1207	20.338	21.152	12.4492	16.4822	27.5626	24.6647	31.5176	25.837	29.9506	24.3508	17.2444	27.3139	3.18837	2.66659	0.000294223	0.636513	0.00170348	1	3.42606
Lgals4	ENSMUSG00000053964	7.3595	21.1151	16.4732	11.2736	12.8886	26.8848	5.27285	5.8877	2.52141	3.50645	4.17916	8.69672	15.9991	5.01071	6.4749	1.98223	0.0046236	-1.66262	1.03903728307478e-05	-1	2.2949
Lgr6	ENSMUSG00000042793	32.8023	48.9607	48.5325	39.9041	44.9637	52.9591	26.3642	23.3121	32.0218	16.9786	21.5923	22.0317	44.6871	23.7168	6.65429	4.63506	0.00017719	-0.914364	4.65017409519014e-06	-1	3.65702
Lhfp	ENSMUSG00000048332	15.1395	11.3494	9.31368	10.7155	12.3028	11.0782	14.8598	16.0718	17.6498	24.7297	14.6271	15.944	11.6498	17.3137	1.79592	3.45852	0.00872234	0.612943	0.0252826	1	2.0554
Lifr	ENSMUSG00000054263	39.3208	40.2507	43.9707	41.0761	40.5699	39.5842	24.6865	28.6429	28.4919	28.0516	31.3437	23.1912	40.7954	27.4013	1.53571	2.70157	2.22664e-06	-0.585202	4.24399236068413e-05	-1	6.09551
Lingo3	ENSMUSG00000051067	7.3595	4.48696	3.29463	5.91586	5.41908	5.67419	1.19837	2.54603	1.2607	0.92275	3.48263	4.05847	5.35837	2.24483	1.25413	1.20579	0.00251127	-1.31843	0.00333472	-1	2.53092
Lipe	ENSMUSG00000003123	19.9758	19.9274	16.2831	13.3944	13.7674	13.7802	9.587	12.0937	8.82492	10.8885	14.6271	11.5956	16.188	11.2695	2.82255	1.87131	0.00875509	-0.536005	0.0725874	0	2.054
Lmod2	ENSMUSG00000029683	171.161	195.843	234.743	267.72	234.339	204.541	320.925	299.159	349.719	325.731	314.133	273.077	218.058	313.791	31.3192	23.6506	0.000279098	0.522975	0.00145048	1	3.4497
Loxl1	ENSMUSG00000032334	9.67248	5.80666	9.18696	8.81797	8.78769	8.78148	16.5376	17.1062	20.9277	27.6825	17.4132	11.8855	8.50888	18.5921	1.24922	4.84575	0.00113329	1.13822	1.8522282875682e-06	1	2.84958
Lpcat3	ENSMUSG00000004270	13.0368	19.1356	17.2968	14.4548	14.0603	19.0491	10.0663	13.2076	14.1199	11.6267	12.5375	11.8855	16.1722	12.2406	2.43457	1.27705	0.00952646	-0.401915	0.237465	0	2.0225
Lphn1	ENSMUSG00000013033	16.8217	15.9683	21.0983	14.3432	20.6511	17.0226	12.9424	12.4915	12.607	8.8584	8.35832	16.2339	17.6509	11.9153	2.44064	2.66184	0.00525666	-0.543909	0.056008	0	2.24605
Lphn2	ENSMUSG00000028184	47.7316	43.286	40.4226	43.5318	39.984	49.3114	32.8355	37.554	31.5176	31.3735	39.702	34.7869	44.0446	34.6282	3.45878	3.10408	0.00109038	-0.352585	0.0824665	0	2.8654
Lpin1	ENSMUSG00000020593	120.065	113.494	114.869	126.856	120.538	122.13	88.9194	96.5106	92.7877	92.6441	84.9762	115.956	119.659	95.299	4.46838	9.90625	0.000527761	-0.323806	0.052696	0	3.16999
Lrig2	ENSMUSG00000032913	8.20058	5.27878	5.00531	5.0229	5.712	4.99869	4.31415	3.73949	4.53853	3.13735	3.48263	4.34836	5.70304	3.92675	1.1448	0.509504	0.00999141	-0.501609	0.315944	0	2.00474
Lrp1	ENSMUSG00000040249	107.449	123.919	123.295	125.126	119.513	112.943	150.995	151.966	215.076	238.808	191.545	184.08	118.708	188.745	6.45552	31.641	0.00067173	0.666383	3.6026349066527e-05	1	3.06719
Lrp4	ENSMUSG00000027253	7.78004	6.99438	8.80681	8.14826	9.52	10.4027	4.7935	5.17163	6.80779	5.35195	5.57221	4.34836	8.6087	5.34091	1.12493	0.765816	0.000314796	-0.69602	0.0108278	-1	3.39591
Lrpprc	ENSMUSG00000024120	58.2452	62.5535	56.0721	69.1485	50.2363	56.3366	41.2241	47.1016	42.8639	38.3864	46.6673	59.4276	58.7654	45.9451	5.89249	6.73982	0.0094575	-0.362304	0.16705	0	2.0252
Lrrc15	ENSMUSG00000052316	17.6628	16.6282	19.7678	19.1986	14.6462	22.8319	10.5457	11.7754	9.3292	6.09015	10.4479	9.56639	18.4559	9.62579	2.57894	1.76707	8.7285e-05	-0.938264	1.0703817972861e-05	-1	3.99445
Lrrc2	ENSMUSG00000032495	81.7956	72.1873	76.2201	92.4771	93.0031	78.2227	126.069	118.072	111.446	117.005	123.982	106.1	82.3177	117.112	7.89766	6.85227	2.20771e-05	0.505864	0.000139632	1	4.70613
Lrrc39	ENSMUSG00000027961	29.2277	31.9366	29.6517	36.6113	27.2419	35.9365	27.0833	23.6304	20.1712	21.9615	24.3784	21.7418	31.7676	23.1611	3.47085	2.21654	0.000876699	-0.46423	0.0211276	-1	2.95551
Lrrc3b	ENSMUSG00000045201	11.1444	9.63377	6.58927	10.3807	7.03016	9.72718	5.27285	5.33076	6.30351	3.3219	4.17916	4.34836	9.08424	4.79276	1.68742	0.960879	0.000585639	-0.885508	0.00144125	-1	3.12544
Lrrc4b	ENSMUSG00000047085	12.406	16.6282	10.1373	9.65512	14.2068	16.6173	10.0663	7.55854	8.82492	3.13735	9.05484	6.95737	13.2751	7.59989	2.7984	2.23718	0.00533863	-0.825503	0.0244574	-1	2.24018
Ltbp1	ENSMUSG00000001870	30.9099	36.6875	33.5166	35.3277	22.848	34.8557	17.7359	21.2435	20.1712	18.0859	16.0201	11.5956	32.3576	17.4754	4.61306	3.12507	0.000137075	-0.864936	1.28543755690035e-05	-1	3.77726
Ltbp3	ENSMUSG00000024940	16.6114	18.4757	18.564	14.1757	19.1865	17.0226	21.5707	19.9705	23.9533	27.498	24.3784	24.9306	17.3393	23.7169	1.67539	2.41194	0.000665394	0.443614	0.0372509	1	3.07119
Ltbp4	ENSMUSG00000040488	156.862	160.607	177.277	149.18	155.249	160.634	227.212	243.862	325.261	282.731	213.137	258.003	159.968	258.368	8.64803	37.1828	0.000181749	0.694451	8.50273445962961e-07	1	3.64524
Luc7l	ENSMUSG00000024188	6.93896	7.91817	7.03278	6.30653	5.27262	7.29539	3.8348	4.45556	3.02569	6.2747	6.26874	4.05847	6.79407	4.65299	0.831205	1.22138	0.00886053	-0.574567	0.153769	0	2.04953
Lum	ENSMUSG00000036446	9.88276	8.44605	14.1289	10.9388	9.37354	8.78148	12.7028	14.6397	17.3977	14.9486	16.7166	12.7552	10.2586	14.8601	1.9076	1.78079	0.00276225	0.496015	0.0652599	0	2.49366
Macf1	ENSMUSG00000028649	326.972	289.805	332.378	345.017	341.841	309.513	298.875	292.476	273.068	286.053	268.859	271.917	324.254	281.875	19.2259	11.2911	0.00168893	-0.20016	0.324586	0	2.68807
Macrod1	ENSMUSG00000036278	27.125	21.775	22.6189	27.8492	25.0449	20.8054	18.2153	20.3683	16.137	15.3177	20.1993	16.5238	24.2031	17.7935	2.66115	1.96134	0.00147698	-0.445635	0.052018	0	2.74195
Magi2.2	ENSMUSG00000040003	6.93896	8.44605	9.8839	9.43188	8.78769	8.64638	6.7109	7.16072	5.29495	7.56655	3.48263	4.05847	8.68914	5.71237	0.92312	1.54995	0.00417907	-0.518961	0.108932	0	2.33356
Magi3	ENSMUSG00000052539	27.125	32.3325	34.1501	34.2673	34.8579	33.2345	28.2816	25.1421	17.6498	23.9915	12.5375	14.2046	32.6612	20.3012	2.60474	5.84826	0.00152026	-0.642407	0.00957482	-1	2.73031
Man2b2	ENSMUSG00000029119	10.3033	16.7601	14.1923	12.1108	11.424	15.1312	24.2072	18.777	19.667	22.5151	16.0201	18.2631	13.3203	19.9082	2.23731	2.72147	0.00188366	0.590643	0.0101274	1	2.64452
Maob	ENSMUSG00000040147	10.3033	12.933	13.622	15.85	12.7422	15.8067	6.7109	8.5133	3.27783	4.4292	2.08958	4.34836	13.5429	4.89486	1.9132	2.13663	5.08925e-05	-1.33165	2.0295714647985e-07	-1	4.26432
Map1a	ENSMUSG00000027254	3.78489	6.20257	7.09613	6.80882	6.15139	5.80929	12.7028	9.94545	12.1027	16.2404	11.8409	10.1462	5.97551	12.1631	1.0692	2.08203	0.000148751	0.981088	8.00719092069945e-06	1	3.73871
Map1b	ENSMUSG00000052727	22.7093	21.1151	17.1068	19.4219	25.6308	23.5074	34.0338	35.4058	47.6546	62.0088	31.3437	32.1778	21.5819	40.4374	2.77736	11.0654	0.00413798	0.92568	6.01523473996832e-05	1	2.33734
Map4	ENSMUSG00000032479	276.927	290.861	307.922	283.626	306.837	299.111	345.132	342.282	412.754	365.409	360.801	399.759	294.214	371.023	11.4992	26.4563	0.000140532	0.333837	0.00847376	1	3.76549
Mapk10	ENSMUSG00000046709	10.7238	9.76574	12.4816	6.19491	8.49477	9.32188	5.7522	6.28552	6.05137	6.09015	4.17916	4.92814	9.49712	5.54776	1.93322	0.751765	0.00166968	-0.711065	0.0119494	-1	2.69266
Mapk14	ENSMUSG00000053436	18.7142	26.9218	22.2388	23.3286	18.3077	22.2915	13.9011	13.2076	20.6755	10.8885	18.8062	14.4945	21.9671	15.3289	2.90271	3.35734	0.00743419	-0.564948	0.0564276	0	2.11523
Mapk8ip3	ENSMUSG00000024163	42.2646	38.799	39.3455	41.2436	40.7163	39.1789	38.8273	35.724	35.5518	29.3435	23.6819	31.3082	40.258	32.4061	1.24721	4.98052	0.00655176	-0.283364	0.328734	0	2.16275
Mapre2	ENSMUSG00000024277	59.7171	65.1929	63.5484	50.7313	61.8068	58.228	76.4563	80.0409	83.9628	70.4981	72.4387	74.7918	59.8707	76.3648	4.68778	4.53795	0.000211614	0.357721	0.026164	1	3.57519
Mapre3	ENSMUSG00000029166	25.4428	19.7954	24.8365	21.9333	21.3834	21.4809	25.4055	30.7911	30.509	31.0044	31.3437	30.7284	22.4787	29.9637	2.00158	2.05471	0.000164979	0.413089	0.0263005	1	3.69023
Marcks	ENSMUSG00000069662	14.0882	10.8215	12.8617	14.0641	13.6209	15.8067	16.7772	17.9018	20.4234	28.2362	36.2194	23.771	13.5439	23.8882	1.50387	6.70055	0.00714242	0.773923	0.0016722	1	2.13027
Max	ENSMUSG00000059436	17.4525	26.7898	23.1892	19.3102	16.2572	16.6173	14.6202	13.8441	15.6327	13.4722	13.9305	11.5956	19.936	13.8492	3.84413	1.22493	0.00707984	-0.532027	0.0464372	-1	2.13358
Mbnl2	ENSMUSG00000022139	87.2626	88.9474	105.175	99.4534	85.2406	94.9751	80.0514	83.3826	82.9542	75.6655	73.8318	87.2571	93.509	80.5238	7.09187	4.61926	0.0064311	-0.214203	0.456951	0	2.16976
Mccc1	ENSMUSG00000027709	30.9099	33.3883	33.2631	29.356	33.2468	27.5603	22.2898	22.9143	16.137	14.5795	26.468	22.0317	31.2874	20.7367	2.23308	4.09772	0.000495286	-0.618312	0.00365531	-1	3.19734
Mccc2	ENSMUSG00000021646	20.3963	18.2118	13.6854	16.1291	17.136	18.5087	11.9837	12.4915	9.07706	11.2576	11.8409	8.11694	17.3445	10.7946	2.09487	1.61877	0.000250251	-0.650392	0.00206244	-1	3.49886
Mcee	ENSMUSG00000033429	9.25194	10.9535	17.6136	12.7805	11.5705	12.2941	8.38862	7.16072	8.57278	9.9657	6.26874	6.0877	12.4107	7.74071	2.58289	1.37224	0.00509321	-0.677806	0.0207	-1	2.25806
Mdh2	ENSMUSG00000019179	302.16	337.182	340.931	319.177	239.465	308.027	229.369	260.173	293.744	217.954	215.923	253.074	307.824	245.039	33.6452	27.3638	0.00891179	-0.327259	0.162711	0	2.04738
Me3	ENSMUSG00000030621	19.9758	25.4701	23.3792	21.7101	20.944	29.9921	18.6946	17.8222	16.8934	14.764	12.5375	13.6249	23.5786	15.7228	3.37056	2.23893	0.00146374	-0.55174	0.00984958	-1	2.74558
Med12	ENSMUSG00000079487	25.4428	25.6021	24.393	24.7796	26.0702	29.1815	23.0088	23.3917	22.1884	24.1761	20.1993	20.5822	25.9115	22.2577	1.56103	1.44795	0.0032798	-0.194139	0.777932	0	2.42689
Med12l	ENSMUSG00000056476	7.99031	10.0297	10.0106	10.8271	9.52	8.37618	7.6696	3.97818	3.27783	5.72105	2.78611	2.89891	9.45899	4.38861	0.986154	1.76681	0.000226646	-1.06718	8.75845392812771e-05	-1	3.54384
Mef2a	ENSMUSG00000030557	84.3188	103.728	97.6986	94.8211	103.548	101.865	74.2992	82.7461	66.0608	70.4981	68.2596	81.7491	97.6633	73.9355	6.77279	6.3882	0.000198631	-0.394404	0.0094831	-1	3.60425
Mgat4b	ENSMUSG00000036620	16.1909	14.5166	16.98	16.3523	17.136	20.8054	14.6202	13.2076	13.6156	11.2576	11.1444	11.0158	16.9969	12.4769	1.90354	1.40363	0.00162812	-0.425565	0.0984035	0	2.70277
Mgrn1	ENSMUSG00000022517	88.5243	93.4344	93.0734	85.7799	69.5692	92.2731	63.5138	69.5386	67.5737	64.0389	69.6526	63.486	87.1091	66.3006	8.30327	2.71245	0.000334533	-0.396334	0.0110896	-1	3.3689
Mical2	ENSMUSG00000038244	52.5678	63.4773	82.746	59.1028	45.696	50.2571	81.2498	81.5527	94.5527	103.348	96.8172	79.7199	58.9745	89.54	12.1019	9.10774	0.0011213	0.593933	0.00379517	1	2.85394
Mical3	ENSMUSG00000051586	62.8711	56.351	60.6339	47.8291	52.7262	47.6902	65.1916	69.0612	73.1207	62.3779	66.17	63.486	54.6836	66.5679	5.84444	3.61162	0.00311951	0.288165	0.225055	0	2.44631
Minos1	ENSMUSG00000050608	25.4428	26.9218	24.0128	29.9141	22.9945	23.3723	19.4137	20.1296	17.902	20.6696	16.7166	24.6407	25.443	19.912	2.39815	2.49936	0.00509091	-0.343679	0.217442	0	2.25823
Mitf	ENSMUSG00000035158	36.7975	28.1095	37.3814	37.5601	32.368	31.3431	29.48	25.5399	18.9105	19.9314	22.9854	24.3508	33.9266	23.533	3.56656	3.5285	0.000932788	-0.52541	0.0112626	-1	2.92977
Mknk2	ENSMUSG00000020190	83.0572	85.7802	90.2856	83.4359	60.3422	81.0598	88.9194	102.16	111.446	110.915	103.782	115.956	80.6602	105.53	9.53323	8.78471	0.0015869	0.38553	0.0493859	1	2.71306
Mlf1	ENSMUSG00000048416	11.7752	10.5576	12.1014	14.1757	9.66646	11.6186	5.7522	6.92203	8.32064	5.9056	6.26874	5.79781	11.6492	6.4945	1.39807	0.908453	4.12816e-05	-0.844597	0.000115383	-1	4.37221
Mlip	ENSMUSG00000032355	89.9962	97.5255	107.582	86.1706	97.2505	100.109	87.4813	80.9957	91.0227	57.3951	68.9561	71.603	96.439	76.2423	6.90934	11.5268	0.00723668	-0.335093	0.195611	0	2.12534
Mllt10	ENSMUSG00000026743	14.2985	16.3642	14.8892	15.0129	10.8382	14.9961	9.34732	9.86588	7.81636	12.3649	6.96526	12.1754	14.3998	9.75585	1.70907	2.01615	0.00282536	-0.527806	0.0521756	0	2.48484
Mllt3	ENSMUSG00000028496	6.72868	8.44605	6.8427	6.30653	6.73723	9.05168	5.51252	6.28552	5.54709	6.09015	4.87568	5.50792	7.35215	5.63648	1.01692	0.455662	0.00630273	-0.324513	0.627983	0	2.17736
Mmadhc	ENSMUSG00000026766	12.406	10.4256	12.0381	14.399	12.1563	12.8345	11.9837	8.43374	6.55565	5.72105	6.96526	8.11694	12.3766	7.96273	1.17403	2.01718	0.00174733	-0.627651	0.0244131	-1	2.67448
Mmd	ENSMUSG00000003948	11.1444	14.6486	12.7984	14.0641	10.2523	14.7259	7.19025	9.94545	8.57278	11.8112	6.26874	11.0158	12.9389	9.13404	1.72435	1.98621	0.0089503	-0.460043	0.168409	0	2.04577
Mmp15	ENSMUSG00000031790	55.9322	60.1781	62.0278	56.2564	51.5545	58.3631	39.786	45.5104	38.8296	33.4036	43.1846	36.5262	57.3853	39.5401	3.3589	4.00484	1.77002e-05	-0.539614	0.000207251	-1	4.82826
Mmp2	ENSMUSG00000031740	9.04167	12.5371	16.093	14.1757	13.4745	17.0226	16.2979	18.0609	22.4405	24.7297	16.7166	19.1328	13.7241	19.5631	2.58496	3.05993	0.00858151	0.506354	0.0822955	0	2.06148
Mov10l1	ENSMUSG00000015365	22.0785	26.5259	20.2113	19.8683	18.4542	20.8054	16.2979	17.1062	19.1627	12.9185	16.0201	14.4945	21.3239	16	2.5655	1.96118	0.00420084	-0.406886	0.132701	0	2.33157
Mpc1	ENSMUSG00000023861	14.719	12.4051	20.0846	10.4923	7.76246	10.4027	8.38862	9.07025	1.76498	6.82835	5.57221	4.05847	12.6444	5.94715	3.9414	2.5063	0.00939253	-1.04545	0.0162395	-1	2.02777
Mpped2	ENSMUSG00000016386	8.41086	7.12635	7.15949	4.4648	8.05539	11.3484	2.39675	2.70516	1.76498	2.9528	0.696526	2.02923	7.76088	2.09091	2.04156	0.738019	0.000163752	-1.71057	1.18004701300804e-08	-1	3.69372
Mpv17	ENSMUSG00000090262	19.1347	20.7192	18.9441	18.3615	14.6462	19.1842	17.2566	14.401	10.0856	10.7039	15.3236	11.3057	18.4983	13.1794	1.86478	2.64334	0.00427038	-0.498885	0.0789619	0	2.32528
Mrc2	ENSMUSG00000020695	5.67733	7.39029	9.50375	10.3248	6.59077	7.43049	8.86797	10.025	15.1284	24.1761	17.4132	18.2631	7.81958	15.6456	1.60975	5.17267	0.00901675	0.958522	0.00298784	1	2.04301
Mrpl39	ENSMUSG00000022889	19.7655	19.3995	20.7815	21.2078	22.5551	18.914	13.6615	17.6631	14.1199	17.5323	12.5375	12.4653	20.4372	14.6632	1.22787	2.15558	0.000398721	-0.431653	0.0454037	-1	3.29159
Mrpl42	ENSMUSG00000062981	62.6609	65.9848	54.995	64.6838	58.8776	55.1207	49.6127	54.9784	25.9705	42.8156	39.702	43.1937	60.3871	42.7122	4.35991	9.01542	0.00274541	-0.486002	0.0540519	0	2.49604
Msn	ENSMUSG00000031207	95.4632	91.5868	91.9963	95.156	92.8566	97.8122	106.176	119.664	141.955	186.396	119.803	120.884	94.1452	132.48	2.19959	26.2932	0.00873918	0.496395	0.0129023	1	2.05468
Mtfr1	ENSMUSG00000027601	14.0882	14.5166	15.8396	16.3523	15.5249	15.9418	12.9424	12.7302	12.3549	12.1803	11.8409	10.7259	15.3772	12.1291	0.806984	0.722066	5.31674e-05	-0.337685	0.268655	0	4.24201
Mtmr14	ENSMUSG00000030269	6.30814	4.88287	5.95568	5.80424	4.97969	5.67419	4.7935	4.21687	4.28639	4.24465	4.87568	2.31912	5.6008	4.1227	0.512224	0.848565	0.00755969	-0.448876	0.420748	0	2.10895
Mtpn	ENSMUSG00000029840	13.8779	12.6691	8.68009	12.6689	12.1563	8.91658	18.9343	16.3105	15.8849	16.2404	14.6271	11.8855	11.4948	15.6471	1.9767	2.1152	0.00937766	0.4732	0.153769	0	2.02836
Mtr	ENSMUSG00000021311	34.6948	40.5146	35.2906	31.8675	30.7569	28.9113	14.1408	16.8675	12.3549	11.9958	22.2888	20.5822	33.6726	16.3717	3.76177	3.94224	3.29691e-05	-1.08151	4.86163065396943e-08	-1	4.49019
Murc	ENSMUSG00000028348	26.2839	19.0036	23.8861	28.2957	23.4339	22.6968	28.2816	30.7911	31.0133	34.1418	32.0402	31.0183	23.9333	31.2144	2.90511	1.73736	0.000713104	0.37683	0.0801805	0	3.04196
Mut	ENSMUSG00000023921	37.6386	27.4497	27.8777	31.7001	20.944	30.1272	23.4881	21.9595	21.9362	16.2404	16.7166	14.2046	29.2895	19.0909	5.02071	3.4952	0.00392465	-0.594253	0.0161627	-1	2.35766
Mxra8	ENSMUSG00000029070	8.8314	11.0854	10.7076	9.43188	10.9846	11.3484	14.8598	15.9127	14.6241	18.8241	17.4132	15.3642	10.3982	16.1664	0.93125	1.49507	2.53321e-05	0.630815	0.000820716	1	4.63126
Myh10	ENSMUSG00000020900	14.5087	10.4256	10.1373	12.8921	15.3785	10.5378	18.6946	19.8113	21.4319	24.1761	16.0201	17.6833	12.3133	19.6362	2.0817	2.63445	0.00064506	0.710756	0.00102243	1	3.08434
Myh11	ENSMUSG00000018830	9.88276	9.23787	12.735	13.0037	13.6209	9.99738	8.6283	6.60378	6.05137	4.24465	8.35832	5.21803	11.4129	6.51741	1.74308	1.57709	0.000898521	-0.86071	0.00150516	-1	2.94529
Myh6	ENSMUSG00000040752	7055.45	7493.49	8870.86	9563.09	9968.17	8168.27	6929.24	6806.98	4792.69	4895.19	5286.63	5677.22	8519.89	5731.33	1051.25	853.705	0.000973523	-0.57189	0.00146323	-1	2.91209
Myh7	ENSMUSG00000053093	293.749	420.719	315.081	409.478	459.45	356.663	2108.66	1199.98	1299.03	1262.51	1158.32	1354.37	375.857	1397.14	59.0685	324.486	4.07364e-05	1.89426	1.85459797016189e-26	1	4.37913
Myl12a	ENSMUSG00000024048	161.488	147.278	124.246	183.838	137.234	129.696	259.089	249.909	222.136	280.332	227.068	264.67	147.297	250.534	20.3268	20.4875	1.17915e-05	0.768119	5.20962895819252e-08	1	5.05883
Myl12b	ENSMUSG00000034868	20.1861	16.7601	16.7266	17.7476	15.0855	17.9683	17.9756	22.6756	20.4234	28.2362	25.0749	27.8295	17.4124	23.7025	1.55051	3.74331	0.00600671	0.442704	0.0836604	0	2.19553
Myl2	ENSMUSG00000013936	1315.88	1444.93	1399.52	1626.97	1265.43	1434.35	1186.15	1241.11	1111.94	1013.92	1124.19	1163.62	1414.51	1140.16	114.483	70.528	0.00103822	-0.311083	0.0417269	-1	2.88555
Mylk3	ENSMUSG00000031698	136.046	120.752	110.94	149.571	130.497	137.532	112.647	101.921	74.6336	82.1248	87.7623	93.9245	130.89	92.1689	12.3867	12.5521	0.00061415	-0.502018	0.00390376	-1	3.10519
Mylk4	ENSMUSG00000044951	88.1037	146.882	156.558	135.004	117.755	111.457	93.7129	86.7243	81.4414	64.408	80.797	64.3557	125.96	78.5732	22.973	10.8905	0.0019247	-0.683076	0.000909733	-1	2.63595
Myo1c	ENSMUSG00000017774	40.5824	54.3714	57.8462	50.8429	44.9637	40.2597	58.96	52.6711	64.0437	63.6698	55.7221	62.3265	48.1444	59.5655	6.70387	4.22677	0.00913679	0.299843	0.293866	0	2.03807
Myocd	ENSMUSG00000020542	77.8004	86.1761	112.524	93.6491	88.6092	90.9221	69.7454	70.4933	78.6678	54.6268	64.0804	57.9781	91.6136	65.932	10.5773	8.08341	0.0015282	-0.4756	0.0107588	-1	2.72822
Myom1	ENSMUSG00000024049	488.881	519.828	566.74	575.178	476.293	510.137	557.244	616.14	588.748	603.479	598.316	572.534	522.843	589.41	36.8708	19.6284	0.00515072	0.172141	0.549888	0	2.25379
Myot	ENSMUSG00000024471	20.1861	21.643	19.5777	19.3661	16.8431	23.7776	80.5308	75.665	78.1636	75.2964	75.2248	102.041	20.2322	81.1537	2.13021	9.53252	7.02457e-08	2.00496	4.85047296355165e-51	1	8.82055
Myoz2	ENSMUSG00000028116	314.987	332.563	365.007	336.59	300.979	343.829	380.124	380.95	412.25	378.881	417.219	347.289	332.326	386.119	20.4204	23.3554	0.00307283	0.213798	0.311387	0	2.45217
Myzap	ENSMUSG00000041361	45.8392	48.9607	46.505	45.0945	40.5699	47.42	34.7529	34.5306	31.7697	36.7255	32.7367	40.2948	45.7315	35.135	2.61206	2.79109	0.00010167	-0.376246	0.0247823	-1	3.92019
Nacc1	ENSMUSG00000001910	23.9709	23.6225	29.6517	26.733	27.2419	26.7497	28.761	30.9502	32.0218	31.0044	36.2194	28.6992	26.3283	31.276	2.04529	2.52119	0.00668269	0.224042	0.565634	0	2.1553
Nars	ENSMUSG00000024587	11.7752	16.6282	12.545	16.743	13.9138	14.7259	18.455	18.9361	18.1541	22.6997	22.2888	18.2631	14.3885	19.7995	1.87647	1.92478	0.00114126	0.438104	0.0625392	0	2.84671
Nav1.1	ENSMUSG00000009418	49.4138	54.2395	53.1576	46.3781	55.6554	52.4187	69.266	65.9582	71.86	74.3737	61.2943	79.1401	51.8772	70.3154	3.11171	5.74743	8.81365e-05	0.446061	0.00179172	1	3.9897
Nav2	ENSMUSG00000052512	117.121	135.269	133.749	107.044	154.663	124.292	90.5971	107.968	114.976	84.5239	80.1005	91.6054	128.69	94.9618	15.0845	12.4489	0.00318038	-0.429696	0.0307485	-1	2.43882
Nbas	ENSMUSG00000020576	16.6114	17.288	20.4014	21.9333	16.5502	18.914	13.9011	15.4353	14.372	13.4722	11.1444	13.335	18.6164	13.61	2.01372	1.30198	0.000882998	-0.431278	0.0625392	0	2.95253
Nckap5	ENSMUSG00000049690	12.1957	12.4051	12.6717	9.32026	12.0098	11.3484	7.90927	8.35417	7.31207	6.2747	6.26874	8.98661	11.6585	7.51759	1.12246	1.01308	0.000112124	-0.59263	0.0105327	-1	3.87301
Ndufa13	ENSMUSG00000036199	31.9613	32.9924	31.8059	40.1274	28.8529	35.3961	25.8849	29.5181	25.9705	26.7598	29.9506	24.0609	33.5227	27.0241	3.52621	2.08338	0.00528653	-0.319045	0.239079	0	2.2439
Ndufb8	ENSMUSG00000025204	60.7684	61.1019	59.8103	63.1211	54.6302	56.3366	51.7698	54.9784	47.6546	45.5839	48.0603	50.7308	59.2947	49.7963	2.91127	3.08133	0.00052926	-0.245354	0.270011	0	3.16878
Ndufs1	ENSMUSG00000025968	102.823	110.722	109.547	123.731	88.3163	112.403	79.5721	91.4981	78.4157	81.5711	74.5283	83.1986	107.924	81.464	10.7305	5.23894	0.000574453	-0.399539	0.0115713	-1	3.13368
Ndufs2	ENSMUSG00000013593	178.1	189.376	195.714	187.187	147.194	160.228	136.615	159.366	132.374	124.387	143.484	142.046	176.3	139.712	17.2003	10.834	0.00242032	-0.336001	0.0705467	0	2.5454
Ndufs8	ENSMUSG00000059734	51.5165	53.7116	52.2073	52.6288	40.4234	50.7975	40.0257	44.5556	42.3596	33.7727	37.6124	45.8027	50.2142	40.6881	4.47084	4.11567	0.00567602	-0.298532	0.26623	0	2.21695
Ndufv2	ENSMUSG00000024099	96.3043	94.4902	105.872	127.526	87.8769	100.92	81.4895	86.8834	82.1978	84.7085	85.6727	78.8502	102.165	83.3004	12.6218	2.73093	0.00848157	-0.298316	0.183212	0	2.06586
Nebl	ENSMUSG00000053702	142.143	124.051	157.889	165.923	138.699	135.505	115.763	113.378	110.185	100.764	97.5137	96.8234	144.035	105.738	13.9951	7.64304	0.000314403	-0.442321	0.00259573	-1	3.39646
Nedd9	ENSMUSG00000021365	16.8217	19.3995	12.6083	14.3432	14.3532	12.9696	19.893	19.7318	16.137	19.7469	19.5027	24.6407	15.0826	19.942	2.35676	2.47768	0.00985916	0.412967	0.186339	0	2.00971
Neo1	ENSMUSG00000032340	61.189	62.4216	58.2263	55.6425	60.6351	51.6081	42.9018	48.2951	49.1674	41.5238	41.0951	42.9038	58.2871	44.3145	3.71112	3.20246	8.09949e-05	-0.381775	0.0131146	-1	4.03118
Nfib	ENSMUSG00000008575	138.569	138.832	146.928	144.436	149.537	139.963	125.11	134.462	141.451	130.108	133.733	124.653	143.044	131.586	4.21199	5.80784	0.00508585	-0.12137	0.998942	0	2.25861
Nhsl1	ENSMUSG00000039835	16.6114	21.1151	19.3877	20.0358	24.4591	21.0756	14.6202	14.2419	14.6241	9.2275	13.234	13.335	20.4474	13.2138	2.34311	1.86769	0.000302223	-0.63222	0.00259573	-1	3.41407
Nnt	ENSMUSG00000025453	346.527	438.931	389.527	365.555	322.655	354.232	274.428	304.569	223.144	210.756	257.715	275.976	369.571	257.765	36.9517	32.1671	0.000461946	-0.519262	0.00142843	-1	3.22747
Npc1	ENSMUSG00000024413	18.2936	32.4645	34.4669	30.0816	26.0702	33.5047	17.2566	19.4931	20.4234	18.455	16.0201	22.3216	29.1469	18.995	5.57425	2.06228	0.00337702	-0.615809	0.00911454	-1	2.41558
Nppa	ENSMUSG00000041616	26.4942	19.3995	22.9991	22.0449	17.2825	15.8067	268.915	174.562	380.732	506.59	218.013	284.673	20.6711	305.581	3.60504	110.051	0.000176334	3.88665	1.62180281935426e-53	1	3.65926
Nppb	ENSMUSG00000029019	81.5853	54.6354	50.3065	65.2977	38.2265	41.4756	141.408	146.238	180.785	211.679	156.022	178.283	55.2545	169.069	14.7131	24.1329	4.12076e-06	1.61615	1.5646609323453e-16	1	5.69475
Nqo1	ENSMUSG00000003849	11.3547	12.1412	13.3053	12.1108	11.8634	13.6451	17.2566	17.504	17.6498	14.3949	14.6271	17.6833	12.4034	16.5193	0.806324	1.42828	0.000224154	0.420514	0.065738	0	3.54888
Nr3c2	ENSMUSG00000031618	27.125	27.3177	35.354	25.7284	26.5095	29.1815	17.9756	16.6288	18.1541	10.7039	11.1444	18.2631	28.536	15.4783	3.22401	3.26733	8.23491e-05	-0.862683	1.0321138648141e-05	-1	4.02302
Nrap	ENSMUSG00000049134	261.578	258.66	306.591	295.681	279.302	267.903	522.731	481.121	473.52	478.723	550.952	510.207	278.286	502.876	17.6869	27.9217	3.08976e-08	0.850084	7.84835476697161e-19	1	9.60959
Nrbp2	ENSMUSG00000075590	20.6066	19.0036	16.98	15.6826	22.848	18.7789	16.7772	12.4915	10.5899	13.6567	11.1444	13.6249	18.9833	13.0474	2.32812	2.02427	0.00155585	-0.512521	0.0312139	-1	2.721
Nsd1	ENSMUSG00000021488	68.3382	68.8881	70.201	71.4926	62.3926	67.0095	61.5964	59.7522	58.2445	64.9616	60.5978	61.7467	68.0537	61.1499	2.8969	2.07303	0.00148112	-0.156175	0.822271	0	2.74082
Nsmaf	ENSMUSG00000028245	22.0785	28.6374	29.525	24.4448	27.3883	28.6411	18.6946	19.6522	16.8934	14.0258	25.0749	20.0024	26.7858	19.0572	2.65757	3.35632	0.00237351	-0.531412	0.0237806	-1	2.55308
Nsun2	ENSMUSG00000021595	8.62113	12.5371	11.6579	11.4969	7.616	12.6994	11.5044	15.5945	15.8849	16.7941	16.7166	14.2046	10.7714	15.1165	1.94625	1.82904	0.00455316	0.466308	0.116895	0	2.30076
Nt5dc2	ENSMUSG00000071547	9.67248	10.1617	8.23658	10.9388	7.17662	7.70068	2.63642	8.19505	4.79067	4.61375	5.57221	4.63825	8.98113	5.07439	1.36345	1.65393	0.00223042	-0.763438	0.0201616	-1	2.57757
Nuak1	ENSMUSG00000020032	18.5039	18.7397	22.8724	21.7101	16.9895	13.7802	26.3642	28.5633	59.5052	43.0002	28.5576	36.5262	18.766	37.0861	2.98924	11.5343	0.00635245	0.980661	0.000125779	1	2.1744
Nudt4	ENSMUSG00000020029	37.0078	31.1448	31.0456	34.3789	32.0751	29.1815	25.1659	26.6538	26.979	28.9744	16.7166	27.2497	32.4723	25.2899	2.54919	3.99261	0.00688142	-0.321249	0.252444	0	2.14427
Oaz1	ENSMUSG00000035242	10.093	9.23787	8.49002	9.87836	9.08062	10.5378	4.7935	5.64901	6.55565	8.4893	5.57221	7.24726	9.55294	6.38449	0.685525	1.22038	0.000490841	-0.568322	0.0477544	-1	3.20123
Ocrl	ENSMUSG00000001173	11.7752	12.933	12.1648	11.7759	10.3988	13.3749	5.51252	6.60378	6.55565	8.1202	9.05484	7.24726	12.0704	7.18238	0.950691	1.14788	2.50181e-05	-0.7921	0.000310871	-1	4.63802
Ogdhl	ENSMUSG00000021913	40.7927	51.4681	52.4607	52.9637	37.7871	44.718	32.8355	30.7115	23.7012	21.2233	32.0402	31.3082	46.6984	28.6366	5.96405	4.47164	0.000293821	-0.721602	0.000154709	-1	3.42667
Ogn	ENSMUSG00000021390	16.4012	13.3289	18.8808	20.5939	26.0702	19.1842	13.6615	10.9002	9.58134	16.6095	11.8409	7.24726	19.0765	11.6401	3.90418	2.96941	0.00688585	-0.705548	0.0213198	-1	2.14402
Opa1	ENSMUSG00000038084	90.2064	82.8768	89.0818	98.5046	90.0739	95.3804	75.7373	90.8616	78.6678	72.5282	77.3144	80.2997	91.0207	79.2348	4.94397	5.73784	0.00592596	-0.19477	0.558936	0	2.20064
Oplah	ENSMUSG00000022562	20.3963	25.2062	22.4922	24.1099	23.5803	19.7246	16.0582	16.6288	19.667	17.1632	9.75137	10.4361	22.5849	14.9508	1.96501	3.61929	0.00199581	-0.548767	0.0242495	-1	2.62154
Optn	ENSMUSG00000026672	24.1812	26.5259	25.7235	32.0907	27.5348	27.5603	34.0338	36.1219	28.9962	38.0173	32.0402	36.8161	27.2694	34.3376	2.4454	3.07593	0.00243032	0.33534	0.15244	0	2.54378
Osbpl6	ENSMUSG00000042359	14.0882	13.4609	12.3549	14.1199	14.4997	13.9153	11.9837	11.298	10.3378	9.41205	11.1444	8.98661	13.7398	10.5271	0.691605	1.06062	0.000205653	-0.372786	0.202065	0	3.58828
P2ry1	ENSMUSG00000027765	9.67248	9.63377	7.66636	13.7293	8.05539	13.6451	4.31415	6.44465	8.0685	5.9056	4.87568	6.0877	10.4004	5.94938	2.43929	1.19609	0.00436398	-0.782444	0.0119867	-1	2.31698
P4ha1	ENSMUSG00000019916	15.1395	17.8159	16.5365	20.1474	14.3532	13.1047	19.4137	22.2778	23.1969	30.8199	19.5027	21.4519	16.1829	22.7771	2.32453	3.84928	0.00830135	0.497962	0.0568058	0	2.07389
Pacsin3	ENSMUSG00000027257	11.7752	16.6282	20.8449	22.4914	25.0449	19.9948	28.5213	26.4151	28.9962	22.6997	25.7715	26.0901	19.4632	26.4156	4.27513	2.05841	0.00833957	0.42585	0.186604	0	2.07218
Palld	ENSMUSG00000058056	144.667	131.178	169.484	132.158	167.991	155.905	106.416	98.7384	100.604	87.8458	103.086	124.363	150.23	103.509	15.4861	10.9548	0.000259044	-0.540311	0.000505666	-1	3.48326
Pam	ENSMUSG00000026335	124.27	116.661	135.523	145.943	107.21	132.938	210.435	198.591	261.218	274.98	249.356	251.335	127.091	240.986	12.7325	27.3033	7.24023e-06	0.919109	6.10235776811552e-12	1	5.34657
Pank1	ENSMUSG00000033610	17.6628	19.0036	18.6907	17.2453	16.4037	17.4279	7.6696	13.3667	9.07706	9.5966	19.5027	11.5956	17.739	11.8014	0.878862	3.89782	0.00771068	-0.649721	0.0259505	-1	2.10154
Paqr9	ENSMUSG00000064225	32.1715	34.9719	36.6845	41.4668	36.7619	41.8809	22.2898	30.4728	29.2483	26.3907	27.8611	22.0317	37.3229	26.3824	3.4335	3.23548	0.000409824	-0.497547	0.00759222	-1	3.27957
Pard3	ENSMUSG00000025812	18.9244	24.4144	22.3021	20.259	21.8228	21.3458	20.1327	18.3792	15.8849	18.0859	17.4132	17.1035	21.5114	17.8332	1.70478	1.30093	0.00329015	-0.264724	0.495202	0	2.42567
Patl1	ENSMUSG00000046139	24.3915	34.3121	27.941	24.1657	29.5852	24.0478	18.6946	23.7895	18.4063	20.3005	23.6819	22.0317	27.4072	21.1507	3.7326	2.1769	0.00890499	-0.376078	0.186339	0	2.04766
Pbxip1	ENSMUSG00000042613	28.3866	39.3269	38.0784	37.5601	37.3477	36.3418	65.1916	56.7288	48.6631	39.4937	52.2395	50.441	36.1736	52.1263	3.59485	7.81359	0.00198824	0.521885	0.00767015	1	2.62305
Pcbp4	ENSMUSG00000023495	14.5087	17.6839	16.5999	16.743	16.8431	12.9696	17.0169	17.9814	18.6584	23.9915	21.5923	23.1912	15.8914	20.4053	1.62249	2.65956	0.00887161	0.338583	0.299487	0	2.04906
Pcdh7	ENSMUSG00000029108	69.8101	91.9827	87.7513	87.231	85.8265	75.2506	53.6872	57.604	48.9153	54.8114	51.5429	61.1669	82.9754	54.6213	7.78008	3.97252	2.73317e-05	-0.600923	1.03582950140034e-05	-1	4.59027
Pcnt	ENSMUSG00000001151	22.499	34.1801	33.4532	30.8071	39.984	39.9895	25.1659	29.0407	19.667	18.8241	13.9305	20.5822	33.4855	21.2017	5.95668	4.80324	0.0049327	-0.621183	0.0171667	-1	2.27024
Pcolce	ENSMUSG00000029718	15.5601	13.3289	14.4457	11.5527	15.5249	9.99738	15.0995	18.777	23.9533	23.6224	29.9506	16.2339	13.4016	21.2728	2.05225	5.12738	0.00970574	0.639216	0.0186221	1	2.01555
Pde2a	ENSMUSG00000030653	33.2229	34.708	35.544	26.2865	33.2468	29.5868	22.2898	24.7443	17.3977	23.9915	25.0749	20.8721	32.0992	22.3951	3.1977	2.66312	0.000393077	-0.515392	0.00723786	-1	3.29783
Pde3a	ENSMUSG00000041741	47.5213	51.4681	48.5958	46.992	51.9939	54.0399	39.5464	41.2935	34.7954	31.9272	45.9707	32.7576	50.1018	37.7151	2.56752	5.01523	0.00060853	-0.4226	0.0239683	-1	3.10911
Pde4a	ENSMUSG00000032177	52.7781	52.128	58.8599	56.8145	54.6302	54.3101	43.3812	49.4885	34.5433	31.0044	33.4333	43.1937	54.9201	39.1741	2.30764	6.60038	0.000509952	-0.470185	0.0136773	-1	3.18476
Pde4d.1	ENSMUSG00000021699	23.1299	29.6931	33.8334	25.2261	30.3175	31.0729	19.893	21.1639	17.3977	16.2404	26.468	16.8137	28.8788	19.6628	3.6168	3.50186	0.00216718	-0.587904	0.00911454	-1	2.58892
Pde7a	ENSMUSG00000069094	16.1909	23.7545	23.4426	24.6122	26.3631	23.5074	12.7028	13.4462	9.58134	11.6267	15.3236	12.4653	22.9784	12.5243	3.19617	1.74107	7.60855e-05	-0.902362	2.60217614410588e-06	-1	4.06206
Pde8a	ENSMUSG00000025584	14.2985	15.9683	10.1373	13.8967	12.4492	13.9153	19.4137	22.1187	20.1712	22.3306	27.1645	21.7418	13.4442	22.1567	1.8006	2.47482	8.18707e-05	0.710401	0.000110311	1	4.02589
Pdha1	ENSMUSG00000031299	121.957	138.568	123.802	140.92	107.503	132.668	113.606	120.459	98.5869	96.8888	91.2449	104.94	127.57	104.288	11.3546	10.0509	0.00640472	-0.282988	0.225055	0	2.17131
Pdlim1	ENSMUSG00000055044	11.7752	16.3642	14.8259	14.7896	10.8382	16.212	19.174	21.6413	27.7355	25.4679	18.8062	18.553	14.1342	21.8963	2.10661	3.53682	0.00178232	0.636363	0.00376319	1	2.66656
Pdlim5	ENSMUSG00000028273	153.288	129.066	148.639	146.501	119.952	114.565	186.227	179.177	208.016	236.224	197.813	183.211	135.335	198.445	14.8959	19.4588	0.000183013	0.551562	0.000232554	1	3.64203
Pea15a	ENSMUSG00000013698	29.438	31.1448	33.0731	32.2024	34.4185	30.2623	31.1577	42.8848	39.5861	43.3693	38.3089	38.2656	31.7565	38.9287	1.68327	4.02105	0.004253	0.300246	0.240312	0	2.32684
Pfkfb1	ENSMUSG00000025271	16.8217	17.42	9.82054	7.47854	13.328	17.1577	2.39675	3.73949	2.26926	1.8455	1.39305	2.60901	13.6711	2.37551	3.86068	0.72719	7.54515e-05	-2.37449	1.03251991760853e-15	-1	4.0662
Pfkm	ENSMUSG00000033065	207.748	215.11	219.156	217.603	204.167	181.169	179.756	183.474	140.19	120.142	132.34	168.137	207.492	154.006	12.9123	24.2835	0.00144687	-0.425382	0.029748	-1	2.75026
Pfkp	ENSMUSG00000021196	14.2985	14.3847	11.5946	16.0175	14.4997	12.5643	16.5376	21.4822	19.667	40.7856	32.0402	24.6407	13.8932	25.8589	1.43387	8.2349	0.00947649	0.883252	0.00102243	1	2.02446
Pfn1	ENSMUSG00000018293	70.8615	84.5925	77.3605	60.498	63.1249	68.9009	95.1509	91.7368	121.28	102.425	100.3	90.156	70.8897	100.175	8.18405	10.3868	0.00057682	0.497999	0.00271179	1	3.13192
Phyh	ENSMUSG00000026664	154.97	184.889	166.632	167.932	135.623	170.766	134.218	146.715	135.147	124.94	130.947	138.568	163.469	135.089	15.2185	6.68559	0.00338625	-0.273563	0.171783	0	2.41453
Pi16	ENSMUSG00000024011	9.88276	9.63377	9.44039	8.81797	11.424	12.0239	14.8598	18.777	27.9876	22.5151	16.7166	18.2631	10.2038	19.8532	1.13526	4.31494	0.000685694	0.982212	2.96330631928915e-06	1	3.05849
Pik3r1	ENSMUSG00000041417	76.3285	101.353	92.123	93.7049	82.8972	73.7645	51.5301	52.512	52.1931	49.644	43.8812	46.6724	86.6951	49.4054	9.85337	3.16175	1.10566e-05	-0.802565	1.36380082228967e-09	-1	5.09611
Pim3	ENSMUSG00000035828	11.3547	22.0389	15.8396	13.4502	12.8886	15.9418	8.14895	9.78632	6.55565	5.72105	5.57221	13.335	15.2523	8.18652	3.43765	2.72764	0.00484508	-0.869604	0.00425283	-1	2.27706
Pink1	ENSMUSG00000028756	124.691	129.99	144.964	133.665	111.164	139.963	97.0683	99.7727	103.378	75.2964	85.6727	100.302	130.74	93.5817	10.9263	9.9038	0.000217127	-0.480259	0.00194985	-1	3.56342
Pitpnc1	ENSMUSG00000040430	39.9516	55.9551	45.6814	45.5409	46.2819	45.2584	36.4306	38.1905	34.7954	29.3435	31.3437	30.7284	46.4449	33.472	4.75116	3.2112	0.000493082	-0.461003	0.00857974	-1	3.19926
Pkig	ENSMUSG00000035268	36.377	47.3771	44.5409	40.9087	39.3982	39.7193	29.7197	33.6554	39.3339	34.5109	26.468	30.7284	41.3869	32.4027	3.6031	4.06772	0.00412943	-0.337089	0.157952	0	2.33814
Pla2g5	ENSMUSG00000041193	13.2471	13.197	13.3686	11.3852	12.1563	13.7802	5.27285	6.7629	3.52997	2.9528	1.39305	2.60901	12.8557	3.75343	0.820446	1.77659	1.10741e-06	-1.58121	1.25708809799704e-11	-1	6.57811
Plbd1	ENSMUSG00000030214	14.719	13.197	12.8617	13.8967	16.6966	14.7259	8.6283	10.025	9.58134	12.3649	9.75137	7.53715	14.3495	9.648	1.26055	1.47389	0.000292756	-0.542275	0.0190208	-1	3.42829
Plcg1	ENSMUSG00000016933	37.8489	38.2712	30.412	32.2582	34.1255	35.1259	26.3642	30.8707	29.7526	25.2834	19.5027	28.4093	34.6736	26.6971	2.8144	3.73172	0.00339594	-0.336365	0.165377	0	2.41342
Plcg2	ENSMUSG00000034330	7.3595	6.59848	5.19538	6.92044	6.73723	8.24108	11.025	13.2871	14.8763	12.3649	8.35832	8.69672	6.84202	11.4347	0.914059	2.35477	0.00226599	0.80795	0.00149049	1	2.57133
Plekho1	ENSMUSG00000015745	13.8779	12.5371	12.1014	12.5014	11.7169	11.2133	20.8517	20.9252	25.4662	28.4207	21.5923	25.5104	12.3247	23.7944	0.830994	2.85432	6.04347e-06	0.955425	1.4597538024946e-09	1	5.4563
Plin3	ENSMUSG00000024197	28.5969	25.2062	24.0762	32.9837	23.7268	26.8848	42.4225	31.8254	36.5604	30.6353	33.4333	37.106	26.9124	35.3305	3.18336	3.93469	0.0039808	0.385385	0.104145	0	2.3522
Plin4	ENSMUSG00000002831	70.8615	91.9827	87.6246	88.1797	76.7459	81.1949	63.9932	54.7397	54.4624	48.5367	64.0804	64.0658	82.7649	58.313	7.28344	6.07995	0.000181932	-0.520599	0.00108395	-1	3.64478
Plin5	ENSMUSG00000011305	12.1957	15.1765	11.0877	16.0175	12.8886	13.9153	6.7109	9.22937	9.07706	7.56655	11.1444	10.1462	13.5469	8.97908	1.6932	1.48677	0.00108661	-0.632302	0.0135225	-1	2.86683
Pln	ENSMUSG00000038583	1218.52	1307.55	1240.11	1289.04	1054.82	1323.44	946.955	915.697	934.181	827.338	968.172	973.163	1238.91	927.584	90.0719	48.8775	4.7808e-05	-0.418291	0.00047419	-1	4.29636
Pls3	ENSMUSG00000016382	11.1444	10.4256	10.3908	10.6597	10.2523	10.5378	11.9837	12.6506	11.5985	16.0559	13.234	11.5956	10.5684	12.853	0.286616	1.54676	0.00875793	0.290748	0.581824	0	2.05388
Plxnb1	ENSMUSG00000053646	28.5969	45.0016	40.6127	40.239	37.9335	36.0716	15.8185	26.8129	20.4234	11.8112	17.4132	21.162	38.0759	18.9069	5.04923	4.69057	9.89028e-05	-0.994066	4.67082397780541e-06	-1	3.93356
Plxnb2	ENSMUSG00000036606	70.6512	67.5684	76.917	68.0323	56.9735	67.8201	77.1753	74.7102	82.1978	79.5411	88.4588	74.7918	67.9938	79.4792	5.89271	4.79674	0.00700227	0.213748	0.498712	0	2.13772
Pm20d1	ENSMUSG00000042251	10.093	9.89771	10.7076	8.03664	9.08062	8.91658	7.19025	6.60378	7.81636	8.67385	5.57221	7.53715	9.45536	7.23227	0.876907	0.971669	0.0034975	-0.360535	0.440111	0	2.40204
Pmepa1	ENSMUSG00000038400	12.406	14.6486	14.319	15.0687	14.4997	11.0782	22.0501	23.2326	31.7697	35.0645	27.1645	23.1912	13.67	27.0788	1.43404	4.8473	0.00014482	0.974141	9.33355534377576e-08	1	3.75132
Pnisr	ENSMUSG00000028248	19.5552	18.2118	19.1976	21.2636	18.6006	26.2093	18.2153	17.6631	13.8677	14.764	16.7166	13.335	20.5064	15.7603	2.72678	1.87167	0.00935124	-0.372805	0.230989	0	2.02942
Pnpla2	ENSMUSG00000025509	175.156	187.265	183.169	145.218	147.34	167.524	136.854	136.929	151.536	122.726	137.216	136.249	167.612	136.918	16.3178	8.32325	0.003804	-0.292113	0.145896	0	2.36966
Polr3b	ENSMUSG00000034453	6.93896	6.73044	6.27248	7.92502	5.85846	7.56559	5.03317	7.31985	3.52997	4.61375	3.48263	4.34836	6.88182	4.72129	0.707169	1.28802	0.00817968	-0.421743	0.346288	0	2.07942
Polrmt	ENSMUSG00000020329	11.5649	15.9683	15.4594	15.5152	14.4997	18.1034	14.3805	11.4572	9.3292	11.073	12.5375	11.0158	15.1852	11.6322	1.95317	1.54918	0.0097061	-0.404574	0.254444	0	2.01553
Pomgnt2	ENSMUSG00000066235	7.14923	7.91817	6.52591	5.35776	6.00492	7.02519	3.11577	4.29643	5.29495	4.98285	4.87568	3.76858	6.66353	4.38904	0.826495	0.755521	0.0010716	-0.58795	0.0792004	0	2.87254
Pon2	ENSMUSG00000032667	8.8314	12.1412	12.7984	9.48769	12.3028	9.32188	18.6946	17.5835	24.4576	19.3778	16.0201	15.0743	10.8139	18.5347	1.62439	3.02819	0.000518701	0.780204	0.00017533	1	3.17744
Ppargc1a	ENSMUSG00000029167	112.285	119.168	118.29	109.778	123.614	115.916	67.5883	80.1205	70.8515	58.6869	78.0109	73.3423	116.508	71.4334	4.55006	7.07071	2.95088e-07	-0.709455	3.34163823593798e-09	-1	7.58137
Ppfibp1	ENSMUSG00000016487	40.1618	25.0742	23.4426	29.0212	28.56	28.1007	37.629	39.1453	37.8211	43.5538	50.8464	45.2229	29.0601	42.3697	5.35201	4.7427	0.00194311	0.539666	0.0117842	1	2.63216
Ppip5k1	ENSMUSG00000033526	66.2355	45.1336	53.7279	49.6709	42.7668	52.824	60.8774	64.6056	67.0694	75.2964	62.6874	74.7918	51.7264	67.5547	7.56846	5.62019	0.00375635	0.391958	0.0760675	0	2.37451
Ppip5k2	ENSMUSG00000040648	55.9322	70.2078	52.6508	72.1065	63.8572	64.3075	28.761	30.632	26.7269	21.0387	27.8611	31.3082	63.177	27.7213	7.00234	3.36858	1.32185e-06	-1.18934	5.47869735661359e-16	-1	6.45289
Ppm1b	ENSMUSG00000061130	15.1395	13.197	13.622	14.6222	11.1311	12.159	14.1408	17.1062	20.9277	17.1632	18.8062	14.7844	13.3118	17.1547	1.36942	2.29735	0.00928583	0.353169	0.292364	0	2.03203
Ppm1e	ENSMUSG00000046442	5.46706	5.54272	4.5618	4.85547	6.29785	5.94439	13.1821	6.44465	8.32064	11.9958	6.26874	11.0158	5.44488	9.53796	0.593628	2.68462	0.00763343	0.837052	0.00607953	1	2.10531
Ppm1k	ENSMUSG00000037826	48.9932	49.0927	49.0394	41.5784	35.7366	34.8557	31.3974	26.7334	15.8849	16.2404	22.2888	25.8003	43.216	23.0575	6.19596	5.61396	0.00030521	-0.901021	5.89421000291695e-05	-1	3.40968
Ppp1r14c	ENSMUSG00000040653	28.8072	20.4553	29.1448	28.4631	24.1662	23.9127	21.5707	21.0048	18.6584	15.6868	18.8062	19.1328	25.8249	19.1433	3.21758	1.89974	0.00252458	-0.430006	0.0760675	0	2.52885
Ppp1r3c	ENSMUSG00000067279	35.3256	27.3177	40.8661	37.0578	34.4185	30.6676	48.654	42.2483	45.8896	60.717	45.9707	50.7308	34.2756	49.0351	4.35371	5.84284	0.00109248	0.512629	0.00712994	1	2.86461
Ppp1r3d	ENSMUSG00000049999	3.15407	4.61893	5.95568	5.91586	5.41908	6.34969	3.35545	3.42123	3.52997	3.87555	3.48263	2.60901	5.23555	3.37897	1.07774	0.381949	0.00460714	-0.658152	0.120758	0	2.29626
Ppp1r9b	ENSMUSG00000038976	18.5039	16.8921	23.8861	21.7101	19.7723	23.5074	29.9594	28.9611	37.3168	37.8328	36.2194	32.4677	20.712	33.7929	2.5572	3.52193	5.23044e-05	0.683049	3.71345084946218e-05	1	4.25035
Ppp2r3a	ENSMUSG00000043154	126.163	109.799	121.268	134.446	132.255	129.831	111.688	115.526	94.8048	103.533	97.5137	93.6346	125.627	102.783	8.25838	8.34037	0.00143924	-0.282504	0.134846	0	2.7524
Ppp6r1	ENSMUSG00000052296	27.125	30.485	30.6654	31.3094	30.3175	29.1815	25.4055	28.0859	24.9619	25.6525	28.5576	27.8295	29.8473	26.7488	1.37167	1.43914	0.00587263	-0.168571	0.988937	0	2.20406
Ppp6r2	ENSMUSG00000036561	25.8634	26.9218	26.4204	23.1611	24.8985	25.3987	18.455	23.7895	22.9448	22.3306	20.8958	19.7126	25.444	21.3547	1.21273	1.85852	0.00207579	-0.231729	0.554708	0	2.60597
Ppp6r3	ENSMUSG00000024908	40.1618	38.0072	39.0921	39.9041	34.7114	35.1259	33.7942	37.4744	28.744	31.0044	25.0749	28.1194	37.8338	30.7019	2.17568	4.03498	0.0059332	-0.268817	0.364462	0	2.20018
Prdm11	ENSMUSG00000075028	9.04167	12.2732	11.2778	10.7713	7.616	12.8345	3.8348	6.52421	5.79923	5.1674	9.05484	8.69672	10.6357	6.51287	1.80767	1.85843	0.00521646	-0.776075	0.0172497	-1	2.24897
Prdx5	ENSMUSG00000024953	38.0591	38.6671	39.1555	42.1923	31.1963	42.9617	25.6452	32.2232	34.2911	26.5752	33.4333	33.3374	38.7053	30.9176	3.81407	3.46227	0.00699567	-0.33642	0.230863	0	2.13807
Prelp	ENSMUSG00000041577	38.9002	39.5909	33.77	29.1328	31.0499	36.4769	49.373	50.8411	68.3301	76.7728	59.9013	66.6748	34.8201	61.9822	3.86901	9.73417	0.000173365	0.835723	8.27832545013153e-07	1	3.66715
Prepl	ENSMUSG00000024127	46.47	46.3213	46.4417	44.0899	38.5194	45.2584	33.0751	44.7147	38.0732	28.7898	37.6124	33.3374	44.5168	35.9338	2.81299	5.00748	0.00747108	-0.302227	0.306823	0	2.11338
Prkab1	ENSMUSG00000029513	16.6114	20.9832	18.1205	16.6314	17.4289	17.1577	14.1408	15.5149	12.3549	9.5966	16.0201	10.7259	17.8222	13.0589	1.50338	2.37687	0.00355989	-0.456907	0.107168	0	2.39521
Prkar1a	ENSMUSG00000020612	111.444	93.8303	84.7735	92.7562	82.8972	95.1102	130.862	117.515	146.746	142.842	117.016	124.073	93.4685	129.842	9.25384	11.5866	0.000267342	0.480106	0.00148079	1	3.46905
Prkce	ENSMUSG00000045038	20.6066	17.0241	20.338	24.389	19.3329	18.1034	15.0995	14.7193	10.5899	11.073	10.4479	11.5956	19.9657	12.2542	2.33225	1.91633	0.00019495	-0.673521	0.00074619	-1	3.61286
Prnp	ENSMUSG00000079037	18.0833	19.5315	16.98	17.1895	13.4745	14.861	35.7116	29.359	33.5347	40.601	25.0749	27.8295	16.6866	32.0184	2.00142	5.20306	0.000108362	0.956911	4.64881079709885e-08	1	3.88943
Prob1	ENSMUSG00000073600	49.4138	43.154	40.4226	46.2665	46.8677	46.8796	56.3236	47.4994	54.9666	49.2749	58.5082	56.2388	45.5007	53.8019	2.9144	4.00038	0.00378159	0.230635	0.42626	0	2.37193
Prpf6	ENSMUSG00000002455	11.1444	12.4051	12.735	12.9479	15.232	10.5378	6.7109	8.83156	10.3378	10.3348	11.1444	8.98661	12.5004	9.39101	1.49537	1.44459	0.0074402	-0.445507	0.209606	0	2.11493
Prr13	ENSMUSG00000023048	7.99031	9.5018	9.8839	8.31569	10.1058	7.97088	11.7441	11.2185	12.607	12.3649	12.5375	9.85628	8.96141	11.7214	0.893857	0.965788	0.000854796	0.371333	0.257999	0	2.96604
Prune	ENSMUSG00000015711	18.7142	20.9832	19.451	16.9104	16.6966	21.616	24.6865	26.1764	26.2226	21.0387	25.0749	22.6115	19.0619	24.3018	1.85787	1.89096	0.00129439	0.35492	0.153007	0	2.79537
Prune2	ENSMUSG00000039126	254.849	190.564	256.475	235.909	240.343	242.369	395.224	396.306	387.288	400.474	461.797	437.155	236.751	413.041	21.9658	27.0102	5.03519e-07	0.800473	2.64254054944567e-12	1	7.16113
Psap	ENSMUSG00000004207	450.191	433.916	474.11	423.04	373.477	416.512	347.529	378.723	370.394	323.885	357.318	360.044	428.541	356.315	31.0408	17.5315	0.00109096	-0.2663	0.105055	0	2.86519
Psmd3	ENSMUSG00000017221	22.7093	22.8307	26.167	24.6122	29.1459	23.3723	33.0751	28.6429	28.744	31.7426	38.3089	32.4677	24.8062	32.1636	2.27587	3.23921	0.00196218	0.344962	0.118015	0	2.62828
Psmd8	ENSMUSG00000030591	34.9051	33.2563	32.4395	30.1374	24.3126	34.4504	39.786	40.8957	49.1674	58.5024	38.3089	54.7893	31.5835	46.9083	3.59954	7.77243	0.00251583	0.580084	0.00432463	1	2.53021
Psme3	ENSMUSG00000078652	35.5359	31.5407	37.0013	36.8346	32.368	31.208	41.4638	39.0657	41.8553	43.3693	40.3985	45.5128	34.0814	41.9442	2.445	2.06879	0.000265669	0.291825	0.151901	0	3.47187
Ptgds	ENSMUSG00000015090	75.908	55.2952	43.3371	64.2373	69.2763	42.8266	132.061	95.158	85.4756	141.55	126.071	140.017	58.4801	120.055	12.5028	21.8191	0.000271075	1.03845	8.92527197013543e-07	1	3.46281
Ptger1	ENSMUSG00000019464	10.5136	10.2936	12.0381	12.055	14.3532	10.1325	17.0169	19.6522	21.1798	17.3477	14.6271	15.0743	11.5643	17.483	1.47265	2.32972	0.000721619	0.618731	0.00352865	1	3.03696
Ptgfrn	ENSMUSG00000027864	13.0368	13.8568	16.2831	13.3944	15.232	15.2663	18.2153	19.9705	20.6755	22.3306	22.2888	22.0317	14.5116	20.9187	1.16036	1.4931	1.89002e-05	0.509458	0.00420082	1	4.79177
Ptma	ENSMUSG00000026238	27.3353	23.7545	22.3021	22.1007	24.752	21.4809	38.5877	32.1437	32.274	36.5409	21.5923	34.497	23.6209	32.6059	1.98845	5.42317	0.00593869	0.499965	0.0263714	1	2.19983
Ptpn12	ENSMUSG00000028771	9.67248	10.5576	10.7076	11.6085	7.616	12.2941	13.6615	14.2419	16.137	14.2104	11.1444	16.8137	10.4094	14.3681	1.49704	1.82766	0.00380317	0.469487	0.0871514	0	2.36974
Ptprd	ENSMUSG00000028399	9.46221	10.2936	11.7847	9.09702	13.328	11.6186	5.99187	6.52421	5.29495	5.5365	1.39305	5.50792	10.9307	5.04142	1.46482	1.68026	0.000149513	-0.98301	2.34114299199019e-05	-1	3.73631
Pxmp2	ENSMUSG00000029499	12.6163	15.4404	12.9885	14.2874	6.88369	13.3749	7.42992	8.91112	8.82492	4.0601	6.96526	6.95737	12.5985	7.19145	2.71855	1.61212	0.00334393	-0.800006	0.012649	-1	2.41939
Pygm	ENSMUSG00000032648	473.321	519.96	547.099	484.598	462.965	491.493	413.679	442.93	475.789	327.761	428.364	415.703	496.573	417.371	28.6915	45.1538	0.00787411	-0.251507	0.32576	0	2.09368
Pyurf	ENSMUSG00000043162	17.032	15.8363	13.432	14.399	14.0603	13.6451	8.38862	12.4915	7.81636	6.82835	9.05484	13.335	14.7341	9.65244	1.28731	2.41254	0.00196307	-0.577603	0.0354333	-1	2.6281
Qser1	ENSMUSG00000074994	54.8808	56.219	56.3256	53.8008	56.5342	52.1485	55.6046	59.5931	59.0009	64.2234	64.0804	66.095	54.9848	61.4329	1.59053	3.64694	0.00465939	0.154293	0.859424	0	2.29196
Qsox1	ENSMUSG00000033684	12.6163	10.8215	10.4541	9.26445	7.46954	13.7802	18.2153	15.9127	17.902	19.3778	16.7166	18.8429	10.7343	17.8279	2.0706	1.18958	5.76501e-05	0.744366	0.000276815	1	4.20092
Rab8a	ENSMUSG00000003037	4.62597	6.59848	6.71598	5.86005	5.41908	3.51259	6.95057	6.28552	8.82492	8.67385	8.35832	7.82704	5.45536	7.82004	1.11976	0.925499	0.00453855	0.45103	0.230863	0	2.30199
Rabgap1l	ENSMUSG00000026721	17.6628	14.1207	16.7266	16.0175	16.1108	16.4822	8.38862	9.46806	6.55565	9.78115	2.78611	10.7259	16.1868	7.95092	1.06929	2.65097	7.41851e-05	-0.929221	1.9950440219884e-05	-1	4.07459
Rai2	ENSMUSG00000043518	21.0271	22.0389	20.8449	20.4823	19.6259	21.616	30.4387	28.5633	24.9619	21.2233	34.1298	27.2497	20.9392	27.7611	0.776495	4.0664	0.0042133	0.383067	0.100927	0	2.33043
Ralgapa1	ENSMUSG00000021027	47.9419	51.732	55.692	57.261	44.5243	51.7432	45.2986	44.2373	40.5946	45.2148	41.7916	41.1645	51.4824	43.0502	4.32423	1.92872	0.00259193	-0.258685	0.306931	0	2.51854
Ralgapa2	ENSMUSG00000037110	80.3237	112.966	121.141	97.1652	87.584	92.4082	76.2166	68.5838	50.6802	49.644	76.6179	60.2972	98.598	63.6733	14.2024	11.0004	0.00144999	-0.641584	0.00173367	-1	2.74939
Rapgef1	ENSMUSG00000039844	98.407	94.2262	94.0238	92.9236	82.8972	78.7631	113.366	110.991	114.724	127.155	105.175	126.682	90.2068	116.349	6.94906	8.04815	0.000262695	0.370987	0.0139143	1	3.47695
Rapgef3	ENSMUSG00000022469	13.2471	13.8568	14.2556	13.8967	13.328	15.2663	10.0663	13.128	8.82492	6.2747	8.35832	11.8855	13.9751	9.7563	0.672642	2.27088	0.00258815	-0.47885	0.110973	0	2.51911
Rarb	ENSMUSG00000017491	5.67733	5.93863	6.0824	4.96709	6.00492	4.18809	2.39675	3.73949	2.52141	2.39915	2.08958	4.34836	5.47641	2.91579	0.685534	0.827165	0.000333133	-0.826374	0.00860861	-1	3.37076
Rasgrp2	ENSMUSG00000032946	11.7752	21.1151	18.3106	14.1199	14.9391	12.6994	7.42992	11.298	7.81636	10.3348	9.05484	10.7259	15.4932	9.44332	3.24975	1.45668	0.00349376	-0.697458	0.00836908	-1	2.40245
Rbfox1	ENSMUSG00000008658	30.4894	45.0016	45.2379	34.7696	40.8628	34.4504	12.2234	21.5617	17.1456	8.4893	16.7166	16.5238	38.4686	15.4434	5.59362	4.12002	2.28563e-05	-1.31263	3.61273626652313e-09	-1	4.68717
Rbm20	ENSMUSG00000043639	113.336	122.468	145.091	119.322	143.386	124.697	115.523	100.966	93.5441	91.3523	87.7623	105.81	128.05	99.1597	11.9767	9.46615	0.00173923	-0.364904	0.0417269	-1	2.67633
Rcan1	ENSMUSG00000022951	35.9564	22.6988	20.4014	21.8217	18.8935	33.6398	90.3574	98.1019	94.5527	124.202	132.34	98.8527	25.5686	106.401	6.66562	15.8816	1.01988e-06	2.06233	9.51766051217374e-28	1	6.63706
Rexo2	ENSMUSG00000032026	16.4012	24.1504	21.5418	19.0312	19.1865	18.914	28.2816	25.699	27.7355	31.0044	36.9159	24.3508	19.8708	28.9979	2.42331	4.10905	0.001616	0.510608	0.0113661	1	2.70576
Rgs2	ENSMUSG00000026360	12.8266	13.4609	5.13203	7.86921	7.03016	13.7802	4.07447	4.05774	1.2607	3.13735	0.696526	4.63825	10.0165	2.97751	3.44753	1.48908	0.00185429	-1.62288	2.15724891261455e-05	-1	2.65077
Rgs6	ENSMUSG00000021219	8.8314	11.3494	12.1648	9.20864	9.66646	9.99738	6.47122	8.35417	3.78211	5.5365	4.17916	4.34836	10.203	5.44525	1.18061	1.58614	0.000309901	-0.802551	0.00155441	-1	3.40288
Rhbdf1	ENSMUSG00000020282	8.8314	10.0297	9.75718	8.65054	9.95939	6.89009	13.4218	13.9236	15.3806	12.734	10.4479	15.3642	9.01971	13.5453	1.09194	1.68756	0.000510681	0.606943	0.00676416	1	3.18414
Rhoc	ENSMUSG00000002233	10.9341	10.2936	9.06024	11.3294	9.81293	9.45698	11.7441	13.6849	14.6241	17.7168	12.5375	14.2046	10.1479	14.0853	0.796653	1.89428	0.0016002	0.490593	0.048846	1	2.70971
Rhoq	ENSMUSG00000024143	33.0126	29.0333	29.7784	34.7138	31.6357	29.4517	36.1909	36.9971	32.7783	37.8328	43.1846	35.0768	31.2709	37.0101	2.06413	3.19163	0.0070464	0.227577	0.527081	0	2.13536
Rilpl1	ENSMUSG00000029392	44.9981	48.0369	45.4279	47.885	49.504	41.8809	41.4638	42.0096	40.3425	35.8027	36.9159	37.6858	46.2888	39.0367	2.50924	2.35284	0.000823513	-0.23686	0.365454	0	2.98159
Rit1	ENSMUSG00000028057	10.7238	12.4051	13.9388	11.5527	9.66646	10.9431	9.82667	7.71767	6.30351	8.67385	6.26874	5.79781	11.5383	7.43137	1.35619	1.45233	0.000948318	-0.610461	0.0189058	-1	2.92293
Rnf166	ENSMUSG00000014470	14.719	11.4813	12.6717	12.6689	10.6917	12.6994	8.86797	10.6615	8.57278	9.04295	11.8409	8.98661	12.4887	9.66213	1.2469	1.18343	0.00427071	-0.376524	0.300939	0	2.32525
Rnf207	ENSMUSG00000058498	23.1299	42.2302	28.8914	31.0303	28.9994	29.5868	17.0169	16.7083	16.8934	9.9657	9.05484	17.9732	30.6447	14.6021	5.74089	3.63204	0.000357379	-1.0394	3.76210805993064e-06	-1	3.33969
Rpl3l	ENSMUSG00000002500	30.6996	33.5203	40.3593	42.3598	39.3982	39.7193	19.893	20.9252	15.1284	12.3649	19.5027	18.8429	37.6761	17.7762	4.12752	3.0224	5.61801e-06	-1.09248	3.17028928028198e-10	-1	5.50114
Rpl4	ENSMUSG00000032399	58.4554	50.4124	61.4576	67.3626	64.1502	55.526	71.6628	69.1407	79.6764	76.4037	83.5832	65.5153	59.5607	74.3303	5.57859	6.19472	0.00267922	0.307349	0.144913	0	2.50558
Rps2	ENSMUSG00000044533	46.0494	44.7377	39.7257	40.9645	42.1809	35.5312	29.7197	33.9736	30.0047	32.4808	27.1645	26.9598	41.5316	30.0505	3.43265	2.55898	0.000132801	-0.439463	0.00726785	-1	3.79226
Rras	ENSMUSG00000038387	11.7752	12.5371	14.2556	9.82255	12.1563	10.5378	17.2566	13.6849	19.4148	16.425	14.6271	13.9147	11.8474	15.8872	1.42542	2.03867	0.00460248	0.419168	0.150744	0	2.29665
Rras2	ENSMUSG00000055723	6.30814	8.44605	6.0824	12.2782	8.34831	7.97088	15.8185	11.2185	14.8763	14.764	15.3236	11.3057	8.239	13.8844	2.03392	1.88531	0.00105534	0.709994	0.0081213	1	2.87882
Rrp12	ENSMUSG00000035049	10.093	8.97393	13.0518	7.2553	8.93416	9.45698	17.9756	14.5601	20.1712	20.6696	20.1993	20.2923	9.62753	18.978	1.75627	2.16127	2.04444e-05	0.952481	1.24890354480637e-06	1	4.74834
Rsrp1	ENSMUSG00000037266	38.6899	30.221	29.4616	35.3277	41.0092	38.5034	23.4881	26.3355	21.6841	24.9143	19.5027	25.5104	35.5355	23.5725	4.35698	2.35677	0.000301347	-0.559223	0.00148079	-1	3.41537
Rtn2	ENSMUSG00000030401	20.3963	22.3028	19.1342	17.1895	16.6966	19.5895	14.6202	12.2528	11.0942	10.1503	13.234	13.9147	19.2182	12.5444	1.89394	1.55897	0.000118242	-0.626419	0.00185901	-1	3.84755
Rtn4	ENSMUSG00000020458	22.499	19.5315	19.0075	21.5426	22.5551	19.1842	40.0257	38.827	50.6802	86.9231	40.3985	42.9038	20.72	49.9597	1.52279	16.9835	0.0032953	1.27943	1.22905478922771e-08	1	2.42506
Ryr2	ENSMUSG00000021313	1647.9	1552.36	1959.42	1715.38	1471.35	1764.94	1151.4	1176.51	1116.73	1042.52	1076.83	1098.4	1685.22	1110.4	156.65	44.6641	1.32789e-05	-0.601694	5.20962895819252e-08	-1	4.99057
S100a1	ENSMUSG00000044080	117.752	127.087	130.011	126.075	97.2505	128.48	144.284	153.319	159.857	156.868	181.097	145.815	121.109	156.873	11.3613	12.173	0.000720653	0.365806	0.0261985	1	3.03752
Samd4	ENSMUSG00000021838	60.1376	56.087	64.3721	58.9353	56.3877	64.0373	94.1922	77.3358	102.873	85.6312	80.1005	80.8795	59.9928	86.8354	3.28955	8.98019	9.18981e-05	0.533552	0.000101311	1	3.96928
Scd1	ENSMUSG00000037071	7.14923	8.31408	7.22285	6.92044	7.46954	7.43049	18.6946	16.231	14.6241	16.0559	18.1097	18.2631	7.41777	16.9964	0.44039	1.46208	6.64954e-08	1.18605	1.11084714482593e-13	1	8.87135
Scn4a	ENSMUSG00000001027	22.7093	20.7192	28.1311	26.0633	26.0702	21.8862	9.82667	14.0828	11.8506	9.78115	16.7166	15.0743	24.2632	12.8887	2.64861	2.61299	4.5353e-05	-0.952719	1.23728460299167e-06	-1	4.3235
Sdc3	ENSMUSG00000025743	37.218	40.6466	43.5905	39.0112	42.4739	37.2875	44.5795	44.1578	63.2873	60.5324	55.0256	49.8612	40.038	52.9073	2.43228	7.36612	0.00404378	0.392222	0.0593681	0	2.34618
Sdha	ENSMUSG00000021577	249.592	274.233	267.689	286.863	222.329	255.609	185.269	213.708	171.708	152.807	171.345	181.761	259.386	179.433	20.5256	18.4763	7.13003e-05	-0.529176	0.000136617	-1	4.09429
Sdhb	ENSMUSG00000009863	81.7956	91.8508	96.3047	112.011	84.8012	96.191	85.3243	78.6088	73.1207	67.9144	79.404	62.9062	93.8256	74.5464	9.76811	7.503	0.00572665	-0.337326	0.132254	0	2.21359
Selenbp1	ENSMUSG00000068874	26.9147	29.9571	33.1364	27.1236	30.7569	26.0742	25.1659	21.6413	13.8677	14.0258	13.9305	16.5238	28.9938	17.5258	2.50138	4.37549	0.000472281	-0.696398	0.00136064	-1	3.21789
Sema3b	ENSMUSG00000057969	11.1444	11.8773	12.735	15.2361	12.4492	13.1047	15.3392	14.7988	15.8849	17.5323	22.9854	16.8137	12.7578	17.2257	1.27388	2.72898	0.00778301	0.365803	0.191028	0	2.09804
Serpinb6a	ENSMUSG00000060147	13.2471	12.5371	10.074	14.8455	12.3028	9.99738	20.1327	14.401	17.1456	17.9014	23.6819	17.1035	12.1673	18.3943	1.71193	2.89814	0.00202247	0.549211	0.0185773	1	2.61627
Serpinf1	ENSMUSG00000000753	6.09787	7.91817	7.28621	6.75301	5.27262	9.05168	15.8185	10.9002	19.1627	25.0988	16.7166	15.0743	7.06326	17.1285	1.22264	4.33129	0.000536652	1.26267	1.72504758635067e-07	1	3.16282
Setd7	ENSMUSG00000037111	79.6929	72.5832	86.1673	77.0178	70.1551	106.053	90.3574	112.185	138.677	123.833	114.927	120.594	81.9449	116.762	11.9376	14.5286	0.00201084	0.510436	0.0089392	1	2.61856
Sh3bgr	ENSMUSG00000040666	12.8266	8.05014	15.9029	14.5664	14.0603	9.32188	15.8185	18.6179	18.1541	18.8241	14.6271	23.1912	12.4547	18.2055	2.83668	2.70542	0.00828295	0.547832	0.0823233	0	2.07472
Sh3d19	ENSMUSG00000028082	17.2423	19.3995	20.2113	13.6176	19.6259	17.563	21.5707	20.4478	28.2397	25.6525	30.6472	20.2923	17.9433	24.475	2.21521	3.99589	0.00954382	0.421796	0.133267	0	2.02182
Sh3kbp1	ENSMUSG00000040990	47.7316	45.7934	46.8218	46.992	46.5748	41.6107	32.3561	34.5306	38.5775	34.3263	37.6124	34.2071	45.9207	35.2683	2.01076	2.14026	1.04328e-05	-0.390407	0.011735	-1	5.12992
Shank3	ENSMUSG00000022623	48.1521	53.8436	46.0615	45.3177	57.9988	50.6624	36.1909	49.8864	34.5433	41.5238	32.0402	38.5554	50.3393	38.79	4.46004	5.78803	0.00540814	-0.345394	0.154898	0	2.23527
Shoc2	ENSMUSG00000024976	16.8217	16.3642	14.3823	16.9662	15.5249	15.8067	20.3724	19.6522	16.6413	19.3778	22.9854	18.8429	15.9777	19.6453	0.877341	1.88964	0.00279098	0.283195	0.410318	0	2.48962
Sike1	ENSMUSG00000027854	19.5552	17.9479	22.8724	15.3477	15.5249	22.6968	11.2647	12.8893	15.8849	14.2104	8.35832	9.56639	18.9908	12.029	3.04114	2.59771	0.00299885	-0.613949	0.0147836	-1	2.46164
Sipa1l2	ENSMUSG00000001995	41.4235	46.0574	45.618	43.9224	44.3779	37.8279	34.9925	35.3262	29.7526	39.4937	39.0055	30.7284	43.2045	34.8832	2.82653	3.69783	0.00252743	-0.316367	0.188643	0	2.52841
Slain2	ENSMUSG00000036087	97.3557	80.3694	93.2635	89.9657	99.8868	81.33	109.531	116.958	123.549	133.43	135.823	121.464	90.3618	123.459	7.41211	9.05995	8.6541e-05	0.445736	0.0013425	1	3.99865
Slc20a2	ENSMUSG00000037656	47.9419	58.3305	58.7332	60.7212	54.0443	53.9048	40.5051	35.4854	37.8211	36.3564	42.4881	49.2814	55.6127	40.3229	4.23162	4.66137	0.000288657	-0.484625	0.0049293	-1	3.4346
Slc22a23	ENSMUSG00000038267	8.62113	8.70999	8.42666	8.25988	7.76246	7.43049	7.19025	5.80814	8.0685	4.7983	4.87568	6.0877	8.20177	6.1381	0.461152	1.17853	0.00448992	-0.413438	0.368683	0	2.3061
Slc25a20	ENSMUSG00000032602	40.5824	34.3121	43.3371	41.6342	37.3477	39.9895	29.7197	29.1998	21.1798	25.0988	26.468	24.9306	39.5338	26.0995	2.95041	2.8701	2.60679e-05	-0.593175	0.000161998	-1	4.61578
Slc25a22	ENSMUSG00000019082	12.406	20.4553	18.8808	15.3477	13.9138	22.967	9.587	9.94545	11.8506	9.5966	13.234	11.0158	17.3284	10.8716	3.73704	1.33503	0.00454967	-0.714748	0.00728438	-1	2.30106
Slc25a3	ENSMUSG00000061904	292.908	263.279	287.71	293.56	246.055	288.033	228.65	220.55	208.772	205.958	215.923	215.389	278.591	215.874	17.7688	7.46201	2.67279e-05	-0.368127	0.00161725	-1	4.6023
Slc25a34	ENSMUSG00000040740	39.3208	53.0517	51.5103	52.7404	44.3779	47.9604	34.9925	36.9971	39.0818	29.3435	37.6124	37.9757	48.1602	36.0005	4.97679	3.22281	0.00100165	-0.433329	0.0243474	-1	2.90033
Slc25a4	ENSMUSG00000031633	458.392	460.574	465.874	557.821	371.28	450.963	388.034	406.49	352.745	338.465	361.497	377.727	460.817	370.826	54.0912	22.6454	0.00642201	-0.313251	0.118675	0	2.17029
Slc25a42	ENSMUSG00000002346	50.8857	50.5443	53.7912	49.0012	40.5699	64.1724	21.0914	31.7459	22.1884	17.3477	27.1645	27.5396	51.4941	24.5129	6.9862	4.77769	3.18584e-05	-1.07037	7.16946942971486e-09	-1	4.50836
Slc26a10	ENSMUSG00000040441	9.04167	8.97393	11.5946	7.70178	10.8382	14.0504	7.42992	6.92203	6.55565	3.13735	6.26874	5.50792	10.3667	5.97027	2.08553	1.39686	0.00288279	-0.791765	0.0133215	-1	2.477
Slc27a1	ENSMUSG00000031808	39.531	47.509	45.1745	37.6159	41.7415	53.7697	24.9262	26.4151	20.6755	18.2705	20.8958	23.771	44.2236	22.4923	5.3955	2.7875	1.1757e-05	-0.959235	1.34578345190416e-09	-1	5.06052
Slc2a4	ENSMUSG00000018566	98.6173	109.535	107.773	110.448	79.6751	98.0824	66.3899	76.0628	71.3558	59.056	66.17	79.1401	100.688	69.6958	10.617	6.69644	0.000254215	-0.529746	0.000851494	-1	3.49176
Slc2a8	ENSMUSG00000026791	6.93896	6.20257	6.33583	4.91128	5.712	5.53909	2.63642	4.85338	3.27783	2.9528	3.48263	4.92814	5.93995	3.68853	0.64479	0.890018	0.0010096	-0.610752	0.077674	0	2.89707
Slc36a2	ENSMUSG00000020264	7.3595	11.2174	16.093	11.6085	8.64123	13.1047	6.23155	7.16072	7.56422	3.50645	8.35832	3.76858	11.3374	6.0983	2.85541	1.8506	0.00630091	-0.940489	0.0076757	-1	2.17747
Slc38a1	ENSMUSG00000023169	5.25678	8.18211	6.52591	5.581	7.616	4.72849	8.6283	11.1389	12.607	13.8413	13.9305	10.7259	6.31505	11.812	1.25158	1.87112	0.000276859	0.882772	0.000177164	1	3.45332
Slc38a2	ENSMUSG00000022462	58.2452	58.0666	71.9751	69.9299	43.6455	61.4704	83.8862	77.3358	90.5184	116.451	85.6727	71.8929	60.5554	87.6262	9.27902	14.2037	0.0051141	0.530213	0.0177591	1	2.2565
Slc38a3	ENSMUSG00000010064	37.6386	44.0778	45.1745	38.8995	30.9034	44.9882	20.3724	30.8707	30.0047	18.8241	22.9854	33.3374	40.2803	26.0658	5.12104	5.56514	0.00182065	-0.620498	0.0087056	-1	2.65807
Slc39a1	ENSMUSG00000052310	20.3963	23.4906	19.0709	18.6405	19.1865	19.5895	23.2485	21.5617	26.2226	24.1761	25.7715	21.4519	20.0624	23.7387	1.62582	1.85752	0.00761618	0.23237	0.659056	0	2.10616
Slc41a1	ENSMUSG00000013275	54.8808	70.3397	63.6751	54.024	60.6351	60.7949	43.1415	42.1687	44.1246	33.4036	37.6124	35.9464	60.725	39.3995	5.48052	3.98049	3.54118e-05	-0.618255	2.92975861794178e-05	-1	4.45245
Slc44a2	ENSMUSG00000057193	30.9099	44.6057	49.5462	43.476	35.8831	42.016	27.3229	32.1437	34.7954	29.1589	32.7367	33.9172	41.0728	31.6791	6.07128	2.62622	0.009897	-0.388642	0.143477	0	2.00828
Slc4a3	ENSMUSG00000006576	84.9496	89.7393	96.4314	82.7104	75.4277	83.0863	61.1171	57.4449	60.7659	51.4895	44.5777	51.3106	85.3908	54.4509	6.49046	5.90752	1.33948e-05	-0.63531	3.31700753107749e-06	-1	4.9856
Slc4a7	ENSMUSG00000021733	5.25678	6.86241	5.06867	7.08787	5.85846	6.61989	5.03317	5.8877	3.78211	4.61375	4.17916	3.47869	6.12568	4.49576	0.780649	0.804593	0.00870537	-0.373332	0.525201	0	2.05613
Slc6a8	ENSMUSG00000019558	60.1376	83.4047	77.6773	71.0461	71.3268	79.8439	105.457	95.715	125.314	88.7686	91.9415	108.129	73.9061	102.554	7.57306	12.2947	0.0012618	0.471864	0.00694216	1	2.80573
Slmap	ENSMUSG00000021870	52.7781	57.4067	57.0225	66.1906	60.0492	54.5803	68.7867	67.0721	71.1036	69.0217	75.2248	77.6907	58.0046	71.4833	4.31191	3.77413	0.000368267	0.288203	0.107168	0	3.32647
Smad1	ENSMUSG00000031681	8.8314	9.36983	9.82054	8.9854	12.3028	9.59208	10.5457	11.3776	15.6327	13.4722	15.3236	13.335	9.81701	13.2811	1.16136	1.864	0.00547407	0.40369	0.21136	0	2.23067
Smarca5	ENSMUSG00000031715	5.04651	8.70999	8.17323	5.91586	16.5502	12.6994	2.8761	3.81905	2.77355	3.50645	4.87568	2.60901	9.51585	3.40997	3.97918	0.780658	0.0071579	-1.49973	7.40090055389658e-05	-1	2.12946
Smarcd1	ENSMUSG00000023018	20.6066	23.2266	26.2937	19.1986	21.5299	24.318	17.7359	19.4135	15.1284	14.764	12.5375	17.6833	22.5289	16.2104	2.36803	2.29164	0.00159265	-0.437093	0.0578234	0	2.71161
Smim20	ENSMUSG00000061461	14.0882	11.8773	11.5312	13.6176	10.2523	13.3749	10.5457	8.83156	5.29495	8.30475	5.57221	7.24726	12.4569	7.63274	1.34809	1.83638	0.000797866	-0.644225	0.00944534	-1	2.99481
Smoc2	ENSMUSG00000023886	13.8779	14.3847	17.2968	20.5939	12.4492	18.5087	19.6533	21.0843	31.7697	21.5924	25.7715	27.2497	16.1852	24.5202	2.84586	4.19593	0.00427415	0.567967	0.0223605	1	2.32494
Smtn	ENSMUSG00000020439	86.8421	98.0533	97.5718	78.8595	99.1545	90.9221	60.6377	59.434	59.0009	41.3392	59.2047	44.0634	91.9006	53.9467	7.29446	8.0073	1.41249e-05	-0.77165	6.97793983085879e-07	-1	4.95535
Sned1	ENSMUSG00000047793	13.6676	13.8568	21.922	13.3386	19.7723	13.51	5.99187	8.35417	8.0685	6.2747	8.35832	7.53715	16.0112	7.43079	3.47889	0.960724	0.000339629	-1.11885	1.30786850165576e-06	-1	3.3622
Sod2	ENSMUSG00000006818	171.792	157.967	184.373	186.963	194.501	183.195	152.673	137.168	132.626	124.571	108.658	134.509	179.799	131.701	11.8368	13.2932	0.000124874	-0.441875	0.00196994	-1	3.8215
Son	ENSMUSG00000022961	159.386	163.114	166.759	154.873	150.709	156.31	127.267	142.578	127.835	126.601	137.216	132.77	158.525	132.378	5.30626	5.88387	2.37151e-05	-0.260509	0.0625392	0	4.66706
Sorbs2	ENSMUSG00000031626	342.532	330.452	398.017	316.722	330.124	306.001	529.921	518.993	651.027	645.925	512.643	500.931	337.308	559.907	29.4829	63.2285	3.16198e-05	0.731706	1.79219402162913e-08	1	4.51236
Sorbs3	ENSMUSG00000022091	23.3401	23.0947	25.9769	20.0358	23.1409	20.4001	35.7116	28.1655	43.6203	35.0645	31.3437	38.8453	22.6647	35.4585	1.99493	4.97367	0.000328993	0.642394	0.000266163	1	3.3763
Sorcs2	ENSMUSG00000029093	6.72868	9.76574	11.4045	7.47854	6.00492	9.05168	1.43805	2.46647	1.2607	0.55365	0.696526	1.15956	8.40568	1.26249	1.85722	0.620988	9.93379e-06	-2.50132	1.38981985859398e-16	-1	5.15859
Sord	ENSMUSG00000027227	22.7093	24.5463	22.6189	22.7705	18.7471	28.2358	15.3392	16.3105	13.1113	9.2275	11.1444	15.944	23.2713	13.5128	2.82056	2.62068	0.000207379	-0.75769	0.00024993	-1	3.58445
Sorl1	ENSMUSG00000049313	5.8876	7.52226	5.70225	6.02748	7.46954	9.05168	11.2647	14.401	15.6327	13.6567	18.8062	19.7126	6.94347	15.579	1.19379	2.92119	0.000112838	1.1449	8.07927951195836e-08	1	3.86997
Sort1	ENSMUSG00000068747	17.4525	15.8363	18.0571	17.8034	12.5957	21.7511	12.2234	10.582	11.8506	10.1503	7.66179	7.24726	17.2494	9.95255	2.73615	1.90442	0.000628374	-0.758144	0.000871285	-1	3.09546
Sox6	ENSMUSG00000051910	17.8731	17.5519	16.0297	13.7851	18.4542	14.5908	10.5457	11.3776	9.07706	8.30475	9.05484	10.7259	16.3808	9.84765	1.73025	1.09562	3.16749e-05	-0.693853	0.00030966	-1	4.51143
Sparc	ENSMUSG00000018593	93.9913	91.059	83.1895	81.3709	83.9225	73.8996	107.614	139.554	163.135	225.336	139.305	126.972	84.5721	150.319	6.54835	37.4115	0.00310493	0.833069	2.73732582136096e-05	1	2.44813
Sparcl1	ENSMUSG00000029309	69.5998	72.1873	68.3003	85.1102	75.8671	83.6267	94.9113	98.0223	92.7877	117.189	92.638	80.8795	75.7819	96.0713	6.52788	10.8358	0.00495872	0.345669	0.0967843	0	2.26823
Spg20	ENSMUSG00000036580	11.9855	13.065	12.6717	11.7201	15.3785	14.1855	14.3805	16.0718	13.8677	17.7168	18.1097	16.5238	13.1677	16.1117	1.26972	1.56909	0.00855382	0.287	0.534203	0	2.06269
Spsb1	ENSMUSG00000039911	9.67248	17.9479	10.7709	13.1153	10.8382	13.3749	9.82667	8.03592	4.53853	6.6438	4.87568	9.56639	12.6199	7.24783	2.72284	2.08084	0.00567598	-0.763219	0.0140646	-1	2.21695
Spta1	ENSMUSG00000026532	9.46221	10.4256	9.06024	9.04121	12.0098	14.3206	6.23155	5.96727	3.52997	4.0601	2.78611	8.11694	10.7199	5.11532	1.90917	1.82727	0.00078943	-1.00039	0.000309418	-1	2.99926
Sqstm1	ENSMUSG00000015837	64.1328	71.7914	88.1948	81.8174	72.9379	72.4135	85.3243	99.1362	109.933	99.1034	79.404	96.5335	75.2146	94.9058	7.74207	9.96747	0.00583581	0.338997	0.122632	0	2.20644
Srpr	ENSMUSG00000032042	24.1812	24.9422	23.3159	24.5006	20.6511	23.3723	18.6946	18.6974	18.1541	16.7941	13.234	13.335	23.4939	16.4849	1.39712	2.35055	0.000189889	-0.471097	0.0147744	-1	3.62499
Srrm4	ENSMUSG00000063919	13.8779	9.63377	11.848	12.5014	13.6209	13.2398	20.612	22.1187	17.3977	21.4078	27.1645	23.4811	12.4536	22.0303	1.43352	2.95333	6.69738e-05	0.805884	5.62560132690198e-06	1	4.12551
Srsf11	ENSMUSG00000055436	13.2471	13.065	10.8976	14.1757	12.1563	12.159	16.2979	12.4915	15.3806	18.2705	16.7166	17.1035	12.6168	16.0434	1.03325	1.81003	0.00427193	0.320454	0.373746	0	2.32514
St6galnac6	ENSMUSG00000026811	15.1395	17.288	18.3106	19.2544	15.6714	17.9683	11.2647	15.2762	15.6327	10.8885	13.9305	11.5956	17.272	13.098	1.44931	1.93057	0.00312814	-0.402734	0.169394	0	2.44524
Stard10	ENSMUSG00000030688	3.78489	6.86241	6.71598	5.07871	8.78769	4.72849	2.63642	2.06865	2.26926	2.03005	5.57221	2.60901	5.99303	2.86427	1.65326	1.23376	0.00686905	-1.25754	0.00185901	-1	2.14494
Stard7	ENSMUSG00000027367	36.7975	30.8809	35.1639	38.1182	34.272	36.3418	27.0833	26.3355	23.1969	26.2061	29.2541	24.9306	35.2624	26.1678	2.30455	1.85965	4.3649e-05	-0.442686	0.00807121	-1	4.34329
Stard8	ENSMUSG00000031216	22.0785	29.2972	25.9769	25.5052	24.4591	27.4252	18.6946	21.1639	18.6584	15.3177	11.8409	19.1328	25.7904	17.4681	2.2597	3.04523	0.000616267	-0.518714	0.0108926	-1	3.10373
Stard9	ENSMUSG00000033705	26.2839	23.6225	30.0319	24.9471	26.5095	24.8584	20.3724	26.0173	22.4405	20.3005	17.4132	20.0024	26.0422	21.091	2.02689	2.64393	0.00770568	-0.268012	0.441831	0	2.10178
Stat3	ENSMUSG00000004040	37.6386	48.4328	47.7722	41.0203	38.8123	43.5021	53.6872	50.0455	63.7916	66.438	61.9908	79.43	42.8631	62.5638	4.13581	9.45883	0.00164426	0.535476	0.00379758	1	2.69881
Stk39	ENSMUSG00000027030	23.7607	31.6727	30.4754	31.9233	27.9742	30.6676	23.4881	23.0734	19.1627	25.4679	27.8611	17.6833	29.4123	22.7894	2.83224	3.48066	0.00801097	-0.389719	0.168787	0	2.08722
Stom	ENSMUSG00000026880	45.8392	47.773	46.8218	41.9691	44.5243	48.771	36.4306	42.5665	41.6032	31.189	39.0055	37.9757	45.9497	38.1284	2.2336	3.73278	0.00243667	-0.26549	0.326392	0	2.54276
Ston2	ENSMUSG00000020961	4.20543	6.20257	7.09613	5.41357	6.44431	9.18678	4.07447	3.89861	4.53853	3.50645	1.39305	4.92814	6.4248	3.72321	1.53173	1.13632	0.0100314	-0.721328	0.0563092	0	2.00326
Strn	ENSMUSG00000024077	22.0785	24.2824	20.2747	22.7147	24.6055	21.7511	25.1659	24.9034	26.2226	27.3134	25.7715	24.3508	22.6178	25.6213	1.48682	0.96474	0.00354796	0.183697	0.900975	0	2.39651
Sucla2	ENSMUSG00000022110	70.2306	46.8492	55.8187	77.241	68.1046	55.7962	49.1334	48.6133	44.1246	42.8156	44.5777	46.9623	62.3401	46.0378	10.3509	2.35391	0.00639504	-0.434163	0.0486022	-1	2.17188
Suclg1	ENSMUSG00000052738	43.1056	40.1187	51.2569	45.5967	39.6911	44.5829	31.6371	33.3371	26.2226	32.8499	35.5228	31.0183	44.0587	31.7646	3.87217	2.85955	0.000195343	-0.483345	0.00400344	-1	3.61193
Sugp2	ENSMUSG00000036054	15.3498	12.4051	12.735	13.0037	15.6714	14.5908	11.025	12.6506	11.5985	9.41205	5.57221	10.4361	13.9593	10.1157	1.29685	2.26172	0.00806087	-0.375798	0.253718	0	2.0849
Sulf1	ENSMUSG00000016918	8.41086	8.97393	10.074	9.37607	5.85846	7.29539	13.4218	12.0141	16.3891	23.9915	16.0201	12.7552	8.33145	15.7653	1.39856	4.01557	0.00291696	0.899333	0.000535637	1	2.47241
Svep1	ENSMUSG00000028369	15.3498	10.5576	11.7213	12.2224	9.66646	8.64638	15.8185	18.777	32.7783	43.1847	27.1645	27.2497	11.3606	27.4955	2.14742	9.00549	0.00297539	1.27517	2.94077060550352e-06	1	2.46469
Svil	ENSMUSG00000024236	203.122	198.746	209.019	192.489	207.683	188.329	239.196	232.405	227.179	215.554	234.729	258.292	199.898	234.559	7.5747	12.9427	0.000420158	0.229687	0.159621	0	3.2687
Syde2	ENSMUSG00000036863	7.14923	7.12635	8.99688	8.70635	9.95939	6.34969	4.31415	4.77381	3.78211	2.03005	1.39305	2.89891	8.04798	3.19868	1.26021	1.20979	0.00010051	-1.19823	5.31129527917663e-06	-1	3.92575
Synpo	ENSMUSG00000043079	77.8004	72.7152	79.0078	68.3114	64.2966	57.9578	96.8287	101.523	150.276	111.284	100.996	106.97	70.0149	111.313	7.41343	18.0233	0.000793952	0.670332	7.47904895299686e-05	1	2.99687
Synpo2l	ENSMUSG00000039376	75.2772	91.059	97.4451	82.4871	92.8566	79.3035	196.773	198.511	303.829	384.971	279.307	189.299	86.4048	258.782	7.90334	71.5075	0.00032009	1.58065	2.33967360221978e-16	1	3.38849
Syt7	ENSMUSG00000024743	20.8169	26.2619	27.3074	20.8171	24.0197	24.1829	22.2898	15.1966	13.3634	9.78115	9.75137	11.3057	23.901	13.6147	2.45946	4.33542	0.000958583	-0.782687	0.00158258	-1	2.91848
Tango2	ENSMUSG00000013539	30.6996	33.1243	31.2357	31.1978	25.0449	27.4252	22.2898	26.3355	15.3806	16.7941	24.3784	24.3508	29.7879	21.5882	2.71185	4.08177	0.00383718	-0.468988	0.0787579	0	2.36632
Taok3	ENSMUSG00000061288	4.4157	6.33454	5.06867	6.52977	7.46954	6.48479	11.025	11.5367	10.3378	8.8584	8.35832	7.53715	6.0505	9.6089	1.01236	1.4533	0.00115648	0.702376	0.0077155	1	2.84129
Tapbp	ENSMUSG00000024308	30.9099	26.9218	28.3845	29.3002	28.7065	27.2901	22.2898	25.0625	23.1969	28.0516	17.4132	23.4811	28.5855	23.2492	1.31748	3.19864	0.00623328	-0.258477	0.437667	0	2.18154
Tardbp	ENSMUSG00000041459	14.2985	8.18211	10.6442	13.0037	13.9138	11.3484	8.38862	9.07025	7.05993	9.78115	9.05484	5.79781	11.8985	8.1921	2.1107	1.35975	0.00800224	-0.515129	0.125171	0	2.08763
Tbc1d16	ENSMUSG00000039976	23.1299	26.7898	29.3983	28.4073	20.944	24.7233	16.0582	15.5945	13.1113	15.1331	13.9305	18.553	25.5654	15.3968	2.9514	1.72632	5.70922e-05	-0.735	3.31023002687896e-05	-1	4.20584
Tbc1d4	ENSMUSG00000033083	45.8392	52.7878	42.957	44.3689	52.5797	56.4717	32.5958	33.0984	34.2911	27.1289	28.5576	38.5554	49.1674	32.3712	5.01292	3.75358	0.000132602	-0.593519	0.000303199	-1	3.79296
Tbx5	ENSMUSG00000018263	41.2132	37.7433	37.3181	27.5701	32.5145	44.5829	26.3642	14.2419	29.5004	15.6868	13.9305	22.3216	36.8237	20.3409	5.54919	6.11082	0.00120661	-0.847038	0.00129737	-1	2.82396
Tcaim	ENSMUSG00000046603	15.9806	17.156	17.1701	15.4594	12.3028	19.3193	10.7854	11.298	12.3549	8.8584	8.35832	11.5956	16.2314	10.5418	2.13557	1.45089	0.000598011	-0.598964	0.00774712	-1	3.11653
Tcf25	ENSMUSG00000001472	49.4138	57.6707	57.5294	49.7825	44.5243	48.771	55.1252	63.9691	59.0009	61.0861	64.0804	55.659	51.2819	59.8201	4.78809	3.58225	0.00960961	0.217698	0.550679	0	2.01926
Tcf4	ENSMUSG00000053477	68.7587	71.2635	68.3636	62.842	66.64	70.387	74.5389	83.7804	77.6593	78.9874	78.0109	69.2838	68.0425	77.0435	2.75377	4.41523	0.00312005	0.185866	0.606398	0	2.44625
Tcp11l2	ENSMUSG00000020034	28.5969	30.089	38.3952	30.3048	26.2166	33.91	22.7691	26.4947	24.7098	19.5623	21.5923	21.162	31.2521	22.715	3.93158	2.30505	0.00186208	-0.452145	0.0343294	-1	2.64911
Tead1	ENSMUSG00000055320	230.668	201.649	199.325	175.411	228.187	188.464	244.468	266.299	310.637	266.49	276.521	294.529	203.951	276.491	19.9259	21.2942	0.000240056	0.440067	0.00259573	1	3.51771
Tex2	ENSMUSG00000040548	31.5407	34.0481	35.1005	33.2627	30.0246	30.8027	39.067	41.8504	40.0903	40.4165	48.0603	33.6273	32.4632	40.5186	1.81023	4.25132	0.00296956	0.302584	0.181166	0	2.46545
Tex264	ENSMUSG00000040813	7.56977	10.5576	9.06024	8.31569	8.64123	8.78148	10.306	10.6615	10.5899	10.3348	12.5375	12.1754	8.821	11.1009	0.906245	0.902885	0.0025797	0.299197	0.550764	0	2.52039
Tfdp2	ENSMUSG00000032411	32.3818	39.8548	32.6929	34.6022	33.5397	35.5312	30.6784	27.0516	20.4234	23.6224	29.9506	33.0475	34.7671	27.4623	2.51642	4.32415	0.00850483	-0.354193	0.240119	0	2.06484
Tfeb	ENSMUSG00000023990	9.67248	10.6895	8.17323	11.6643	7.90892	8.64638	8.14895	7.6381	6.55565	5.9056	6.26874	8.11694	9.45914	7.10566	1.36256	0.897933	0.0090986	-0.403298	0.378071	0	2.03963
Tfpi	ENSMUSG00000027082	29.0175	30.485	22.9357	25.6168	24.6055	26.7497	26.6039	18.2996	19.1627	19.3778	16.7166	17.3934	26.5684	19.5923	2.56011	3.27029	0.00374743	-0.420988	0.0916525	0	2.37543
Tgfb1	ENSMUSG00000002603	9.46221	8.57802	10.1373	8.59473	10.2523	10.6729	15.5789	13.6849	12.607	11.6267	11.8409	11.8855	9.61625	12.8707	0.810114	1.39316	0.00111605	0.442046	0.11756	0	2.85586
Tgfb2	ENSMUSG00000039239	4.83624	12.933	5.95568	5.30195	7.03016	6.89009	12.4631	14.401	22.6926	26.0216	16.0201	18.553	7.15785	18.3586	2.69938	4.71577	0.00096627	1.36612	5.04435750441885e-06	1	2.91518
Tgfb3	ENSMUSG00000021253	9.25194	8.57802	9.37703	8.14826	7.03016	7.83578	13.1821	8.43374	17.6498	16.425	18.8062	11.0158	8.3702	14.2521	0.812911	3.70759	0.00607065	0.713557	0.0118432	1	2.19152
Tgfbi	ENSMUSG00000035493	5.25678	5.80666	5.06867	6.6972	7.46954	4.99869	7.19025	12.1732	16.8934	10.5194	9.75137	9.85628	5.88292	11.064	0.914981	2.99156	0.00408632	0.923934	0.000828827	1	2.34216
Tgfbr3	ENSMUSG00000029287	32.5921	39.3269	41.6898	37.002	34.5649	36.7471	32.1164	24.8238	26.2226	28.4207	31.3437	24.0609	36.9871	27.8314	2.96735	3.07937	0.000737461	-0.434646	0.0287738	-1	3.02782
Tgm2	ENSMUSG00000037820	44.5775	53.8436	42.26	47.1036	38.3729	38.5034	54.6459	58.6383	59.253	64.2234	45.2742	58.8478	44.1102	56.8138	5.34934	5.86203	0.00501642	0.379043	0.0948416	0	2.26383
Timm23	ENSMUSG00000013701	42.2646	31.1448	33.0097	32.6488	31.1963	32.559	26.8436	25.699	23.7012	24.9143	23.6819	17.6833	33.8039	23.7539	3.8507	2.93076	0.000916533	-0.490571	0.0130248	-1	2.93706
Tjap1	ENSMUSG00000012296	7.99031	9.23787	9.06024	9.82255	8.64123	7.02519	16.2979	9.78632	13.3634	12.3649	11.8409	17.1035	8.62957	13.4595	0.909354	2.53821	0.00249536	0.604871	0.0154601	1	2.53342
Tln1	ENSMUSG00000028465	84.7394	86.3081	78.6911	79.585	83.1902	79.1684	99.9444	104.387	108.42	110.73	99.6033	117.696	81.947	106.797	2.95133	6.34293	1.25409e-05	0.387133	0.00164081	1	5.02334
Tlr4	ENSMUSG00000039005	8.62113	5.80666	4.43508	6.08329	6.73723	4.86359	9.34732	9.46806	8.82492	11.2576	10.4479	8.40683	6.09116	9.62543	1.36313	0.963345	0.000798613	0.698049	0.0133215	1	2.99442
Tmem106b	ENSMUSG00000029571	43.9467	45.9254	50.2432	53.5776	38.5194	47.8253	37.3893	42.7256	37.0647	41.7083	32.0402	38.8453	46.6729	38.2956	4.7648	3.48904	0.00995493	-0.27023	0.369507	0	2.00611
Tmem143	ENSMUSG00000002781	36.1667	34.444	38.5852	37.5601	27.5348	39.8544	29.48	30.7911	27.2312	25.837	33.4333	25.8003	35.6909	28.7621	4.03132	2.77262	0.0100463	-0.325854	0.275989	0	2.0027
Tmem164	ENSMUSG00000047045	6.93896	11.2174	10.7076	9.59931	9.37354	7.97088	6.7109	4.69425	5.04281	5.72105	2.78611	5.21803	9.30128	5.02886	1.47726	1.18928	0.000508546	-0.856239	0.00090751	-1	3.18595
Tmem176b	ENSMUSG00000029810	3.36434	5.27878	5.89233	5.80424	5.56554	4.72849	9.587	8.35417	8.57278	11.9958	8.35832	5.79781	5.10562	8.77764	0.868212	1.83883	0.00236951	0.760895	0.00604492	1	2.55374
Tmem201	ENSMUSG00000044700	49.4138	45.1336	49.7997	51.1777	39.2517	44.4478	35.9512	42.8052	40.5946	33.9572	38.3089	40.8746	46.5374	38.7486	4.07977	3.03753	0.00650265	-0.263338	0.377972	0	2.16558
Tmem245	ENSMUSG00000055296	108.29	87.3638	92.82	87.3984	113.068	103.621	80.2911	71.3685	82.4499	67.7299	94.7276	64.0658	98.7603	76.7721	10.1112	10.3234	0.00674256	-0.374255	0.108324	0	2.15194
Tmem47	ENSMUSG00000025666	9.04167	5.54272	7.98315	3.3486	6.00492	5.80929	1.67772	2.6256	2.26926	3.13735	4.17916	2.02923	6.28839	2.65305	1.82396	0.821787	0.00227439	-1.27705	0.000820716	-1	2.56987
Tmem53	ENSMUSG00000048772	5.04651	6.99438	7.15949	4.85547	4.24739	7.29539	8.14895	6.92203	8.82492	8.8584	11.1444	10.4361	5.9331	9.0558	1.24333	1.39852	0.00390121	0.539218	0.106534	0	2.35996
Tmem63b	ENSMUSG00000036026	62.2403	57.6707	65.766	46.1548	53.6049	59.3088	44.3399	49.0112	46.8981	39.6783	44.5777	47.2522	57.4576	45.2929	6.29776	2.97727	0.00293796	-0.337787	0.118675	0	2.46962
Tmem82	ENSMUSG00000043085	5.25678	7.12635	6.52591	6.19491	4.39385	3.91789	4.07447	3.42123	1.76498	2.5837	0	2.02923	5.56928	2.31227	1.15017	1.29968	0.00183933	-1.09269	0.00404869	-1	2.654
Tmx1	ENSMUSG00000021072	7.14923	5.80666	6.14576	8.70635	5.56554	6.07949	5.7522	4.05774	5.04281	3.13735	2.78611	2.31912	6.5755	3.84922	1.07328	1.22934	0.00387481	-0.739684	0.0361626	-1	2.36257
Tnfaip8	ENSMUSG00000062210	19.5552	21.1151	20.0212	19.7009	17.5754	18.1034	15.3392	12.3324	11.0942	8.8584	8.35832	11.0158	19.3452	11.1664	1.18566	2.30982	3.52447e-05	-0.758194	7.01349807704093e-05	-1	4.45494
Tnfrsf12a	ENSMUSG00000023905	6.51841	4.7509	7.72972	5.80424	2.48985	5.40399	12.4631	12.4119	14.6241	15.3177	13.9305	15.3642	5.44952	14.0186	1.61851	1.21612	2.62578e-06	1.32684	4.01170359576472e-09	1	5.98598
Tnfrsf21	ENSMUSG00000023915	11.7752	10.6895	11.2144	10.4923	9.95939	8.78148	6.95057	9.70675	5.04281	5.9056	6.96526	8.11694	10.4854	7.11466	0.950158	1.50151	0.00171158	-0.508874	0.0935748	0	2.68274
Tnip1	ENSMUSG00000020400	13.4574	12.1412	13.1785	11.8317	12.8886	12.5643	24.4468	20.2887	26.4748	24.7297	20.1993	18.2631	12.677	22.4004	0.565626	2.96185	2.89015e-05	0.832521	5.01795278793311e-07	1	4.5603
Tnni3k	ENSMUSG00000040086	56.3527	59.6502	66.9064	53.9124	41.4486	43.367	36.1909	40.1	35.0475	30.0817	33.4333	33.3374	53.6062	34.6985	8.88548	3.06307	0.00114588	-0.622344	0.00101667	-1	2.84506
Tnnt2	ENSMUSG00000026414	1865.11	2242.03	2166.16	2066.75	2079.17	2140.93	1845.74	1766.31	1586.72	1291.48	1395.84	1399.3	2093.36	1547.56	117.384	203.663	0.000406086	-0.435331	0.00628205	-1	3.28358
Tnrc6c	ENSMUSG00000025571	41.2132	46.8492	45.9348	42.7504	52.2868	48.5008	31.3974	41.0548	40.0903	32.2963	40.3985	40.5847	46.2559	37.637	3.64196	4.1124	0.00564696	-0.301963	0.269478	0	2.21889
Tpcn1	ENSMUSG00000032741	37.0078	36.9515	34.2769	29.5235	30.7569	29.1815	36.9099	41.5322	43.6203	35.8027	39.702	40.0049	32.9497	39.5953	3.29114	2.63712	0.00550541	0.270703	0.372842	0	2.22851
Tpi1	ENSMUSG00000023456	97.1454	94.2262	108.343	107.769	99.5939	92.0029	132.061	124.676	112.707	111.468	110.748	106.97	99.8467	116.438	6.26395	8.87497	0.00659952	0.223853	0.389029	0	2.16001
Tppp	ENSMUSG00000021573	5.25678	8.97393	8.29994	9.59931	6.00492	8.78148	5.51252	2.86429	2.52141	7.0129	1.39305	3.76858	7.8194	3.84546	1.60815	1.89507	0.00505178	-0.969859	0.0109947	-1	2.26116
Traf3	ENSMUSG00000021277	10.3033	9.36983	9.31368	10.5481	8.20185	7.97088	14.8598	12.0141	11.3463	15.6868	9.75137	17.6833	9.2846	13.557	0.960941	2.73893	0.00813255	0.558161	0.0410943	1	2.08158
Trak2	ENSMUSG00000026028	148.452	125.239	144.964	144.827	129.618	123.211	165.136	155.467	184.819	195.254	163.684	176.253	136.052	173.436	10.2743	13.5426	0.000607092	0.350641	0.0244574	1	3.11011
Tram2	ENSMUSG00000041779	7.14923	5.01484	5.19538	7.31111	6.59077	6.21459	6.95057	7.39941	13.6156	11.2576	11.8409	9.56639	6.24599	10.1051	0.884088	2.3884	0.00690584	0.655554	0.0402585	1	2.14293
Trappc9	ENSMUSG00000047921	19.7655	18.7397	19.5144	16.743	16.6966	19.5895	15.5789	16.947	12.607	14.764	10.4479	17.1035	18.5081	14.5747	1.30472	2.37941	0.00885236	-0.293101	0.419891	0	2.04987
Trim12a	ENSMUSG00000066258	9.88276	20.0594	14.1923	11.3852	9.66646	11.6186	5.27285	5.56945	4.03425	7.19745	7.66179	2.02923	12.8008	5.29417	3.56753	1.89524	0.00196405	-1.29671	5.36804162449731e-05	-1	2.6279
Trim72	ENSMUSG00000042828	38.0591	29.2972	38.8387	60.7212	45.2566	39.5842	54.1665	59.0362	56.7316	65.5153	67.563	67.5445	41.9595	61.7595	9.6073	5.34794	0.00241277	0.546409	0.0205449	1	2.54663
Trmt1l	ENSMUSG00000053286	13.6676	16.8921	10.961	12.8363	16.8431	12.6994	11.9837	8.67243	9.3292	11.4421	7.66179	11.3057	13.9832	10.0658	2.19232	1.6007	0.0090674	-0.447349	0.183227	0	2.04091
Trmt5	ENSMUSG00000034442	10.5136	11.4813	13.4953	9.93417	8.78769	10.6729	8.38862	7.39941	6.55565	9.5966	5.57221	9.2765	10.8142	7.79817	1.45058	1.43911	0.008007	-0.449768	0.214262	0	2.08741
Trp53i11	ENSMUSG00000068735	27.7558	26.13	22.9357	17.8034	14.6462	13.3749	46.9763	55.8536	49.9238	55.1805	26.468	44.0634	20.441	46.4109	5.51607	9.84853	0.000434958	1.20634	1.1107139944614e-06	1	3.25362
Trpm4	ENSMUSG00000038260	9.46221	6.99438	7.53964	7.59016	6.29785	6.89009	6.7109	4.376	6.55565	4.7983	2.78611	5.21803	7.46239	5.07416	0.993672	1.33499	0.00934979	-0.519373	0.179873	0	2.02947
Tspan9	ENSMUSG00000030352	32.1715	27.1857	31.5525	26.6772	27.5348	31.4782	41.4638	42.5665	49.4195	53.335	50.1499	49.5713	29.4333	47.751	2.32461	4.27086	7.4731e-06	0.692776	6.03033028484033e-07	1	5.32752
Ttc12	ENSMUSG00000040219	10.9341	12.2732	14.9526	14.0641	10.5452	16.7524	7.19025	11.855	10.0856	10.8885	6.96526	7.24726	13.2536	9.03864	2.2159	1.97375	0.00988512	-0.498195	0.133971	0	2.00873
Ttc17	ENSMUSG00000027194	19.345	26.9218	27.941	25.3377	24.4591	21.2107	16.5376	21.9595	14.8763	19.3778	14.6271	13.0451	24.2025	16.7372	3.03514	3.05049	0.00306291	-0.497847	0.0424268	-1	2.45342
Ttc7	ENSMUSG00000036918	9.46221	12.933	11.4679	10.4365	12.8886	13.1047	8.14895	10.4228	6.80779	5.5365	9.05484	6.95737	11.7155	7.82138	1.38822	1.6016	0.00211644	-0.561525	0.052696	0	2.59829
Ttll1	ENSMUSG00000022442	44.3673	42.6262	43.6539	27.6259	31.6357	37.5577	23.4881	19.6522	15.3806	9.2275	29.9506	19.4227	37.9111	19.5203	6.35326	6.42445	0.00105608	-0.99473	0.000586215	-1	2.87853
Ttn	ENSMUSG00000051747	22407.4	23481.1	26766.9	26426.3	24448.5	24781.1	21322.7	19126.2	16767.8	16924.3	19194.2	20341.3	24718.5	18946.1	1530.91	1659.37	0.000193689	-0.383719	0.0049014	-1	3.61585
Tuba1a	ENSMUSG00000072235	51.0959	48.9607	45.8081	37.5043	28.7065	38.7736	50.0921	53.0689	59.253	59.4251	55.7221	54.4994	41.8082	55.3434	7.66819	3.30533	0.00465451	0.406329	0.120758	0	2.29236
Tuba1b	ENSMUSG00000023004	125.322	111.778	109.737	95.8257	94.6142	87.0042	146.921	128.177	161.874	152.069	117.016	117.696	104.047	137.292	12.8568	17.2895	0.00622344	0.406034	0.0625392	0	2.18214
Tuba1c	ENSMUSG00000043091	102.402	98.0533	88.765	76.2364	82.7508	70.387	132.301	107.49	132.374	127.34	104.479	112.767	86.4325	119.458	11.332	11.5919	0.00104932	0.472862	0.00900522	1	2.88117
Tuba4a	ENSMUSG00000026202	221.626	184.361	222.768	238.309	176.486	211.026	180.955	161.673	172.968	141.181	142.091	160.599	209.096	159.911	21.8945	14.6359	0.00189958	-0.384573	0.0300562	-1	2.64117
Tubb2a	ENSMUSG00000058672	3.99516	7.52226	6.90606	6.19491	5.41908	7.29539	17.2566	14.7193	13.8677	20.8542	14.6271	10.7259	6.22214	15.3418	1.21895	3.12063	0.000117735	1.2913	4.2303401463795e-09	1	3.84961
Tubb5	ENSMUSG00000001525	28.5969	28.5054	28.4479	29.9141	20.944	27.5603	29.7197	42.7256	38.0732	44.6611	32.0402	40.2948	27.3281	37.9191	2.93678	5.41629	0.00324523	0.487169	0.0242861	1	2.43099
Tufm	ENSMUSG00000073838	7.56977	6.46651	6.33583	7.31111	7.46954	5.26889	3.35545	3.42123	2.26926	4.98285	4.17916	6.37759	6.73694	4.09759	0.811292	1.31274	0.00334965	-0.748072	0.0378028	-1	2.41873
Tulp4	ENSMUSG00000034377	128.266	113.494	103.528	87.8449	104.866	85.6532	149.317	132.473	130.609	130.846	121.892	118.275	103.942	130.569	14.5916	9.84574	0.00697419	0.335319	0.163005	0	2.13923
Twf2	ENSMUSG00000023277	24.6018	31.9366	27.6242	28.0724	22.9945	29.9921	45.2986	43.9987	31.2654	39.6783	48.0603	39.715	27.5369	41.336	3.02569	5.39753	0.00054807	0.573182	0.00149987	1	3.15379
Ubfd1	ENSMUSG00000030870	14.719	16.8921	17.1701	15.571	13.4745	13.9153	12.4631	12.2528	11.0942	12.734	10.4479	8.69672	15.2903	11.2814	1.39598	1.40596	0.00110083	-0.416813	0.122113	0	2.86149
Ubn2	ENSMUSG00000038538	41.2132	41.9663	39.4089	42.0807	42.7668	46.3392	37.1496	37.1562	34.039	36.5409	35.5228	37.6858	42.2958	36.349	2.09094	1.2339	0.000270378	-0.212346	0.485811	0	3.46397
Ubr5	ENSMUSG00000037487	102.402	117.849	105.111	106.374	99.1545	116.186	119.598	132.792	132.626	135.275	121.892	134.799	107.846	129.497	6.88513	6.2978	0.000408089	0.267567	0.115032	0	3.28143
Uck2.1	ENSMUSG00000026558	9.25194	9.1059	11.2144	9.93417	6.00492	7.29539	19.6533	23.5508	34.2911	41.8929	26.468	28.1194	8.80112	28.9959	1.70733	7.2854	0.000126132	1.70644	1.39347090833539e-14	1	3.81673
Ugp2	ENSMUSG00000001891	27.9661	14.7806	20.338	29.5793	25.0449	20.8054	35.9512	40.8161	27.4833	58.6869	55.0256	37.9757	23.0857	42.6565	5.02573	10.8816	0.00445475	0.876665	0.00109464	1	2.30911
Unc45b	ENSMUSG00000018845	31.3304	37.7433	43.5272	38.174	30.464	31.7484	22.2898	22.1187	23.7012	22.5151	22.9854	29.2789	35.4979	23.8148	4.71591	2.49832	0.000627689	-0.592051	0.00173875	-1	3.09593
Unc5b	ENSMUSG00000020099	16.6114	12.4051	11.9114	11.8875	9.52	13.9153	26.3642	25.9377	23.4491	26.3907	11.1444	20.8721	12.7085	22.3597	2.17015	5.38933	0.0040113	0.86954	0.000666321	1	2.34927
Uqcrc1	ENSMUSG00000025651	286.179	287.43	280.551	288.091	244.298	272.226	226.972	226.04	216.589	184.366	226.371	218.867	276.462	216.534	15.3793	14.9239	9.46737e-05	-0.354452	0.00873001	-1	3.95479
Uqcrc2	ENSMUSG00000030884	174.736	178.027	192.483	188.024	144.411	174.819	153.632	162.946	144.729	136.936	152.539	144.945	175.416	149.288	15.3795	8.24822	0.00739216	-0.233664	0.355667	0	2.11736
Uqcrh	ENSMUSG00000063882	24.3915	22.9627	25.1533	27.1795	26.0702	26.7497	19.6533	20.9252	22.1884	15.3177	14.6271	18.553	25.4178	18.5441	1.44071	2.76689	0.000598539	-0.427884	0.0440483	-1	3.11615
Uqcrq	ENSMUSG00000044894	54.4603	59.5182	57.9729	65.4651	49.504	58.7684	48.1747	45.3512	53.9581	39.8628	52.936	42.6139	57.6148	47.1494	4.87246	5.12823	0.0079042	-0.306037	0.260621	0	2.09225
Uros	ENSMUSG00000030979	7.14923	6.73044	8.04651	7.8134	7.616	7.83578	5.7522	5.09207	5.29495	4.24465	3.48263	7.24726	7.53189	5.18563	0.453183	1.18164	0.00199424	-0.528813	0.134648	0	2.62185
Ushbp1	ENSMUSG00000034911	11.3547	11.3494	11.0244	12.4456	14.7926	9.32188	7.6696	8.5133	7.31207	7.7511	9.75137	8.40683	11.7148	8.23404	1.65696	0.797075	0.00173576	-0.527598	0.0578234	0	2.67713
Usp40	ENSMUSG00000005501	15.3498	17.42	18.1205	17.1337	14.3532	16.7524	12.7028	13.6054	9.83348	11.9958	11.8409	11.3057	16.5216	11.8807	1.28233	1.1681	0.000135217	-0.461766	0.0369666	-1	3.78372
Vcan	ENSMUSG00000021614	11.7752	8.31408	9.1236	12.9479	11.1311	9.99738	28.5213	25.6195	26.7269	50.1976	38.3089	22.6115	10.5482	31.9976	1.57734	9.48436	0.000546546	1.59095	1.95528538196248e-12	1	3.15499
Vdac1	ENSMUSG00000020402	190.926	221.841	209.716	219.166	205.486	215.754	187.426	185.304	173.221	159.451	173.435	194.806	210.481	178.94	10.3295	11.5979	0.00107287	-0.234373	0.216077	0	2.87205
Vdac3	ENSMUSG00000008892	17.2423	14.3847	14.4457	14.9571	14.7926	12.9696	13.9011	10.9798	13.6156	11.6267	11.1444	9.2765	14.7986	11.7573	1.2674	1.59169	0.00746053	-0.323618	0.441912	0	2.11391
Vim	ENSMUSG00000026728	35.5359	42.8901	38.015	46.0432	39.2517	41.8809	62.5551	56.1719	77.155	92.0905	55.7221	50.7308	40.6028	65.7376	3.4317	14.4452	0.00357001	0.699252	0.000546716	1	2.39412
Vipas39	ENSMUSG00000021038	7.78004	9.63377	6.8427	9.65512	6.59077	8.91658	5.51252	4.45556	5.04281	4.7983	7.66179	4.63825	8.2365	5.35154	1.24411	1.08598	0.00293068	-0.716532	0.0258103	-1	2.47058
Vps13b	ENSMUSG00000037646	26.0737	34.444	31.2357	29.6351	28.2671	29.5868	25.4055	19.0953	20.1712	20.4851	21.5923	27.5396	29.8737	22.3815	2.57888	3.04562	0.00183467	-0.435118	0.0600532	0	2.65501
Vps13d	ENSMUSG00000020220	150.344	165.226	177.847	156.324	138.846	145.638	137.573	131.2	103.125	123.833	114.927	150.743	155.704	126.9	12.8817	15.378	0.00932198	-0.292965	0.249762	0	2.03058
Vwa1	ENSMUSG00000042116	5.67733	4.88287	5.3221	7.47854	5.27262	4.59339	5.7522	10.8206	8.0685	9.78115	10.4479	7.82704	5.53781	8.78291	0.93306	1.75738	0.00448545	0.650464	0.0369666	1	2.30649
Vwa3a	ENSMUSG00000030889	9.67248	10.2936	9.18696	10.1574	9.08062	8.24108	3.35545	6.60378	3.78211	3.3219	5.57221	3.76858	9.4387	4.40067	0.698567	1.24262	1.31055e-05	-1.04692	1.07205615536991e-05	-1	4.99809
Vwa8	ENSMUSG00000058997	121.116	140.416	161.057	152.808	139.578	154.689	100.424	102.08	97.5784	87.2922	91.9415	106.1	144.944	97.5693	13.1244	6.30553	2.67754e-05	-0.570873	8.8645839961917e-06	-1	4.60134
Wdr1	ENSMUSG00000005103	42.4748	43.0221	48.5958	45.5967	43.0597	39.9895	53.6872	54.2624	57.488	54.4423	66.8665	54.7893	43.7898	56.9226	2.69743	4.60885	0.000262144	0.355933	0.0247032	1	3.47789
Wdr13	ENSMUSG00000031166	12.406	14.5166	17.3602	15.4036	16.4037	15.2663	11.9837	14.5601	11.8506	10.1503	9.05484	8.40683	15.2261	11.0011	1.55083	2.06543	0.00440551	-0.420796	0.154201	0	2.31336
Whrn	ENSMUSG00000039137	14.9293	12.4051	18.0571	12.7805	17.136	14.5908	6.47122	5.8877	8.57278	4.98285	3.48263	13.9147	14.9831	7.21866	2.07119	3.36546	0.00134869	-1.03916	0.000719962	-1	2.77869
Wnk1	ENSMUSG00000045962	623.665	504.255	640.173	561.281	570.175	617.811	662.222	663.321	746.84	694.093	738.318	747.628	586.227	708.737	46.3835	37.1485	0.000965538	0.272911	0.10381	0	2.91549
Wnk2	ENSMUSG00000037989	74.2258	117.849	107.266	91.3051	81.4326	89.5711	58.96	53.8645	45.8896	37.8328	32.7367	54.7893	93.6082	47.3455	14.8305	9.47658	0.000155657	-0.969359	3.85817499099704e-07	-1	3.71742
X1110002E22Rik	ENSMUSG00000090066	87.0524	72.4513	98.7123	81.8174	95.4929	86.5989	116.961	107.968	126.07	128.631	111.444	101.172	87.0209	115.374	8.64093	9.70126	0.000641824	0.407821	0.0140471	1	3.08647
X2310067B10Rik	ENSMUSG00000020747	92.7297	105.576	108.153	83.9382	86.1194	85.9234	58.4807	65.3217	68.5822	54.2577	60.5978	67.8344	93.7398	62.5124	9.69601	5.182	8.33673e-05	-0.58401	5.18976249601603e-05	-1	4.01698
X2810403A07Rik	ENSMUSG00000028060	14.9293	16.6282	14.1289	15.3477	16.5502	17.4279	10.7854	13.2076	11.8506	11.8112	11.8409	9.56639	15.8353	11.5103	1.12888	1.11808	0.000117738	-0.429406	0.0621771	0	3.84959
X3110002H16Rik	ENSMUSG00000024410	8.8314	9.5018	12.6083	9.82255	10.8382	11.7537	6.47122	7.95636	7.31207	5.9056	6.96526	7.24726	10.5593	6.9763	1.31336	0.651702	0.000275167	-0.592958	0.0188913	-1	3.45607
X3110043O21Rik	ENSMUSG00000028300	7.3595	4.7509	5.70225	7.31111	5.85846	6.48479	3.59512	3.26211	2.52141	2.9528	4.17916	4.05847	6.2445	3.42818	0.923084	0.586644	0.000183194	-0.913472	0.00195027	-1	3.64158
X3425401B19Rik	ENSMUSG00000071540	124.901	141.999	173.792	151.357	146.169	158.742	228.41	225.801	299.291	229.949	257.018	270.178	149.493	251.775	15.0079	26.8353	2.21446e-05	0.747933	2.42273775725747e-08	1	4.70446
X4930481A15Rik	ENSMUSG00000086938	9.88276	16.4962	14.5724	9.87836	10.8382	10.808	5.7522	8.03592	4.03425	2.39915	11.1444	7.24726	12.0793	6.43553	2.53476	2.82605	0.00769156	-0.97963	0.0151442	-1	2.10247
X4932438A13Rik	ENSMUSG00000037270	59.9273	61.7617	63.295	66.1348	64.736	61.0651	58.0013	61.1048	48.411	56.8414	50.8464	57.6882	62.82	55.4822	2.13899	4.40012	0.00731983	-0.16825	0.793638	0	2.12105
X4933426M11Rik	ENSMUSG00000021133	59.7171	57.4067	59.3668	52.9078	51.1151	53.3644	46.9763	45.5104	42.1075	44.8457	55.7221	47.8319	55.6463	47.1656	3.33542	4.23084	0.00553945	-0.256483	0.366557	0	2.22617
X9030617O03Rik	ENSMUSG00000021185	21.2374	22.9627	30.5387	29.9141	19.9188	28.9113	13.9011	15.9127	12.1027	7.7511	13.234	16.8137	25.5805	13.2859	4.32492	2.93713	0.000368816	-0.95198	5.18976249601603e-05	-1	3.32581
Xirp2	ENSMUSG00000027022	626.188	445.133	548.81	566.136	609.573	586.738	1614.21	1508.6	1910.97	3115.21	2443.41	1636.43	563.763	2038.14	58.9146	571.836	0.000189024	1.85392	1.68780813063473e-22	1	3.62709
Xpo6	ENSMUSG00000000131	16.1909	25.2062	21.8586	18.8638	21.3834	21.0756	13.4218	19.8909	16.137	13.1031	16.0201	15.0743	20.7631	15.6079	2.76695	2.24098	0.00890742	-0.397297	0.199196	0	2.04756
Xpr1	ENSMUSG00000026469	49.4138	36.5556	43.5905	40.3506	46.5748	42.4213	61.3568	57.9223	50.176	56.8414	45.2742	51.0207	43.1511	53.7652	4.14352	5.42967	0.00597185	0.337697	0.15451	0	2.19773
Ybx2	ENSMUSG00000018554	9.67248	16.4962	15.1426	10.4365	17.136	15.4014	6.47122	8.67243	6.30351	4.4292	3.48263	5.50792	14.0475	5.81115	2.90825	1.64766	0.00025819	-1.18052	3.01873993403176e-06	-1	3.48475
Zbtb20	ENSMUSG00000022708	660.462	731.903	800.216	621.89	778.004	747.642	620.758	605.797	662.625	566.938	573.938	571.664	723.353	600.287	62.9914	34.0617	0.00325033	-0.268533	0.147013	0	2.43038
Zbtb4	ENSMUSG00000018750	39.1105	43.154	43.9073	33.486	40.2769	41.3405	48.654	47.4994	42.1075	46.6912	52.936	52.7601	40.2125	48.4414	3.41666	3.71858	0.00450921	0.260368	0.35234	0	2.30447
Zdhhc1	ENSMUSG00000039199	11.5649	11.3494	10.074	8.25988	9.22708	8.10598	7.19025	7.87679	7.05993	6.45925	6.26874	5.79781	9.76354	6.77546	1.36336	0.680498	0.00136687	-0.469967	0.120856	0	2.77326
Zfand5	ENSMUSG00000024750	25.8634	17.0241	22.4922	23.6634	20.2117	20.265	15.5789	15.9923	14.6241	14.9486	15.3236	15.0743	21.5866	15.257	2.82483	0.443034	0.000578615	-0.495066	0.0170873	-1	3.13059
Zfp280b	ENSMUSG00000049764	9.04167	7.91817	6.27248	6.52977	8.64123	7.43049	6.95057	5.64901	5.79923	6.6438	4.87568	4.63825	7.63897	5.75943	1.0158	0.841899	0.00972781	-0.342446	0.582838	0	2.0147
Zfp445	ENSMUSG00000047036	13.8779	13.8568	11.7213	14.5664	10.6917	13.9153	7.90927	8.19505	7.81636	8.4893	9.05484	8.69672	13.1049	8.36026	1.39604	0.435664	2.74378e-05	-0.662101	0.00183115	-1	4.58819
Zfp523	ENSMUSG00000024220	9.04167	7.25832	8.93353	5.69262	6.88369	9.45698	5.03317	5.64901	6.05137	5.72105	2.78611	4.34836	7.8778	4.93151	1.36076	1.10645	0.00374412	-0.573407	0.0769789	0	2.37577
Zfp629	ENSMUSG00000045639	19.9758	14.7806	17.4235	18.4173	15.0855	14.861	13.1821	12.6506	13.3634	8.8584	13.234	14.7844	16.7573	12.6788	1.994	1.82849	0.00711098	-0.420789	0.206844	0	2.13193
Zfp651	ENSMUSG00000013419	40.1618	43.418	40.9928	37.3927	36.3225	37.1524	53.9268	44.1578	51.9409	55.5496	50.1499	57.3983	39.24	52.1872	2.50533	4.28506	0.000165491	0.406456	0.0110895	1	3.68879
Zfp704	ENSMUSG00000040209	17.8731	19.9274	17.0434	18.4173	18.4542	17.9683	22.7691	20.9252	19.9191	23.807	26.468	25.2205	18.2806	23.1848	0.871307	2.28231	0.00116298	0.318493	0.206844	0	2.839
Zfp91	ENSMUSG00000024695	52.5678	41.3065	52.0806	57.4843	49.9434	46.7445	68.0677	64.3669	53.4538	66.438	63.3839	74.5019	50.0212	65.0354	5.05162	6.29926	0.00195554	0.376243	0.0587255	0	2.62963
Zkscan3	ENSMUSG00000021327	25.0223	28.7694	33.0097	34.0441	33.6862	26.2093	21.0914	30.4728	23.9533	19.3778	18.1097	20.8721	30.1235	22.3129	3.64166	4.0646	0.00948703	-0.403825	0.156958	0	2.02404
Znf512b	ENSMUSG00000000823	9.67248	8.84196	10.961	8.37149	10.1058	12.0239	8.38862	5.80814	6.55565	7.56655	4.87568	6.95737	9.99611	6.692	1.23363	1.1411	0.00134229	-0.557347	0.0560565	0	2.78062
Zscan20	ENSMUSG00000061894	6.30814	5.01484	6.0824	5.69262	5.56554	5.40399	4.55382	4.05774	5.79923	4.0601	3.48263	3.47869	5.67792	4.2387	0.425899	0.790408	0.00497575	-0.40798	0.500175	0	2.26693

## Sheet: miRwalk 3'UTR targets
names	EntrezID	SUM
37500	18000	3
37865	24050	3
40057	53860	4
40787	52398	4
0610010F05Rik	71675	4
0610030E20Rik	68364	3
1110001A16Rik	68554	4
1110037F02Rik	66185	4
1110059E24Rik	66206	4
1110059G10Rik	66202	4
1700001C19Rik	75462	3
1700016D06Rik	76413	6
1700017B05Rik	74211	4
1700019G17Rik	75541	4
1700021K19Rik	100502698	3
1700025G04Rik	69399	4
1700030J22Rik	69528	3
1700034J05Rik	73344	3
1700052N19Rik	73419	3
1700074P13Rik	73481	3
1810026J23Rik	69773	5
1810030O07Rik	69155	3
1810037I17Rik	67704	4
1810043G02Rik	67884	4
2010002M12Rik	112419	3
2010003K11Rik	69861	3
2210016F16Rik	70153	3
2310005G13Rik	69457	3
2310007B03Rik	71874	3
2310014L17Rik	381845	4
2310035C23Rik	227446	3
2310044G17Rik	217732	3
2310057B04Rik	69690	4
2310057M21Rik	68277	3
2410012M07Rik	71979	3
2410127L17Rik	67383	3
2510009E07Rik	72190	3
2510049J12Rik	70291	3
2610002M06Rik	67028	3
2610008E11Rik	72128	5
2610034B18Rik	70420	3
2610305D13Rik	112422	3
2700081O15Rik	108899	5
2810021J22Rik	69944	5
2810474O19Rik	67246	4
2900011O08Rik	67254	6
3021401N23Rik	70680	3
3110001I22Rik	66598	3
3110035E14Rik	76982	5
3110047P20Rik	319807	3
4430402I18Rik	381218	3
4632428N05Rik	74048	4
4833424O15Rik	75769	4
4833439L19Rik	97820	4
4921524J17Rik	66714	3
4921536K21Rik	67430	3
4930422G04Rik	71643	4
4930506M07Rik	71653	3
4930529M08Rik	78774	4
4930538K18Rik	75180	3
4930539E08Rik	207819	3
4930550C14Rik	75311	7
4931406C07Rik	70984	4
4931429I11Rik	70989	5
4932411N23Rik	237029	4
4933411K20Rik	66756	5
4933427D14Rik	74477	3
5031439G07Rik	223739	3
5730455P16Rik	70591	5
5730559C18Rik	67313	5
5830411N06Rik	244234	3
6330416G13Rik	230279	6
6430573F11Rik	319582	4
8030462N17Rik	212163	6
8430427H17Rik	329540	3
9030025P20Rik	100041574	4
9130008F23Rik	71583	4
9130011E15Rik	71617	5
9130019O22Rik	78921	4
9130409I23Rik	619326	3
9330159F19Rik	212448	4
9430020K01Rik	240185	4
9530068E07Rik	213673	5
9630033F20Rik	319801	3
9830107B12Rik	328829	4
9930013L23Rik	80982	3
9930021J03Rik	240613	5
A430105I19Rik	214239	4
A530032D15Rik	381287	5
A530054K11Rik	212281	4
A530064D06Rik	328830	3
A830018L16Rik	320492	4
AA987161	100416706	3
Aacs	78894	3
Aak1	269774	4
Aamdc	66273	3
Aard	239435	5
Aasdhppt	67618	6
Abat	268860	6
Abca13	268379	4
Abca5	217265	5
Abca8a	217258	3
Abca8b	27404	4
Abcb7	11306	6
Abcc1	17250	3
Abcc4	239273	6
Abcd2	26874	4
Abcd3	19299	3
Abce1	24015	5
Abcg1	11307	3
Abcg3	27405	5
Abhd13	68904	4
Abhd17b	226016	4
Abhd17c	70178	5
Abhd4	105501	3
Abl2	11352	5
Ablim1	226251	3
Abo	80908	5
Abt1	30946	3
Acaca	107476	3
Acad8	66948	5
Acadl	11363	3
Acap2	78618	7
Acat1	110446	3
Acat2	110460	3
Acbd3	170760	4
Acbd5	74159	3
Acer3	66190	4
Acin1	56215	3
Acot11	329910	3
Acot12	74156	5
Acox1	11430	5
Acox3	80911	3
Acpl2	235534	4
Acpp	56318	5
Acrbp	54137	3
Acsl1	14081	3
Acsl4	50790	4
Acsm2	233799	3
Acsm3	20216	3
Acss1	68738	3
Actbl2	238880	7
Actn1	109711	3
Actr2	66713	5
Acvr1	11477	4
Acvr1c	269275	7
Adam10	11487	4
Adam17	11491	6
Adam22	11496	3
Adam23	23792	5
Adamdec1	58860	4
Adamts15	235130	4
Adamts17	233332	4
Adamts19	240322	3
Adamts2	216725	4
Adamts20	223838	3
Adamts9	101401	3
Adamtsl3	269959	3
Adarb2	94191	5
Adat3	100113398	3
Adc	242669	3
Adcy1	432530	7
Adcy7	11513	3
Adcyap1r1	11517	5
Add3	27360	3
Adhfe1	76187	7
Ado	211488	4
Adora3	11542	7
Adra1a	11549	3
Adsl	11564	3
Aebp2	11569	4
Aen	68048	4
Afap1l2	226250	4
Aff1	17355	3
Aff4	93736	4
Aftph	216549	5
Agap1	347722	3
Agl	77559	4
Ago1	236511	3
Ago4	76850	5
Agpat9	231510	5
Agps	228061	4
Agtr1a	11607	4
Agtr1b	11608	5
Agtr2	11609	5
Ahctf1	226747	3
Ahcy	269378	3
Ahnak	66395	4
Ahr	11622	5
Ahrr	11624	3
AI593442	330941	7
AI597468	103266	6
AI846148	68229	3
AI987944	233168	3
Aicda	11628	4
Aida	108909	3
Aif1l	108897	4
Ajuba	16475	5
Ak2	11637	5
Ak4	11639	5
Akap10	56697	4
Akap11	219181	4
Akap17b	338351	3
Akap2	11641	5
Akap5	238276	3
Akap6	238161	7
Akr1d1	208665	3
Akt3	23797	5
Alcam	11658	4
Aldh18a1	56454	6
Aldh6a1	104776	6
Aldh9a1	56752	5
Alg10b	380959	4
Alg11	207958	4
Alg13	67574	5
Alg2	56737	4
Alg9	102580	5
Alkbh5	268420	4
Alx3	11694	5
Ambn	11698	3
Amd1	11702	7
Amd2	100041585	6
Amer1	72345	4
Amn1	232566	3
Amot	27494	4
Amotl1	75723	4
Amotl2	56332	5
Amy2a2	100043688	3
Amy2a3	100043686	3
Amy2a4	100043684	3
Anapc11	66156	3
Anapc16	52717	3
Anapc2	99152	3
Angel1	68737	6
Angptl7	654812	3
Ank	11732	5
Ank2	109676	3
Ank3	11735	3
Ankdd1b	271144	3
Ankfy1	11736	6
Ankib1	70797	4
Ankle2	71782	5
Ankmy2	217473	3
Ankrd13c	433667	5
Ankrd17	81702	3
Ankrd27	245886	3
Ankrd28	105522	5
Ankrd29	225187	4
Ankrd33b	67434	6
Ankrd34b	218440	3
Ankrd40	71452	5
Ankrd44	329154	6
Ankrd49	56503	3
Ankrd50	99696	5
Ankrd55	77318	5
Ankrd6	140577	6
Ankrd63	383787	5
Anks1	224650	5
Anks1b	77531	3
Ano1	101772	6
Ano5	233246	4
Ano6	105722	6
Antxr1	69538	3
Anxa4	11746	4
Anxa5	11747	3
Anxa8	11752	3
Ap1ar	211556	3
Ap1s2	108012	4
Ap1s3	252903	3
Ap3d1	11776	6
Ap3m2	64933	6
Ap3s2	11778	3
Ap4e1	108011	3
Apba1	319924	5
Apbb2	11787	6
Apc	11789	6
Aph1b	208117	6
Aph1c	68318	4
Api5	11800	7
Apln	30878	6
Apmap	71881	4
Apobec2	11811	4
Apoh	11818	3
Apol10a	245282	3
Apol10b	328561	3
Apol6	71939	3
Appl1	72993	4
Aqp11	66333	5
Aqp4	11829	4
Araf	11836	3
Arap2	212285	4
Areg	11839	4
Arf3	11842	3
Arf6	11845	5
Arglu1	234023	6
Arhgap12	75415	4
Arhgap19	71085	6
Arhgap23	58996	3
Arhgap26	71302	5
Arhgap28	268970	5
Arhgap30	226652	5
Arhgap31	12549	3
Arhgap32	330914	4
Arhgap8	73167	5
Arhgef11	213498	4
Arhgef17	207212	4
Arhgef26	622434	3
Arid1b	239985	5
Arid2	77044	5
Arid3a	13496	3
Arid3b	56380	7
Arid4a	238247	4
Arid5a	214855	3
Arl14ep	212772	3
Arl14epl	381142	5
Arl15	218639	4
Arl5b	75869	3
Arl6ip5	65106	7
Arl6ip6	65103	5
Arl8b	67166	4
Armc10	67211	4
Armc8	74125	4
Armcx3	71703	3
Arnt2	11864	6
Arpc4	68089	3
Arpc5l	74192	5
Arpp19	59046	6
Arrb1	109689	3
Arrdc3	105171	5
Arrdc4	66412	7
Art4	109978	5
Asap1	13196	4
Asap2	211914	3
Asb1	65247	4
Asb10	117590	3
Asb3	65257	4
Asb4	65255	6
Asb7	117589	5
Ascl1	17172	4
Asf1a	66403	3
Asf1b	66929	4
Asic2	11418	6
Asph	65973	5
Astn1	11899	5
Asxl1	228790	3
Asxl2	75302	4
Asxl3	211961	5
Atad1	67979	5
Atad2	70472	3
Atad2b	320817	4
Atf2	11909	4
Atf5	107503	4
Atf6	226641	6
Atg12	67526	4
Atg14	100504663	5
Atg2b	76559	4
Atg4a	666468	7
Atg4b	66615	3
Atic	108147	4
Atl2	56298	5
Atm	11920	3
Atmin	234776	5
Atp11b	76295	4
Atp2b1	67972	5
Atp2c1	235574	3
Atp6v0a2	21871	3
Atp6v0e2	76252	4
Atp6v1a	11964	5
Atp7a	11977	4
Atp8a1	11980	4
Atp8b1	54670	5
Atp8b2	54667	5
Atp8b4	241633	3
Atp8b5	320571	7
Atrn	11990	4
Atrnl1	226255	5
Atrx	22589	5
Atxn1	20238	4
Atxn10	54138	3
Atxn1l	52335	5
Atxn3	110616	4
Atxn7	246103	4
Atxn7l1	380753	3
AU040320	100317	3
Aurkb	20877	4
Auts2	319974	3
Avl9	78937	5
AW146154	101835	5
AW209491	105351	4
AW549877	106064	4
Axl	26362	3
Azi2	27215	5
B230118H07Rik	68170	6
B230219D22Rik	78521	4
B3galnt2	97884	3
B3galt1	26877	5
B3galt2	26878	5
B3galt6	117592	7
B3gat2	280645	3
B3gnt5	108105	4
B4galt1	14595	3
B4galt5	56336	3
B4galt6	56386	5
B630005N14Rik	101148	4
Bace1	23821	3
Bach2	12014	4
Bag4	67384	6
Bambi	68010	4
Bard1	12021	5
Barhl1	54422	4
Baz1b	22385	4
Baz2a	116848	3
Bbs1	52028	3
Bbx	70508	6
BC004004	80748	3
BC016579	212998	5
BC017643	217370	3
BC018507	218333	4
BC021785	215928	3
BC021891	234878	8
BC026590	230234	4
BC030336	233812	3
BC031181	407819	3
BC034090	207792	5
BC048644	407789	5
BC049352	408059	3
BC051628	332713	3
BC068157	73072	3
Bcap29	12033	4
Bcas2	68183	3
Bcas3	192197	4
Bcat1	12035	4
Bche	12038	5
Bckdk	12041	4
Bcl10	12042	4
Bcl11b	58208	4
Bcl2l11	12125	5
Bcl2l13	94044	3
Bcl2l2	12050	5
Bcl6b	12029	3
Bcl7a	77045	4
Bcor	71458	3
Bcr	110279	3
Bdh1	71911	3
Bdnf	12064	3
Bend4	666938	6
Bend5	67621	3
Bex2	12069	3
Bhlha9	320522	3
Bhlhb9	70237	3
Bhlhe22	59058	5
Bhlhe23	140489	4
Bhlhe41	79362	3
Bicd1	12121	4
Bid	12122	3
Blcap	53619	4
Bloc1s3	232946	5
Bloc1s5	17828	3
Bloc1s6	18457	7
Blvra	109778	5
Bmf	171543	3
Bmpr1b	12167	6
Bmyc	107771	7
Bnc1	12173	5
Bnip2	12175	3
Bnip3l	12177	4
Bnipl	171388	3
Bpifb3	378700	5
Bpnt1	23827	5
Braf	109880	6
Brap	72399	3
Brcc3	210766	5
Brdt	114642	3
Bri3bp	76809	5
Brinp3	215378	5
Brix1	67832	3
Brpf3	268936	5
Brs3	12209	5
Brwd1	93871	5
Brwd3	382236	3
Bst1	12182	3
Btbd1	83962	5
Btbd7	238386	4
Btbd9	224671	4
Btc	12223	4
Btg1	12226	6
Btla	208154	6
Btn1a1	12231	4
Btrc	12234	3
C030039L03Rik	112415	3
C030046E11Rik	226089	3
C030048H21Rik	77481	3
C1qtnf3	81799	4
C1qtnf9	239126	3
C1rl	232371	4
C230081A13Rik	244895	4
C2cd2	207781	4
C2cd4c	237397	3
C330007P06Rik	77644	3
C330027C09Rik	224171	5
C3ar1	12267	3
C530008M17Rik	320827	6
C5ar1	12273	4
C5ar2	319430	6
C77370	245555	5
Caap1	67770	4
Cab39	12283	4
Cabin1	104248	3
Cacfd1	381356	4
Cacna1e	12290	3
Cacna1i	239556	4
Cacna2d1	12293	3
Cacnb1	12295	3
Cacnb2	12296	6
Cacng5	140723	5
Cacul1	78832	5
Cadm1	54725	3
Calcrl	54598	5
Cald1	109624	4
Calml3	70405	4
Camk1d	227541	5
Camk2d	108058	4
Camk2g	12325	5
Camk2n1	66259	3
Camk4	12326	6
Camkk1	55984	4
Camkk2	207565	4
Camsap2	67886	4
Camta1	100072	4
Cand1	71902	4
Canx	12330	3
Cap1	12331	3
Capn5	12337	3
Capn6	12338	4
Capns1	12336	4
Caprin1	53872	3
Car10	72605	4
Car12	76459	4
Car8	12319	4
Car9	230099	3
Card10	105844	5
Card6	239319	3
Casc3	192160	5
Casd1	213819	3
Cask	12361	3
Casp9	12371	5
Cbfa2t2	12396	6
Cbfb	12400	6
Cbl	12402	5
Cblb	208650	4
Cbll1	104836	4
Cbln2	12405	5
Cbln3	56410	5
Cbr4	234309	3
Cbx5	12419	4
Cbx6	494448	4
Cbx7	52609	4
Ccdc114	211535	3
Ccdc117	104479	5
Ccdc125	76041	4
Ccdc132	73288	4
Ccdc134	76457	3
Ccdc141	545428	3
Ccdc157	216516	5
Ccdc3	74186	7
Ccdc50	67501	5
Ccdc6	76551	5
Ccdc69	52570	4
Ccdc71	72454	4
Ccdc71l	72123	5
Ccdc85a	216613	3
Ccdc88a	108686	5
Ccdc93	70829	5
Cckbr	12426	3
Ccl24	56221	3
Ccna2	12428	3
Ccnc	51813	3
Ccnd1	12443	5
Ccnd3	12445	3
Ccng1	12450	7
Ccnj	240665	6
Ccnt1	12455	3
Ccnyl1	227210	3
Ccr5	12774	4
Ccrn4l	12457	6
Ccser1	232035	3
Ccser2	72972	4
Cd109	235505	4
Cd180	17079	3
Cd200	17470	4
Cd247	12503	4
Cd24a	12484	4
Cd274	60533	5
Cd2ap	12488	5
Cd300a	217303	4
Cd36	12491	4
Cd38	12494	5
Cd40	21939	3
Cd44	12505	3
Cd53	12508	5
Cd80	12519	3
Cd84	12523	6
Cd8a	12525	4
Cd99l2	171486	3
Cdan1	68968	5
Cdc14a	229776	5
Cdc23	52563	5
Cdc27	217232	6
Cdc40	71713	4
Cdc6	23834	5
Cdc7	12545	5
Cdca4	71963	5
Cdca7	66953	3
Cdca7l	217946	3
Cdh2	12558	5
Cdh4	12561	3
Cdh8	12564	7
Cdh9	12565	5
Cdip1	66626	7
Cdk1	12534	4
Cdk13	69562	4
Cdk14	18647	7
Cdk17	237459	3
Cdk5	12568	3
Cdk5r1	12569	5
Cdk5r2	12570	7
Cdk7	12572	4
Cdk8	264064	5
Cdkl3	213084	3
Cdkl4	381113	4
Cdkn1a	12575	4
Cdkn2aip	70925	4
Cdnf	227526	4
Cdon	57810	4
Cdr2	12585	4
Cds2	110911	8
Cdv3	321022	6
Cdyl2	75796	7
Ceacam12	67315	4
Ceacam16	330483	3
Cebpa	12606	4
Cebpb	12608	5
Cebpd	12609	5
Cebpg	12611	6
Cecr2	330409	3
Cecr6	94047	4
Celf1	13046	6
Celf2	14007	6
Cend1	57754	3
Cenpl	70454	5
Cenpn	72155	3
Cenpt	320394	3
Cep170	545389	5
Cep41	83922	3
Cep76	225659	5
Cep97	74201	4
Cer1	12622	4
Cerk	223753	3
Cers1	93898	3
Cers6	241447	3
Cfl2	12632	6
Cftr	12638	3
Cggbp1	106143	6
Cgrrf1	68755	5
Chac1	69065	4
Champ1	101994	6
Chd1	12648	3
Chd5	269610	5
Chd6	71389	3
Chd9	109151	8
Chdh	218865	4
Chic1	12212	6
Chl1	12661	7
Chm	12662	3
Chmp2b	68942	6
Chmp6	208092	4
Chmp7	105513	4
Chn1	108699	6
Chn2	69993	4
Chp1	56398	5
Chrdl1	83453	4
Chrna4	11438	3
Chrnb3	108043	4
Chst11	58250	3
Chst15	77590	3
Chst2	54371	3
Chsy1	269941	7
Chtf8	214987	5
Cisd1	52637	3
Cisd2	67006	3
Clca5	229933	3
Clcn1	12723	4
Clcn3	12725	5
Cldn1	12737	6
Cldn12	64945	3
Cldn15	60363	4
Cldn2	12738	4
Cldn6	54419	5
Cldn8	54420	3
Clec11a	20256	3
Clec16a	74374	3
Clec1a	243653	5
Clec2g	70809	4
Clec2i	93675	3
Clec4a3	73149	5
Clec5a	23845	4
Clic4	29876	3
Clic5	224796	5
Clmn	94040	6
Cln3	12752	3
Cln5	211286	3
Cln8	26889	5
Clock	12753	5
Clpb	20480	4
Clptm1	56457	3
Clrn1	229320	4
Clrn3	212070	5
Clstn2	64085	4
Clstn3	232370	3
Clvs2	215890	5
Cmah	12763	3
Cmc1	67899	7
Cmip	74440	5
Cml2	93673	4
Cmtm4	97487	6
Cmtm6	67213	4
Cmtr2	234728	3
Cnga3	12790	3
Cngb1	333329	3
Cnksr2	245684	4
Cnnm3	94218	3
Cnot11	52846	4
Cnot6l	231464	3
Cnot7	18983	5
Cnot8	69125	3
Cnpy1	269637	3
Cnpy4	66455	5
Cntn1	12805	4
Cntn4	269784	4
Cntnap2	66797	5
Coa5	76178	5
Cog3	338337	6
Col15a1	12819	5
Col19a1	12823	4
Col24a1	71355	4
Col25a1	77018	7
Col4a3	12828	6
Col4a3bp	68018	3
Col5a2	12832	4
Col6a1	12833	5
Col8a1	12837	3
Colec12	140792	3
Colgalt2	269132	4
Colq	382864	4
Commd2	52245	3
Commd7	99311	3
Cops8	108679	5
Coq10b	67876	3
Coq4	227683	4
Coq5	52064	3
Cox15	226139	3
Cox16	66272	6
Cpa4	71791	3
Cpd	12874	7
Cplx3	235415	3
Cplx4	225644	3
Cpm	70574	4
Cpne3	70568	4
Cpox	12892	3
Cpt1a	12894	4
Cramp1l	57354	5
Crat	12908	4
Crb1	170788	3
Creb1	12912	5
Crebzf	233490	5
Crim1	50766	3
Crp	12944	4
Crtc3	70461	3
Crx	12951	3
Cry2	12953	5
Csmd1	94109	4
Csnk1a1	93687	5
Csnk1d	104318	3
Csnk1g1	214897	4
Csnk1g3	70425	7
Csnk2a1	12995	5
Csnk2a2	13000	8
Csrnp2	207785	4
Csrnp3	77771	6
Cst6	73720	5
Cstf2	108062	3
Cstf2t	83410	3
Ctage5	217615	5
Ctbp1	13016	5
Ctdsp1	227292	4
Ctdspl	69274	3
Ctdspl2	329506	6
Cth	107869	4
Ctif	269037	5
Ctla2a	13024	3
Ctnna1	12385	5
Ctnnal1	54366	5
Ctnnbip1	67087	4
Ctnnd2	18163	3
Ctns	83429	3
Ctsb	13030	4
Ctsd	13033	3
Ctsg	13035	5
Ctso	229445	3
Cttn	13043	3
Cttnbp2	30785	4
Ctxn3	629147	3
Cul5	75717	4
Cutal	77996	5
Cwc22	80744	5
Cwf19l1	72502	4
Cwf19l2	244672	4
Cxadr	13052	5
Cxcl12	20315	3
Cxcl15	20309	5
Cxcl17	232983	5
Cxcl3	330122	3
Cyb5b	66427	6
Cyb5r4	266690	3
Cybrd1	73649	3
Cyfip2	76884	3
Cygb	114886	3
Cyp1b1	13078	3
Cyp24a1	13081	3
Cyp26a1	13082	4
Cyp2ab1	224044	3
Cyp2c38	13097	4
Cyp2d22	56448	6
Cyp2f2	13107	7
Cyp2j13	230459	3
Cyp2j5	13109	3
Cyp2u1	71519	4
Cyp39a1	56050	4
Cyp4a14	13119	5
Cyp4f15	106648	3
Cyp51	13121	3
Cyp7a1	13122	3
Cyth3	19159	4
Cyth4	72318	3
Cytip	227929	5
D10Wsu102e	28109	3
D130043K22Rik	210108	3
D14Abb1e	218850	3
D15Ertd621e	210998	5
D16Ertd472e	67102	4
D1Ertd622e	52392	6
D3Bwg0562e	229791	6
D3Ertd254e	241944	4
D430041D05Rik	241589	3
D5Ertd579e	320661	5
D630045J12Rik	330286	4
D730048I06Rik	68171	5
D8Ertd82e	244418	4
D930020B18Rik	216393	3
Daam1	208846	4
Dact1	59036	3
Dact3	629378	3
Dad1	13135	4
Dars	226414	4
Dazl	13164	5
Dbndd1	72185	3
Dbndd2	52840	3
Dbt	13171	6
Dcaf10	242418	5
Dcaf12	68970	4
Dcaf17	75763	4
Dcaf5	320808	3
Dcaf7	71833	4
Dcaf8	98193	4
Dcbld1	66686	4
Dcbld2	73379	4
Dcdc2a	195208	4
Dclk1	13175	4
Dcp1a	75901	5
Dcp2	70640	4
Dcun1d3	233805	5
Dcun1d4	100737	3
Dcx	13193	4
Ddc	13195	3
Ddit4l	73284	6
Ddo	70503	5
Ddr2	18214	5
Ddx1	104721	5
Ddx19b	234733	5
Ddx3x	13205	5
Ddx4	13206	3
Ddx42	72047	3
Ddx5	13207	5
Ddx51	69663	3
Ddx6	13209	3
Ddx60	234311	4
Deaf1	54006	3
Decr1	67460	4
Def8	23854	4
Defb1	13214	3
Defb43	654458	7
Degs2	70059	3
Dennd1a	227801	3
Dennd2c	329727	4
Dennd2d	72121	4
Dennd3	105841	3
Dennd4a	102442	3
Dennd6b	69440	6
Denr	68184	4
Depdc1a	76131	3
Deptor	97998	4
Derl2	116891	9
Desi2	78825	7
Dgcr8	94223	6
Dgki	320127	4
Dgkk	331374	4
Dhcr24	74754	5
Dhfr	13361	4
Dhrs1	52585	7
Dhx33	216877	3
Dhx35	71715	3
Dhx57	106794	4
Dicer1	192119	4
Dido1	23856	4
Diexf	215193	4
Dio2	13371	5
Dip2b	239667	3
Dip2c	208440	3
Diras2	68203	4
Dirc2	224132	3
Dis3l	213550	3
Disp2	214240	3
Dixdc1	330938	8
Dlc1	50768	3
Dld	13382	5
Dmbx1	140477	4
Dmrta1	242523	4
Dmrtc1a	70887	4
Dmtf1	23857	4
Dna2	327762	4
Dnah5	110082	3
Dnaja1	15502	3
Dnaja4	58233	5
Dnajc10	66861	3
Dnajc14	74330	4
Dnajc18	76594	5
Dnajc27	217378	7
Dnajc3	100037258	6
Dnajc5	13002	7
Dnajc9	108671	4
Dnal1	105000	4
Dnal4	54152	4
Dnlz	52838	3
Dnm1l	74006	5
Dnm3	103967	5
Dnmt3a	13435	4
Doc2a	13446	5
Doc2b	13447	5
Dock5	68813	4
Dock9	105445	4
Dph2	67728	4
Dph3	105638	3
Dph6	66632	4
Dph7	67228	3
Dpm1	13480	5
Dpy19l3	233115	3
Dpysl2	12934	5
Dr1	13486	3
Drosha	14000	3
Dsg1a	13510	5
Dstn	56431	5
Dstyk	213452	6
Dtl	76843	7
Dtna	13527	6
Dtwd1	69185	4
Dtwd2	68857	5
Duox1	99439	3
Dusp11	72102	6
Dusp16	70686	3
Dusp23	68440	4
Dusp28	67446	3
Dusp3	72349	3
Duxbl1	278672	3
Duxbl2	100039227	3
Duxbl3	100039293	3
Dynll1	56455	3
Dynll2	68097	5
Dynlt1b	21648	4
Dynlt1f	100040531	3
Dynlt3	67117	4
Dyrk1a	13548	5
Dzank1	241688	5
E030018B13Rik	381994	3
E130308A19Rik	230259	3
E130309D02Rik	231868	3
E130309D14Rik	432582	8
E230019M04Rik	331537	5
E2f2	242705	6
E2f5	13559	4
E2f7	52679	4
Eaf1	74427	3
Ebf3	13593	5
Ece2	107522	3
Echdc1	52665	4
Eda	13607	4
Eda2r	245527	4
Edar	13608	5
Edaradd	171211	4
Edem1	192193	7
Edem3	66967	4
Edil3	13612	3
Edn2	13615	4
Ednrb	13618	5
Eea1	216238	5
Eef1a1	13627	5
Eef2k	13631	4
Efcab11	78767	3
Efcab14	230648	3
Efhd2	27984	4
Efna5	13640	3
Efnb1	13641	4
Efr3b	668212	4
Egf	13645	3
Egfr	13649	4
Egln1	112405	6
Egln3	112407	3
Ehbp1	216565	3
Ehd3	57440	3
Eid2b	434156	4
Eif2ak3	13666	3
Eif2b1	209354	3
Eif2s3x	26905	4
Eif2s3y	26908	3
Eif3a	13669	5
Eif3j1	78655	3
Eif3j2	100042807	3
Eif4a2	13682	4
Eif4e2	26987	4
Eif4e3	66892	3
Eif4g2	13690	4
Eif5	217869	4
Eif5a2	208691	5
Elac1	114615	8
Elavl1	15568	3
Elavl2	15569	3
Elavl3	15571	3
Elavl4	15572	5
Elf1	13709	3
Elfn1	243312	3
Elfn2	207393	3
Elk1	13712	6
Elk3	13713	4
Ell2	192657	6
Elmo1	140580	5
Elmod2	244548	4
Elmsan1	238317	3
Elovl1	54325	4
Elovl6	170439	6
Elovl7	74559	5
Elp2	58523	4
Elp4	77766	4
Emb	13723	4
Emc1	230866	4
Emc3	66087	4
Emc8	18117	4
Emcn	59308	3
Emid1	140703	3
Eml4	78798	4
Eml6	237711	5
Emp1	13730	4
Emr4	52614	4
Enoph1	67870	3
Enox2	209224	6
Enpep	13809	3
Enpp1	18605	6
Enpp2	18606	4
Enpp4	224794	5
Entpd1	12495	3
Entpd7	93685	4
Eny2	223527	5
Eogt	101351	4
Epas1	13819	4
Epb4.1l2	13822	4
Epb4.1l5	226352	3
Epb4.2	13828	3
Epcam	17075	7
Epg5	100502841	3
Epha10	230735	3
Epha3	13837	7
Epha5	13839	3
Epha7	13841	4
Ephx3	71932	3
Epm2aip1	77781	6
Epn3	71889	5
Eps15	13858	5
Eps8	13860	6
Eps8l3	99662	3
Epsti1	108670	5
Ept1	28042	4
Erap1	80898	4
Erc1	111173	5
Erc2	238988	4
Ercc4	50505	3
Ercc6	319955	5
Ercc8	71991	4
Ereg	13874	4
Ergic2	67456	6
Eri1	67276	3
Eri2	71151	4
Erlec1	66753	3
Ermn	77767	3
Ero1l	50527	4
Erp44	76299	3
Errfi1	74155	7
Esm1	71690	4
Esr2	13983	3
Esrrg	26381	5
Etaa1	68145	4
Etl4	208618	3
Etnk1	75320	4
Ets1	23871	8
Ets2	23872	5
Etv3	27049	3
Etv6	14011	3
Evc	59056	3
Evi5	14020	5
Exoc3	211446	5
Exoc8	102058	4
Extl1	56219	4
Extl2	58193	5
Extl3	54616	4
Eya2	14049	3
Eya3	14050	3
Eya4	14051	7
F10	14058	4
F2rl2	14064	5
F8	14069	4
Fa2h	338521	5
Fads1	76267	3
Fam102a	98952	3
Fam102b	329739	5
Fam107a	268709	4
Fam111a	107373	3
Fam115a	77574	4
Fam117a	215512	3
Fam117b	72750	4
Fam118a	73225	6
Fam120b	67544	3
Fam122b	78755	7
Fam126a	84652	3
Fam126b	213056	6
Fam129a	63913	3
Fam129b	227737	3
Fam131b	76156	4
Fam133b	68152	3
Fam134c	67998	3
Fam136a	66488	5
Fam149a	212326	5
Fam155a	270028	3
Fam160a2	74349	5
Fam160b1	226252	5
Fam161a	73873	6
Fam163a	329274	7
Fam167b	230766	4
Fam168a	319604	5
Fam168b	214469	4
Fam169b	434197	3
Fam171b	241520	3
Fam175b	109359	3
Fam184a	75906	5
Fam184b	58227	3
Fam185a	330050	5
Fam188b	330323	3
Fam196b	574403	4
Fam198b	68659	4
Fam199x	245622	6
Fam19a1	320265	5
Fam19a2	268354	5
Fam19a5	106014	3
Fam20b	215015	4
Fam210a	108654	5
Fam210b	67017	6
Fam211b	192734	5
Fam216b	219170	4
Fam217b	71532	4
Fam222b	216971	4
Fam228b	207921	5
Fam26d	270711	4
Fam45a	67894	4
Fam49a	76820	7
Fam49b	223601	5
Fam53a	74504	3
Fam53b	77938	4
Fam53c	66306	5
Fam60a	56306	5
Fam63b	235461	7
Fam73a	215708	3
Fam76a	230789	3
Fam78a	241303	4
Fam83d	71878	4
Fam83e	73813	4
Fam83f	213956	3
Fam84b	399603	4
Fam89a	69627	3
Fancg	60534	4
Fanci	208836	5
Farp1	223254	5
Fat1	14107	5
Faxc	76132	3
Fbln5	23876	4
Fbrsl1	381668	4
Fbxl17	50758	3
Fbxl20	72194	5
Fbxl3	50789	4
Fbxl5	242960	4
Fbxo28	67948	8
Fbxo32	67731	6
Fbxo42	213499	6
Fbxo45	268882	3
Fbxo48	319701	5
Fbxo7	69754	3
Fbxw14	50757	6
Fbxw2	30050	3
Fbxw28	668758	5
Fcgr1	14129	5
Fcho2	218503	3
Fdx1	14148	3
Fech	14151	5
Fen1	14156	5
Fermt1	241639	4
Fgd4	224014	4
Fgd6	13998	5
Fgf10	14165	5
Fgf14	14169	4
Fgf20	80857	3
Fgf4	14175	3
Fgfr1op2	67529	3
Fgfrl1	116701	3
Fggy	75578	4
Fhdc1	229474	3
Ficd	231630	5
Fign	60344	4
Fkbp14	231997	4
Flcn	216805	4
Flnb	286940	4
Flrt3	71436	4
Flt3l	14256	4
Fmn1	14260	3
Fmnl2	71409	6
Fmo5	14263	5
Fmod	14264	3
Fmr1	14265	5
Fn3k	63828	5
Fn3krp	238024	3
Fnbp1	14269	5
Fnbp1l	214459	6
Fnbp4	55935	5
Fndc3a	319448	4
Fndc3b	72007	3
Fndc4	64339	4
Fndc7	320181	3
Fnip1	216742	5
Fnip2	329679	4
Folh1	53320	3
Fosb	14282	3
Fosl2	14284	3
Foxb1	64290	3
Foxc1	17300	4
Foxc2	14234	6
Foxg1	15228	4
Foxi2	270004	4
Foxj2	60611	4
Foxj3	230700	5
Foxn1	15218	3
Foxn2	14236	6
Foxo3	56484	4
Foxp2	114142	4
Foxr2	436240	4
Fra10ac1	70567	5
Frem2	242022	3
Frmd3	242506	5
Frmd4a	209630	3
Frmd5	228564	4
Frmd6	319710	6
Frs2	327826	5
Fsbp	100503583	3
Fsd1l	319636	3
Fto	26383	3
Fubp1	51886	6
Fubp3	320267	3
Fuca2	66848	3
Fundc1	72018	5
Fut2	14344	8
Fut4	14345	6
Fut9	14348	3
Fxn	14297	5
Fxr1	14359	3
Fyn	14360	4
Fyttd1	69823	6
Fzd4	14366	4
Fzd5	14367	3
Fzd6	14368	5
Fzd8	14370	3
G2e3	217558	4
G3bp2	23881	3
G6pc3	68401	4
Gab2	14389	3
Gabpa	14390	5
Gabpb2	213054	6
Gabra3	14396	4
Gabra5	110886	3
Gabra6	14399	3
Gabrb2	14401	4
Gabrg1	14405	5
Gadl1	73748	3
Galc	14420	4
Galnt10	171212	3
Galnt13	271786	4
Galnt16	108760	6
Galnt2	108148	4
Galnt4	14426	5
Galnt6	207839	3
Gan	209239	4
Gapvd1	66691	4
Garem	381126	3
Gas1	14451	3
Gata4	14463	4
Gatad1	67210	3
Gatm	67092	4
Gatsl2	80909	3
Gbe1	74185	4
Gbf1	107338	4
Gbp10	626578	3
Gbp2b	14468	5
Gbp4	17472	4
Gbp5	229898	4
Gbp6	100702	5
Gbp7	229900	3
Gca	227960	4
Gcc1	74375	4
Gcfc2	330361	3
Gch1	14528	7
Gcnt1	14537	4
Gcsh	68133	4
Gdf3	14562	5
Gdf6	242316	5
Gdpd1	66569	7
Gdpgp1	269952	4
Gem	14579	4
Gfap	14580	3
Gfm2	320806	3
Gfpt1	14583	3
Gfra3	14587	3
Gga2	74105	4
Gga3	260302	4
Ggact	223267	4
Ggt5	23887	4
Ghr	14600	4
Gigyf1	57330	3
Gimap1	16205	3
Gimap5	317757	4
Gimap6	231931	4
Gins2	272551	6
Git2	26431	4
Gja5	14613	6
Gja6	414089	3
Gja8	14616	3
Gjc2	118454	3
Gk5	235533	5
Glb1l2	244757	4
Glcci1	170772	5
Gldn	235379	4
Gli2	14633	5
Glis3	226075	3
Glp2r	93896	3
Glrb	14658	4
Gls	14660	4
Glt25d1	234407	4
Glt28d2	320302	5
Gltpd1	79554	4
Glycam1	14663	3
Glyr1	74022	3
Gm10352	100042881	3
Gm1045	381651	3
Gm11992	626870	5
Gm12185	620913	3
Gm13051	626316	3
Gm13251	433791	4
Gm14092	627302	3
Gm14295	100039123	3
Gm1564	268491	3
Gm16432	545391	3
Gm16515	24083	4
Gm20408	100126765	3
Gm21704	100862394	3
Gm4070	100042856	4
Gm4392	100043364	3
Gm4745	194588	3
Gm4944	240038	4
Gm5113	330503	3
Gm5595	434179	5
Gm608	207806	7
Gm648	270599	4
Gm6583	625424	3
Gm684	100502940	4
Gm9125	668359	4
Gm996	381353	5
Gmcl1	23885	4
Gmeb2	229004	4
Gmfb	63985	3
Gmnc	239789	6
Gmnn	57441	3
Gna13	14674	6
Gna14	14675	4
Gnai1	14677	4
Gnai3	14679	5
Gnaq	14682	6
Gnb4	14696	5
Gng12	14701	4
Gng2	14702	3
Gng3	14704	4
Gnl3l	237107	6
Gnpnat1	54342	6
Gnptg	214505	3
Golga7	57437	3
Golt1a	68338	3
Gorab	98376	5
Gosr1	53334	5
Gpalpp1	67467	7
Gpatch2	67769	4
Gpatch2l	70373	4
Gpatch8	237943	4
Gpbp1	73274	3
Gpc6	23888	4
Gpcpd1	74182	4
Gpd1	14555	8
Gphb5	217674	3
Gpi1	14751	3
Gpm6a	234267	4
Gpr111	435529	4
Gpr126	215798	5
Gpr133	243277	4
Gpr146	80290	4
Gpr153	100129	4
Gpr155	68526	3
Gpr158	241263	6
Gpr17	574402	6
Gpr174	213439	4
Gpr180	58245	7
Gpr22	73010	4
Gpr26	233919	3
Gpr37l1	171469	4
Gpr88	64378	8
Gprc5b	64297	6
Gprc5c	70355	8
Gprin1	26913	3
Gps1	209318	4
Gps2	56310	4
Gpt2	108682	4
Gramd3	107022	6
Gramd4	223752	4
Grb2	14784	4
Greb1	268527	6
Greb1l	381157	5
Grem2	23893	5
Gria1	14799	4
Gria3	53623	4
Grik2	14806	3
Grik3	14807	3
Grip1	74053	3
Grk1	24013	4
Grlf1	232906	4
Grpel2	17714	7
Grpr	14829	3
Gsdma	57911	4
Gsdmcl1	74236	3
Gse1	382034	3
Gsg1l	269994	4
Gsk3a	606496	4
Gsk3b	56637	3
Gskip	66787	4
Gsr	14782	5
Gtf2a1	83602	4
Gtf2e1	74197	4
Gtl3	14894	3
Guca1a	14913	4
Gucd1	68778	3
Gucy1a2	234889	3
Gucy2e	14919	6
Gucy2f	245650	5
Guf1	231279	3
Gulp1	70676	4
Gvin1	74558	4
Gxylt1	223827	5
Gyg	27357	3
Gyk	14933	4
Gypc	71683	3
Gzf1	74533	5
H2afj	232440	4
H2afy	26914	3
H2afz	51788	4
H2-DMb1	14999	3
H2-Q1	15006	5
H3f3b	15081	3
H6pd	100198	6
Hapln1	12950	5
Harbi1	241547	3
Hars2	70791	5
Haus6	230376	3
Hax1	23897	4
Hbs1l	56422	3
Hcn3	15168	5
Hdgfrp3	29877	6
Hdhd2	76987	7
Heatr3	234549	4
Hectd3	76608	6
Hecw2	329152	5
Helz2	229003	5
Hepacam	72927	6
Hepacam2	101202	5
Hephl1	244698	3
Herc6	67138	5
Hexim1	192231	3
Heyl	56198	4
Hgsnat	52120	5
Hhat	226861	4
Hhip	15245	5
Hiat1	15247	4
Hic2	58180	5
Hif1an	319594	3
Hif3a	53417	6
Hip1	215114	3
Hipk1	15257	5
Hipk3	15259	3
Hist1h2ac	319164	3
Hist2h3c1	15077	4
Hist2h3c2	97114	4
Hist3h2a	319162	7
Hivep2	15273	5
Hjurp	381280	6
Hltf	20585	5
Hmbox1	219150	4
Hmces	232210	4
Hmgb2	97165	3
Hmgcll1	208982	5
Hmgxb4	70823	5
Hmmr	15366	3
Hmx2	15372	5
Hn1l	52009	4
Hnrnpa2b1	53379	4
Hnrnpa3	229279	3
Hnrnpc	15381	4
Hnrnpd	11991	4
Hnrnpdl	50926	3
Hnrnph1	59013	4
Hnrnph3	432467	3
Hnrnpk	15387	4
Hnrnpr	74326	5
Hnrnpul2	68693	5
Homer2	26557	5
Hook1	77963	4
Hook3	320191	3
Hormad1	67981	3
Hoxa1	15394	5
Hoxa10	15395	3
Hoxa2	15399	3
Hoxa3	15400	3
Hoxa4	15401	5
Hoxb2	103889	3
Hoxb5	15413	3
Hoxb6	15414	3
Hoxb8	15416	4
Hoxc4	15423	4
Hoxc8	15426	3
Hoxc9	15427	7
Hoxd1	15429	3
Hoxd10	15430	5
Hoxd3	15434	8
Hp1bp3	15441	3
Hps1	192236	6
Hps5	246694	3
Hpse	15442	5
Hrasls	27281	3
Hrk	12123	5
Hs1bp3	58240	3
Hs2st1	23908	3
Hs3st3b1	54710	3
Hs3st5	319415	4
Hs6st2	50786	5
Hsbp1	68196	3
Hsdl1	72552	3
Hsf2	15500	3
Hsf3	245525	5
Hsp90aa1	15519	3
Hspa12a	73442	3
Hspa1b	15511	4
Hspa4	15525	5
Hspa9	15526	5
Hspb6	243912	3
Hspb7	29818	3
Hspb8	80888	5
Hspbap1	66667	3
Htr2c	15560	5
Htr4	15562	3
Hus1	15574	3
Hykk	235386	4
Hyou1	12282	5
Ibsp	15891	5
Icmt	57295	3
Id2	15902	3
Id4	15904	3
Ide	15925	3
Ids	15931	3
Ier3ip1	66191	4
Ier5	15939	5
Iffo2	212632	4
Ifi203	15950	4
Ifi44	99899	3
Ifitm10	320802	6
Ifnk	387510	4
Ifnlr1	242700	7
Igbp1	18518	4
Igdcc4	56741	4
Igf1	16000	5
Igf2bp1	140486	3
Ighmbp2	20589	3
Igsf1	209268	4
Igsf3	78908	7
Ikbip	67454	4
Ikzf2	22779	6
Ikzf5	67143	5
Il12rb2	16162	4
Il17d	239114	4
Il18bp	16068	6
Il18rap	16174	3
Il1rap	16180	3
Il1rl1	17082	3
Il21	60505	3
Il22ra2	237310	3
Il2ra	16184	3
Il2rb	16185	3
Il2rg	16186	3
Il3	16187	4
Il33	77125	3
Il4ra	16190	3
Il5ra	16192	3
Il6ra	16194	7
Il7	16196	3
Il9r	16199	3
Ildr2	100039795	3
Ilf3	16201	3
Impact	16210	4
Impad1	242291	5
Impg2	224224	4
Ing1	26356	3
Ing2	69260	5
Ing5	66262	5
Inhbb	16324	5
Inip	66209	3
Ino80d	227195	4
Inpp4a	269180	5
Inpp5e	64436	3
Ins1	16333	3
Insig1	231070	3
Insig2	72999	6
Insr	16337	5
Ints12	71793	4
Intu	380614	5
Ipmk	69718	3
Ipo8	320727	4
Iqsec3	243621	3
Irak1	16179	3
Irak2	108960	7
Irf1	16362	4
Irf2bpl	238330	4
Irf6	54139	3
Irgm2	54396	6
Iscu	66383	4
Islr	26968	7
Ispd	75847	4
Ist1	71955	5
Itch	16396	6
Itfg2	101142	4
Itga6	16403	3
Itga8	241226	4
Itga9	104099	3
Itgae	16407	5
Itgal	16408	4
Itgam	16409	4
Itgav	16410	7
Itgax	16411	4
Itgb1	16412	3
Itgb2l	16415	3
Itgb6	16420	4
Itgb8	320910	4
Itk	16428	5
Itpk1	217837	5
Itprip	414801	3
Itpripl2	319622	5
Itsn1	16443	6
Ivns1abp	117198	3
Iws1	73473	5
Jak3	16453	3
Jam2	67374	3
Jam3	83964	4
Jhdm1d	338523	6
Jmjd6	107817	3
Jmy	57748	4
Jph3	57340	3
Jrk	16469	3
Jup	16480	5
Kank2	235041	3
Kansl1	76719	5
Kansl1l	68691	4
Katnbl1	72425	6
Kazald1	107250	4
Kazn	71529	3
Kbtbd11	74901	3
Kbtbd13	74492	3
Kbtbd7	211255	4
Kbtbd8	243574	4
Kcna10	242151	3
Kcna4	16492	5
Kcnab1	16497	3
Kcnb1	16500	4
Kcnb2	98741	3
Kcnc1	16502	5
Kcnc2	268345	5
Kcnc3	16504	3
Kcne2	246133	4
Kcnf1	382571	5
Kcnip4	80334	4
Kcnj10	16513	3
Kcnj11	16514	3
Kcnj15	16516	5
Kcnj2	16518	5
Kcnj6	16522	3
Kcnk10	72258	3
Kcnk18	332396	3
Kcnk2	16526	5
Kcnk6	52150	3
Kcnmb2	72413	3
Kcnn3	140493	6
Kcnq2	16536	3
Kcnq5	226922	3
Kcns3	238076	4
Kcnv1	67498	4
Kcnv2	240595	5
Kctd12	239217	3
Kctd21	622320	4
Kctd3	226823	3
Kctd4	67516	4
Kctd7	212919	4
Kdelc1	72050	7
Kdm2a	225876	4
Kdm3b	277250	5
Kdm5a	214899	3
Khdc1b	98582	5
Kidins220	77480	5
Kif14	381293	6
Kif1b	16561	5
Kif1c	16562	3
Kif21a	16564	4
Kif21b	16565	8
Kif2a	16563	3
Kif3c	16570	5
Kif5a	16572	4
Kif5b	16573	6
Kir3dl2	245615	3
Kirrel	170643	5
Kitl	17311	6
Kl	16591	5
Klf6	23849	3
Klf8	245671	4
Klhdc10	76788	6
Klhdc7a	242721	3
Klhl12	240756	3
Klhl14	225266	4
Klhl15	236904	4
Klhl18	270201	5
Klhl2	77113	5
Klhl21	242785	4
Klhl23	277396	5
Klhl24	75785	5
Klhl32	212390	3
Klhl42	232539	5
Klhl9	242521	5
Klrg2	74253	4
Kmo	98256	4
Kndc1	76484	7
Knop1	66356	5
Kpna3	16648	6
Kpna6	16650	4
Kptn	70394	4
Kras	16653	5
Krba1	77827	3
Krit1	79264	3
Krr1	52705	6
Krt10	16661	5
Krt20	66809	3
Krt36	16673	3
Krt6b	16688	3
Krt86	16679	3
Krtap20-2	622935	3
Krtap24-1	239932	3
Krtap4-1	665891	3
L2hgdh	217666	3
Lad1	16763	8
Lamp2	16784	4
Laptm4a	17775	3
Larp4	207214	5
Larp4b	217980	5
Lats1	16798	5
Lbp	16803	3
Lck	16818	4
Lcn2	16819	4
Lcorl	209707	5
Ldb2	16826	4
Ldlrad3	241576	5
Leng8	232798	7
Leo1	235497	3
Leprot	230514	4
Letmd1	68614	4
Lfng	16848	4
Lgals1	16852	4
Lgals8	56048	4
Lgals9	16859	4
Lgalsl	216551	8
Lgi4	243914	3
Lgmn	19141	4
Lhfpl2	218454	4
Lhfpl4	269788	3
Lhpp	76429	3
Lhx2	16870	4
Lhx6	16874	5
Lhx9	16876	3
Lif	16878	5
Lifr	16880	6
Limch1	77569	6
Limd1	29806	4
Limk2	16886	3
Lin28a	83557	3
Lin28b	380669	6
Lin7a	108030	4
Lin7c	22343	5
Lins	72635	3
Lipa	16889	3
Liph	239759	3
Lipt1	623661	3
Llph	66225	3
Lman2	66890	4
Lmbr1	56873	4
Lmbrd1	68421	5
Lmbrd2	320506	5
Lmcd1	30937	4
Lmod1	93689	4
Lmx1a	110648	3
Lnx2	140887	5
LOC100502777	100502777	4
LOC101056541	101056541	4
Loxl1	16949	3
Loxl2	94352	4
Loxl4	67573	4
Lpar2	53978	5
Lpar3	65086	4
Lpcat2	270084	3
Lpgat1	226856	3
Lpp	210126	5
Lpxn	107321	5
Lrat	79235	6
Lrch2	210297	5
Lrig2	269473	4
Lrig3	320398	5
Lrit1	239037	3
Lrp12	239393	3
Lrp2bp	67620	5
Lrp6	16974	6
Lrrc14	223664	5
Lrrc16a	68732	5
Lrrc18	67580	4
Lrrc19	100061	5
Lrrc2	74249	3
Lrrc28	67867	6
Lrrc3	237387	4
Lrrc32	434215	4
Lrrc39	109245	3
Lrrc55	241528	3
Lrrc58	320184	5
Lrrc59	98238	3
Lrrc8a	241296	4
Lrrc8e	72267	3
Lrrcc1	71710	4
Lrrfip1	16978	5
Lrriq4	68307	4
Lrrk2	66725	4
Lrrn1	16979	4
Lrrn4	320974	3
Lrrtm1	74342	4
Lrrtm3	216028	3
Lsm1	67207	5
Lsm11	72290	3
Lsm14a	67070	8
Ltn1	78913	4
Ltv1	353258	3
Luc7l2	192196	4
Luc7l3	67684	3
Lyg2	332427	4
Lyplal1	226791	3
Lyrm1	73919	4
Lyrm4	380840	4
Lyrm9	66274	3
Lysmd2	70082	5
Lyzl4	69032	3
Lztfl1	93730	5
Macf1	11426	3
Macrod2	72899	4
Maf	17132	3
Mafb	16658	5
Mafg	17134	3
Mageb16	71967	5
Maged1	94275	3
Magi1	14924	3
Magi2	50791	5
Magt1	67075	5
Mak	17152	3
Mal	17153	6
Mal2	105853	6
Mall	228576	4
Malt1	240354	5
Maml3	433586	5
Man1a	17155	4
Man1a2	17156	5
Man1b1	227619	6
Man2a1	17158	6
Man2a2	140481	3
Manea	242362	4
Manf	74840	5
Maoa	17161	3
Map1a	17754	3
Map1b	17755	5
Map2	17756	3
Map2k2	26396	3
Map3k13	71751	4
Map3k2	26405	7
Map3k3	26406	3
Map3k9	338372	4
Map4	17758	5
Map4k3	225028	4
Map4k5	399510	4
Map6	17760	3
Map7	17761	3
Map7d2	78283	4
Mapk1	26413	5
Mapk10	26414	4
Mapk1ip1l	218975	5
Mapk6	50772	4
Mapk8	26419	5
Mapk8ip3	30957	5
Mapkapk3	102626	6
Mapre1	13589	8
Mapre2	212307	5
Mapre3	100732	3
Marc1	66112	3
Marc2	67247	4
March1	72925	4
March2	224703	3
Marcks	17118	6
Marcksl1	17357	4
Marveld3	73608	3
Masp1	17174	5
Masp2	17175	4
Mast4	328329	5
Matr3	17184	4
Max	17187	3
Mb21d1	214763	4
Mbd3l2	234988	5
Mbd4	17193	4
Mblac2	72852	5
Mbnl2	105559	4
Mboat7	77582	3
Mbtd1	103537	3
Mbtps2	270669	6
Mc2r	17200	3
Mcat	223722	3
Mcidas	622408	4
Mcl1	17210	5
Mcmbp	210711	3
Mcph1	244329	3
Mctp2	244049	4
Mcu	215999	4
Mcur1	76137	3
Mdh1	17449	3
Mdm1	17245	4
Mdm2	17246	3
Mdm4	17248	5
Me3	109264	5
Mea1	17256	4
Mecp2	17257	5
Med12l	329650	5
[truncated: 1,891 more rows]

## Sheet: merge
names	geneID	BS_1_WT.FPM	BS_3_WT.FPM	BS_5_WT.FPM	BS_7_WT.FPM	BS_9_WT.FPM	BS_11_WT.FPM	BS_2_KO.FPM	BS_4_KO.FPM	BS_6_KO.FPM	BS_8_KO.FPM	BS_10_KO.FPM	BS_12_KO.FPM	MW_WT	MW_KO	STABWN_WT	STABWN_KO	TTEST	logFC_WT-KO	FDR_WT-KO	DE_WT-KO	FC
Acad8	ENSMUSG00000031969	7.14923	5.54272	8.80681	5.69262	6.73723	5.94439	3.11577	4.21687	4.03425	1.66095	1.39305	3.1888	6.6455	2.93495	1.12169	1.07621	0.000329422	-1.06058	0.000403149	-1	2.26426
Acss1	ENSMUSG00000027452	176.418	197.162	163.211	144.046	165.209	169.28	121.755	109.957	100.856	71.79	94.031	122.044	169.221	103.405	15.9088	17.4209	9.65408e-05	-0.707804	4.36545907073471e-05	-1	1.63648
Adam22	ENSMUSG00000040537	10.5136	5.54272	8.93353	8.14826	7.46954	9.32188	3.35545	5.48989	7.56422	3.50645	4.87568	4.92814	8.32158	4.9533	1.56301	1.39988	0.00493309	-0.736339	0.0359906	-1	1.68001
Adhfe1	ENSMUSG00000025911	25.4428	33.5203	34.4669	30.1932	32.5145	39.314	20.1327	27.4494	20.6755	14.5795	9.75137	18.2631	32.5753	18.4753	4.21172	5.46889	0.00103009	-0.766115	0.00179203	-1	1.76318
Adra1a	ENSMUSG00000045875	25.2326	28.5054	21.9853	24.1099	27.8277	25.1286	13.6615	16.231	10.5899	10.1503	12.5375	9.85628	25.4649	12.1711	2.19613	2.26496	2.73483e-06	-1.02507	3.61273626652313e-09	-1	2.09225
Aldh6a1	ENSMUSG00000021238	81.375	68.3602	77.3605	78.9153	73.0843	78.4929	60.1584	54.8989	37.0647	47.983	52.2395	46.0926	76.2647	49.7395	4.31862	7.28536	3.70084e-05	-0.614784	0.000103727	-1	1.53328
Aldh9a1	ENSMUSG00000026687	13.8779	13.065	10.5175	10.269	12.5957	9.99738	8.6283	8.91112	6.30351	7.382	4.17916	3.76858	11.7204	6.52878	1.51389	2.00007	0.000939089	-0.731183	0.00534299	-1	1.79519
Amd1	ENSMUSG00000075232	22.2888	23.0947	21.6052	21.7101	19.3329	15.8067	13.9011	13.9236	17.6498	12.9185	7.66179	14.4945	20.6397	13.4249	2.44574	2.9704	0.00184964	-0.577541	0.0141527	-1	1.53742
Amd2	ENSMUSG00000063953	18.9244	17.0241	17.677	17.9708	13.0351	14.861	11.5044	11.6163	13.3634	9.41205	4.87568	13.6249	16.5821	10.7328	2.01464	2.96396	0.00446565	-0.574218	0.0393338	-1	1.54499
Arhgap26	ENSMUSG00000036452	59.0863	77.862	86.9276	63.9024	68.2511	61.2002	47.6953	42.1687	49.6717	32.4808	45.2742	36.2363	69.5383	42.2545	9.86461	6.13034	0.000371848	-0.727775	6.77666075258626e-05	-1	1.6457
Art4	ENSMUSG00000030217	8.8314	7.7862	8.23658	6.47396	7.32308	8.37618	6.7109	5.96727	5.79923	2.39915	4.87568	5.21803	7.8379	5.16171	0.770692	1.36455	0.00338198	-0.577977	0.132678	0	1.51847
Cacnb2	ENSMUSG00000057914	53.6192	57.5387	80.5918	71.8832	64.1502	61.4704	40.9844	40.4979	50.9324	35.4336	38.3089	35.6565	64.8756	40.3023	9.02556	5.20837	0.000361253	-0.689848	7.25928857051324e-05	-1	1.60972
Chchd6	ENSMUSG00000030086	1.05136	1.18773	0.7603	1.33944	1.02523	2.0265	1.67772	0.954763	2.01712	1.8455	2.78611	3.47869	1.23176	2.12665	0.396361	0.809195	0.0506278	0.641284	0.665599	0	0.579201
Clcn1	ENSMUSG00000029862	6.72868	5.54272	10.3908	5.69262	7.32308	8.24108	2.39675	2.70516	2.77355	0.7382	2.78611	3.1888	7.31982	2.43143	1.65503	0.791581	0.000139706	-1.62949	4.98295255252565e-07	-1	3.01051
Dis3l	ENSMUSG00000032396	17.6628	11.7453	11.848	11.9991	12.0098	17.6981	8.38862	9.3885	8.32064	7.56655	10.4479	8.11694	13.8272	8.70486	2.72616	0.948206	0.00265064	-0.662623	0.00955235	-1	1.58845
Dstyk	ENSMUSG00000042046	16.6114	18.8716	14.7625	12.6689	19.1865	11.0782	8.14895	12.4119	10.0856	9.04295	6.26874	11.0158	15.5298	9.49567	3.00831	1.98306	0.00381654	-0.639579	0.0184617	-1	1.63547
Erc1	ENSMUSG00000030172	43.7365	42.7581	45.4913	48.4989	41.5951	47.8253	33.3148	25.2217	33.0304	20.6696	32.0402	17.6833	44.9842	26.9933	2.53904	6.214	0.000133362	-0.755738	0.000245878	-1	1.66649
Fam126a	ENSMUSG00000028995	18.0833	15.1765	17.2335	12.9479	14.7926	15.5365	6.95057	12.6506	5.29495	10.5194	11.8409	13.6249	15.6284	10.1469	1.66829	3.03126	0.00533475	-0.616912	0.0713551	0	1.54022
Flcn	ENSMUSG00000032633	16.1909	18.4757	19.5144	16.1849	14.3532	16.7524	13.9011	12.3324	6.05137	10.8885	9.05484	11.8855	16.9119	10.6856	1.67526	2.53863	0.00101469	-0.634389	0.0129239	-1	1.58268
Fnbp1l	ENSMUSG00000039735	7.56977	7.25832	10.1373	9.32026	10.1058	8.91658	6.47122	6.20596	4.79067	6.2747	2.78611	8.69672	8.88469	5.8709	1.12732	1.79368	0.00980276	-0.547344	0.120758	0	1.51334
Ghr	ENSMUSG00000055737	70.2306	56.219	51.2569	57.1494	50.8222	54.9856	45.5382	39.5431	34.2911	37.4637	28.5576	38.2656	56.7773	37.2765	6.4626	5.1533	0.000360002	-0.581834	0.000696592	-1	1.52314
Gpr155	ENSMUSG00000041762	7.99031	5.41075	5.63889	5.74843	6.00492	6.21459	4.31415	4.61469	4.03425	2.9528	2.08958	5.21803	6.16798	3.87058	0.854304	1.04938	0.0035063	-0.565988	0.0993366	0	1.59355
Gpr22	ENSMUSG00000044067	14.2985	14.7806	11.848	18.4731	16.2572	17.9683	8.86797	7.16072	5.04281	6.2747	4.87568	3.1888	15.6043	5.90178	2.26341	1.81077	2.09917e-05	-1.34067	5.49290827242167e-09	-1	2.64399
Gpt2	ENSMUSG00000031700	10.3033	11.3494	10.8343	13.227	9.66646	9.72718	7.6696	5.09207	5.04281	4.24465	4.87568	8.11694	10.8513	5.84029	1.21518	1.48334	0.00016307	-0.926748	0.000236399	-1	1.858
Gyk	ENSMUSG00000025059	8.41086	5.67469	6.77934	6.80882	8.78769	5.67419	3.59512	4.45556	6.05137	4.0601	5.57221	3.47869	7.0226	4.53551	1.20987	0.966626	0.00491945	-0.646618	0.073646	0	1.54836
Kcnj2	ENSMUSG00000041695	28.3866	16.2322	25.5334	18.6963	28.7065	32.559	16.2979	15.8331	17.3977	18.455	14.6271	12.4653	25.019	15.846	5.7625	1.92934	0.00705798	-0.638652	0.0185773	-1	1.57888
Mapk10	ENSMUSG00000046709	10.7238	9.76574	12.4816	6.19491	8.49477	9.32188	5.7522	6.28552	6.05137	6.09015	4.17916	4.92814	9.49712	5.54776	1.93322	0.751765	0.00166968	-0.711065	0.0119494	-1	1.71189
Med12l	ENSMUSG00000056476	7.99031	10.0297	10.0106	10.8271	9.52	8.37618	7.6696	3.97818	3.27783	5.72105	2.78611	2.89891	9.45899	4.38861	0.986154	1.76681	0.000226646	-1.06718	8.75845392812771e-05	-1	2.15535
Mpped2	ENSMUSG00000016386	8.41086	7.12635	7.15949	4.4648	8.05539	11.3484	2.39675	2.70516	1.76498	2.9528	0.696526	2.02923	7.76088	2.09091	2.04156	0.738019	0.000163752	-1.71057	1.18004701300804e-08	-1	3.71172
Mut	ENSMUSG00000023921	37.6386	27.4497	27.8777	31.7001	20.944	30.1272	23.4881	21.9595	21.9362	16.2404	16.7166	14.2046	29.2895	19.0909	5.02071	3.4952	0.00392465	-0.594253	0.0161627	-1	1.53421
Nckap5	ENSMUSG00000049690	12.1957	12.4051	12.6717	9.32026	12.0098	11.3484	7.90927	8.35417	7.31207	6.2747	6.26874	8.98661	11.6585	7.51759	1.12246	1.01308	0.000112124	-0.59263	0.0105327	-1	1.55083
Nr3c2	ENSMUSG00000031618	27.125	27.3177	35.354	25.7284	26.5095	29.1815	17.9756	16.6288	18.1541	10.7039	11.1444	18.2631	28.536	15.4783	3.22401	3.26733	8.23491e-05	-0.862683	1.0321138648141e-05	-1	1.84361
Pank1	ENSMUSG00000033610	17.6628	19.0036	18.6907	17.2453	16.4037	17.4279	7.6696	13.3667	9.07706	9.5966	19.5027	11.5956	17.739	11.8014	0.878862	3.89782	0.00771068	-0.649721	0.0259505	-1	1.50313
Pcdh7	ENSMUSG00000029108	69.8101	91.9827	87.7513	87.231	85.8265	75.2506	53.6872	57.604	48.9153	54.8114	51.5429	61.1669	82.9754	54.6213	7.78008	3.97252	2.73317e-05	-0.600923	1.03582950140034e-05	-1	1.5191
Pde7a	ENSMUSG00000069094	16.1909	23.7545	23.4426	24.6122	26.3631	23.5074	12.7028	13.4462	9.58134	11.6267	15.3236	12.4653	22.9784	12.5243	3.19617	1.74107	7.60855e-05	-0.902362	2.60217614410588e-06	-1	1.83471
Pik3r1	ENSMUSG00000041417	76.3285	101.353	92.123	93.7049	82.8972	73.7645	51.5301	52.512	52.1931	49.644	43.8812	46.6724	86.6951	49.4054	9.85337	3.16175	1.10566e-05	-0.802565	1.36380082228967e-09	-1	1.75477
Plxnb1	ENSMUSG00000053646	28.5969	45.0016	40.6127	40.239	37.9335	36.0716	15.8185	26.8129	20.4234	11.8112	17.4132	21.162	38.0759	18.9069	5.04923	4.69057	9.89028e-05	-0.994066	4.67082397780541e-06	-1	2.01387
Ppip5k2	ENSMUSG00000040648	55.9322	70.2078	52.6508	72.1065	63.8572	64.3075	28.761	30.632	26.7269	21.0387	27.8611	31.3082	63.177	27.7213	7.00234	3.36858	1.32185e-06	-1.18934	5.47869735661359e-16	-1	2.27901
Ppm1k	ENSMUSG00000037826	48.9932	49.0927	49.0394	41.5784	35.7366	34.8557	31.3974	26.7334	15.8849	16.2404	22.2888	25.8003	43.216	23.0575	6.19596	5.61396	0.00030521	-0.901021	5.89421000291695e-05	-1	1.87427
Pyurf	ENSMUSG00000043162	17.032	15.8363	13.432	14.399	14.0603	13.6451	8.38862	12.4915	7.81636	6.82835	9.05484	13.335	14.7341	9.65244	1.28731	2.41254	0.00196307	-0.577603	0.0354333	-1	1.52647
Rabgap1l	ENSMUSG00000026721	17.6628	14.1207	16.7266	16.0175	16.1108	16.4822	8.38862	9.46806	6.55565	9.78115	2.78611	10.7259	16.1868	7.95092	1.06929	2.65097	7.41851e-05	-0.929221	1.9950440219884e-05	-1	2.03583
Ralgapa2	ENSMUSG00000037110	80.3237	112.966	121.141	97.1652	87.584	92.4082	76.2166	68.5838	50.6802	49.644	76.6179	60.2972	98.598	63.6733	14.2024	11.0004	0.00144999	-0.641584	0.00173367	-1	1.5485
Rgs2	ENSMUSG00000026360	12.8266	13.4609	5.13203	7.86921	7.03016	13.7802	4.07447	4.05774	1.2607	3.13735	0.696526	4.63825	10.0165	2.97751	3.44753	1.48908	0.00185429	-1.62288	2.15724891261455e-05	-1	3.36406
Rit1	ENSMUSG00000028057	10.7238	12.4051	13.9388	11.5527	9.66646	10.9431	9.82667	7.71767	6.30351	8.67385	6.26874	5.79781	11.5383	7.43137	1.35619	1.45233	0.000948318	-0.610461	0.0189058	-1	1.55265
Slc25a22	ENSMUSG00000019082	12.406	20.4553	18.8808	15.3477	13.9138	22.967	9.587	9.94545	11.8506	9.5966	13.234	11.0158	17.3284	10.8716	3.73704	1.33503	0.00454967	-0.714748	0.00728438	-1	1.59392
Slc36a2	ENSMUSG00000020264	7.3595	11.2174	16.093	11.6085	8.64123	13.1047	6.23155	7.16072	7.56422	3.50645	8.35832	3.76858	11.3374	6.0983	2.85541	1.8506	0.00630091	-0.940489	0.0076757	-1	1.8591
Slc41a1	ENSMUSG00000013275	54.8808	70.3397	63.6751	54.024	60.6351	60.7949	43.1415	42.1687	44.1246	33.4036	37.6124	35.9464	60.725	39.3995	5.48052	3.98049	3.54118e-05	-0.618255	2.92975861794178e-05	-1	1.54126
Smarca5	ENSMUSG00000031715	5.04651	8.70999	8.17323	5.91586	16.5502	12.6994	2.8761	3.81905	2.77355	3.50645	4.87568	2.60901	9.51585	3.40997	3.97918	0.780658	0.0071579	-1.49973	7.40090055389658e-05	-1	2.79059
Sort1	ENSMUSG00000068747	17.4525	15.8363	18.0571	17.8034	12.5957	21.7511	12.2234	10.582	11.8506	10.1503	7.66179	7.24726	17.2494	9.95255	2.73615	1.90442	0.000628374	-0.758144	0.000871285	-1	1.73316
Sox6	ENSMUSG00000051910	17.8731	17.5519	16.0297	13.7851	18.4542	14.5908	10.5457	11.3776	9.07706	8.30475	9.05484	10.7259	16.3808	9.84765	1.73025	1.09562	3.16749e-05	-0.693853	0.00030966	-1	1.66342
Tbc1d16	ENSMUSG00000039976	23.1299	26.7898	29.3983	28.4073	20.944	24.7233	16.0582	15.5945	13.1113	15.1331	13.9305	18.553	25.5654	15.3968	2.9514	1.72632	5.70922e-05	-0.735	3.31023002687896e-05	-1	1.66044
Tbc1d4	ENSMUSG00000033083	45.8392	52.7878	42.957	44.3689	52.5797	56.4717	32.5958	33.0984	34.2911	27.1289	28.5576	38.5554	49.1674	32.3712	5.01292	3.75358	0.000132602	-0.593519	0.000303199	-1	1.51886
Tmem47	ENSMUSG00000025666	9.04167	5.54272	7.98315	3.3486	6.00492	5.80929	1.67772	2.6256	2.26926	3.13735	4.17916	2.02923	6.28839	2.65305	1.82396	0.821787	0.00227439	-1.27705	0.000820716	-1	2.37025
Tnfaip8	ENSMUSG00000062210	19.5552	21.1151	20.0212	19.7009	17.5754	18.1034	15.3392	12.3324	11.0942	8.8584	8.35832	11.0158	19.3452	11.1664	1.18566	2.30982	3.52447e-05	-0.758194	7.01349807704093e-05	-1	1.73245
Tnni3k	ENSMUSG00000040086	56.3527	59.6502	66.9064	53.9124	41.4486	43.367	36.1909	40.1	35.0475	30.0817	33.4333	33.3374	53.6062	34.6985	8.88548	3.06307	0.00114588	-0.622344	0.00101667	-1	1.54492
Tppp	ENSMUSG00000021573	5.25678	8.97393	8.29994	9.59931	6.00492	8.78148	5.51252	2.86429	2.52141	7.0129	1.39305	3.76858	7.8194	3.84546	1.60815	1.89507	0.00505178	-0.969859	0.0109947	-1	2.03341
Vipas39	ENSMUSG00000021038	7.78004	9.63377	6.8427	9.65512	6.59077	8.91658	5.51252	4.45556	5.04281	4.7983	7.66179	4.63825	8.2365	5.35154	1.24411	1.08598	0.00293068	-0.716532	0.0258103	-1	1.53909
Vwa3a	ENSMUSG00000030889	9.67248	10.2936	9.18696	10.1574	9.08062	8.24108	3.35545	6.60378	3.78211	3.3219	5.57221	3.76858	9.4387	4.40067	0.698567	1.24262	1.31055e-05	-1.04692	1.07205615536991e-05	-1	2.14483

## Sheet: GProfiler
source	term_name	term_id	adjusted_p_value	negative_log10_of_adjusted_p_value	term_size	query_size	intersection_size	effective_domain_size	intersections
GO:MF	GTPase activator activity	GO:0005096	0.001586	2.7997	237	57	7	21091	ENSMUSG00000036452,ENSMUSG00000032633,ENSMUSG00000026721,ENSMUSG00000037110,ENSMUSG00000026360,ENSMUSG00000039976,ENSMUSG00000033083
GO:BP	positive regulation of GTPase activity	GO:0043547	0.00163514	2.78644	375	58	9	21354	ENSMUSG00000036452,ENSMUSG00000032633,ENSMUSG00000023921,ENSMUSG00000053646,ENSMUSG00000026721,ENSMUSG00000037110,ENSMUSG00000026360,ENSMUSG00000039976,ENSMUSG00000033083
KEGG	Valine, leucine and isoleucine degradation	KEGG:00280	0.00194523	2.71103	56	28	4	8477	ENSMUSG00000031969,ENSMUSG00000021238,ENSMUSG00000026687,ENSMUSG00000023921
GO:MF	adenosylmethionine decarboxylase activity	GO:0004014	0.00335332	2.47452	2	57	2	21091	ENSMUSG00000075232,ENSMUSG00000063953
GO:MF	putrescine binding	GO:0019810	0.00335332	2.47452	2	57	2	21091	ENSMUSG00000075232,ENSMUSG00000063953
MIRNA	mmu-miR-340-5p	MIRNA:mmu-miR-340-5p	0.00568036	2.24562	579	39	12	7031	ENSMUSG00000040537,ENSMUSG00000036452,ENSMUSG00000039735,ENSMUSG00000041695,ENSMUSG00000049690,ENSMUSG00000041417,ENSMUSG00000037826,ENSMUSG00000026721,ENSMUSG00000037110,ENSMUSG00000013275,ENSMUSG00000068747,ENSMUSG00000025666
GO:BP	regulation of GTPase activity	GO:0043087	0.00681923	2.16626	446	58	9	21354	ENSMUSG00000036452,ENSMUSG00000032633,ENSMUSG00000023921,ENSMUSG00000053646,ENSMUSG00000026721,ENSMUSG00000037110,ENSMUSG00000026360,ENSMUSG00000039976,ENSMUSG00000033083
KEGG	Propanoate metabolism	KEGG:00640	0.011286	1.94746	34	28	3	8477	ENSMUSG00000027452,ENSMUSG00000021238,ENSMUSG00000023921
GO:BP	S-adenosylmethioninamine biosynthetic process	GO:0006557	0.0164783	1.78309	2	58	2	21354	ENSMUSG00000075232,ENSMUSG00000063953
GO:BP	S-adenosylmethioninamine metabolic process	GO:0046499	0.0164783	1.78309	2	58	2	21354	ENSMUSG00000075232,ENSMUSG00000063953
GO:BP	regulation of heart rate	GO:0002027	0.0174166	1.75904	100	58	5	21354	ENSMUSG00000045875,ENSMUSG00000057914,ENSMUSG00000041695,ENSMUSG00000041417,ENSMUSG00000040086
GO:MF	polyamine binding	GO:0019808	0.02005	1.69788	4	57	2	21091	ENSMUSG00000075232,ENSMUSG00000063953
TF	Factor: BEN; motif: CAGCGRNV; match class: 1	TF:M01240_1	0.0278139	1.55574	11990	58	47	21859	ENSMUSG00000031969,ENSMUSG00000027452,ENSMUSG00000040537,ENSMUSG00000045875,ENSMUSG00000021238,ENSMUSG00000075232,ENSMUSG00000063953,ENSMUSG00000036452,ENSMUSG00000030086,ENSMUSG00000029862,ENSMUSG00000032396,ENSMUSG00000042046,ENSMUSG00000030172,ENSMUSG00000028995,ENSMUSG00000032633,ENSMUSG00000039735,ENSMUSG00000055737,ENSMUSG00000041762,ENSMUSG00000031700,ENSMUSG00000025059,ENSMUSG00000041695,…
GO:BP	regulation of heart contraction	GO:0008016	0.0295848	1.52893	191	58	6	21354	ENSMUSG00000045875,ENSMUSG00000057914,ENSMUSG00000041695,ENSMUSG00000041417,ENSMUSG00000026360,ENSMUSG00000040086
KEGG	Arginine and proline metabolism	KEGG:00330	0.0378281	1.42219	51	28	3	8477	ENSMUSG00000026687,ENSMUSG00000075232,ENSMUSG00000063953
KEGG	Carbon metabolism	KEGG:01200	0.0413018	1.38403	123	28	4	8477	ENSMUSG00000027452,ENSMUSG00000021238,ENSMUSG00000031700,ENSMUSG00000023921
GO:BP	positive regulation of hydrolase activity	GO:0051345	0.0472254	1.32582	717	58	10	21354	ENSMUSG00000045875,ENSMUSG00000036452,ENSMUSG00000032633,ENSMUSG00000023921,ENSMUSG00000053646,ENSMUSG00000026721,ENSMUSG00000037110,ENSMUSG00000026360,ENSMUSG00000039976,ENSMUSG00000033083
GO:BP	spermine biosynthetic process	GO:0006597	0.0493484	1.30673	3	58	2	21354	ENSMUSG00000075232,ENSMUSG00000063953
GO:BP	regulation of glycine import across plasma membrane	GO:1900923	0.0493484	1.30673	3	58	2	21354	ENSMUSG00000026360,ENSMUSG00000020264
CORUM	Nucleolar remodeling complex (NoRC complex)	CORUM:101	0.0499215	1.30171	1	3	1	1058	ENSMUSG00000031715
GO:MF	voltage-gated calcium channel activity involved in positive regulation of presynaptic cytosolic calcium levels	GO:0099635	0.049951	1.30146	6	57	2	21091	ENSMUSG00000057914,ENSMUSG00000030172
